# Supplementary material for: In vivo CRISPR/Cas9 screens identify new regulators of B cell activation and plasma cell differentiation
Source: J Exp Med. 2026 Jan 28;223(3):e20250594. doi: 10.1084/jem.20250594 (PMC12850638; doi:10.1084/jem.20250594)
Supplement: Table S1 — contains the sequences of the oligonucleotides used for gene cloning, library preparation, and PCR amplification. [file jem_20250594_tables1.xlsx]

## Sheet: Sheet1
Table S1: Oligonucleotide sequences used in this study
Description	Oligonucleotide sequence	Used for the following application
Upstream primer	CTGGCACTTCTTGGTTTTCC	PCR amplification of 3564-bp DNA fragment from CAG-STOP-Slc7a1-Rosa26 plasmid
Downstream primer	GCTGCATAAAACCCCAGATG	PCR amplification of 3564-bp DNA fragment from CAG-STOP-Slc7a1-Rosa26 plasmid
Genotyping primer 1	TTAAGCCTGCCCAGAAGACT	Rosa26(LSL-EcoR) allele
Genotyping primer 2	TGACAGGGTCAGTCCTCCTC	Rosa26(LSL-EcoR) allele
Genotyping primer 3	CTCTTCCCTCGTGATCTGCAACTCC	Rosa26 WT allele
Genotyping primer 4	TCCCGACAAAACCGAAAAT	Rosa26 WT allele
sgRNA 1	TCACAATCTTCAGTTTTACA	5’ end of the human miR-17-92 insert
sgRNA 2	TTTTACAAGGTGATGTTCTC	5’ end of the human miR-17-92 insert
sgRNA 3	CGAGGTTGGATGCAGCCCGG	3’ end of the human miR-17-92 insert
Primers for preparation of the sequence libraries from sorted cells
1st PCR
Primer name	Oligonucleotide sequence
Fwd1_LV2-69	AGTATTAGGCGTCAAGGTCC
STREV_1.6_ACGGATTC_	CTCTTTCCCTACACGACGCTCTTCCGATCTNNaCGGATTCCAGCATAGCTCTTAAAC
STREV_1.11_CACTCTTC_	CTCTTTCCCTACACGACGCTCTTCCGATCTNNcACTCTTCCAGCATAGCTCTTAAAC
STREV_1.13_CCTAGTTC_	CTCTTTCCCTACACGACGCTCTTCCGATCTNNcCTAGTTCCAGCATAGCTCTTAAAC
STREV_1.24_TCAGGTTC_	CTCTTTCCCTACACGACGCTCTTCCGATCTNNtCAGGTTCCAGCATAGCTCTTAAAC
STREV_2.24_CCATTCTT_	CTCTTTCCCTACACGACGCTCTTCCGATCTNNccATTCTTCCAGCATAGCTCTTAAAC
STREV_2.29_CGCACCTT_	CTCTTTCCCTACACGACGCTCTTCCGATCTNNcgCACCTTCCAGCATAGCTCTTAAAC
STREV_2.41_GCAAGGTT_	CTCTTTCCCTACACGACGCTCTTCCGATCTNNgcAAGGTTCCAGCATAGCTCTTAAAC
STREV_2.55_TACGTATT_	CTCTTTCCCTACACGACGCTCTTCCGATCTNNtaCGTATTCCAGCATAGCTCTTAAAC
STREV_3.17_CACGTTAT_	CTCTTTCCCTACACGACGCTCTTCCGATCTNNcacGTTATTCCAGCATAGCTCTTAAAC
STREV_3.21_CCGTGCCT_	CTCTTTCCCTACACGACGCTCTTCCGATCTNNccgTGCCTTCCAGCATAGCTCTTAAAC
STREV_3.31_CTTGTTCT_	CTCTTTCCCTACACGACGCTCTTCCGATCTNNcttGTTCTTCCAGCATAGCTCTTAAAC
STREV_3.36_GCATTGAT_	CTCTTTCCCTACACGACGCTCTTCCGATCTNNgcaTTGATTCCAGCATAGCTCTTAAAC
STREV_4.8_AATCGAAG_	CTCTTTCCCTACACGACGCTCTTCCGATCTNNaatcGAAGTTCCAGCATAGCTCTTAAAC
STREV_4.14_AGACGCGA_	CTCTTTCCCTACACGACGCTCTTCCGATCTNNagacGCGATTCCAGCATAGCTCTTAAAC
STREV_4.18_ATATCCTA_	CTCTTTCCCTACACGACGCTCTTCCGATCTNNatatCCTATTCCAGCATAGCTCTTAAAC
2nd PCR
Primer name	Oligonucleotide sequence
Fwd2_LV2-69_sgDeepSeq	CAAGCAGAAGACGGCATACGAGATAGTATTAGGCGTCAAGGTCC
Rev2_p5_sgDeepSeq	AATGATACGGCGACCACCGAGATCTACACTCTTTCCCTACACGACGCT
Primers for TIDE assay
Primer name	Oligonucleotide sequence
Tmem198_Fw_TIDE	TCATCTTCCTGCTGTGCTAC
Tmem198_Rv2_TIDE	GAATGGACTTGACCTAGAGC
Manf_Fw2_TIDE	CTTGAAAAGAGCAGAGAGGG
Manf_Rv2_TIDE	CCCACTACTTTCTCTCTCAG
Cd44_Fw_TIDE	GCTCACAGGCTTACCTTGTC
Cd44_Rv_TIDE	CCGTTGGCATTCTGTCAAAG
Prg3_Fw_TIDE	CAGTCAGAGTTCAGGCTATG
Prg3_Rv_TIDE	AATCCAGTCCCTTTCCTTCC
Prdx4_Fw_TIDE	GCTGCAAGGAAGAAGGAAAC
Prdx4_Rv_TIDE	CCTGAACTAGCCTTGATCTC
Irf4_Fw_TIDE	GTCTTGCCCACACTTGATTC
Irf4_Rv_TIDE	TAAAGTCTGCCAGGTCATCC
Xbp1_2_Fw_TIDE	GGGACTACAGGACCAATAAG
Xbp1_2_Rv_TIDE	TACCCTACGACCACAAAGAG
Control sg RNA
Primer name	Oligonucleotide sequence
sg.Chr1	TCAATTGTACATGGACACTG
