# Supplementary material for: In vivo CRISPR/Cas9 screens identify new regulators of B cell activation and plasma cell differentiation
Source: J Exp Med. 2026 Jan 28;223(3):e20250594. doi: 10.1084/jem.20250594 (PMC12850638; doi:10.1084/jem.20250594)
Supplement: Table S2 — contains the information and sequences of all sgRNAs used for the screening experiments. [file jem_20250594_tables2.xlsx]

## Sheet: Legend
Table S2: sgRNA library composition
56 neutral control genes (Olfr genes)
6 essential genes
379 genes to be studied

## Sheet: sgRNA_in_library
Entrez ID	Gene	Gene ID - sgRNA sequence + PAM	sgRNA ID	sgRNA length
72282	1810062G17Rik	72282_GCAGTGTCAAAGCCTCAGAGCGG	1810062G17Rik_72282_1	20
72282	1810062G17Rik	72282_TCCCAGCAAAGAAAAAACGTAGG	1810062G17Rik_72282_2	21
73667	2410004P03Rik	73667_AAGCCGAAGCACGAGGCCAGAGG	2410004P03Rik_73667_1	18
73667	2410004P03Rik	73667_GCAGGGTGGACACACCCCTGGGG	2410004P03Rik_73667_2	20
234797	6430548M08Rik	234797_GAAGTCAGCCAACAGCTGGCTGG	6430548M08Rik_234797_1	20
234797	6430548M08Rik	234797_AGAAGAAGGACATTGCCGAGCGG	6430548M08Rik_234797_2	19
18669	Abcb1b	18669_GCTGACAGCCAAAATGACAAGGG	Abcb1b_18669_1	20
18669	Abcb1b	18669_CAGATGACAATCCAATAAGAGGG	Abcb1b_18669_2	18
66948	Acad8	66948_AGGTGAGTCAGACATCTATGTGG	Acad8_66948_1	19
66948	Acad8	66948_AGGGTCCACCAGATCCTAGAAGG	Acad8_66948_2	19
11423	Ache	11423_CAGTATGTGCATGCCCACGGAGG	Ache_11423_1	18
11423	Ache	11423_CAGCAGGAGCCTCTTCCACAGGG	Ache_11423_2	18
12778	Ackr3	12778_GGATGGTGATGACGACCCACAGG	Ackr3_12778_1	20
12778	Ackr3	12778_GGTACGGCAGCCAACATACCAGG	Ackr3_12778_2	20
229595	Adamtsl4	229595_CTGTATAGGCCACAGCCTCGGGG	Adamtsl4_229595_1	18
229595	Adamtsl4	229595_TGAGATTTCCCGAAACCAGGCGG	Adamtsl4_229595_2	19
99633	Adgrl2	99633_GGAAGCCATGCACAGATACGAGG	Adgrl2_99633_1	20
99633	Adgrl2	99633_GTTGCTGACAGTCATCACCTGGG	Adgrl2_99633_2	20
11534	Adk	11534_TGGGGAGATCCTGAAGCGTAAGG	Adk_11534_1	19
11534	Adk	11534_AGGGCGAGATGACACCATAGTGG	Adk_11534_2	19
11555	Adrb2	11555_CAGCACGTTGCCAAACACGATGG	Adrb2_11555_1	18
11555	Adrb2	11555_TGTGACGCACAACACATCAATGG	Adrb2_11555_2	19
381353	Ajm1	381353_CTGGAACAGTAGCCATCAAAGGG	Ajm1_381353_1	18
381353	Ajm1	381353_AGTACAGTACAAGTCACTGGGGG	Ajm1_381353_2	19
11640	Akap1	11640_GGGAGAAGCGGACATCCAAGAGG	Akap1_11640_1	20
11640	Akap1	11640_GCTGCCTGATGGTATCACTGTGG	Akap1_11640_2	20
338351	Akap17b	338351_ACTCTTGGAGAGGCGCACTGTGG	Akap17b_338351_1	21
338351	Akap17b	338351_AACTCTCAAAGACTACTCGGAGG	Akap17b_338351_2	21
11658	Alcam	11658_TGAGCATTTGTAGTCCCCTGTGG	Alcam_11658_1	19
11658	Alcam	11658_GGTTCTGAGGTACATCGAGACGG	Alcam_11658_2	20
19378	Aldh1a2	19378_AGGGAGTCATCAAAACCCTGAGG	Aldh1a2_19378_1	19
19378	Aldh1a2	19378_GAAGTGTGGAAAGGGCCAAGAGG	Aldh1a2_19378_2	20
216188	Aldh1l2	216188_AGAACTGCATTGCAGCTGGGCGG	Aldh1l2_216188_1	19
216188	Aldh1l2	216188_GAAGAGATCAGACAGAGTTGCGG	Aldh1l2_216188_2	20
11647	Alpl	11647_GGGCCAGCTACACCACAACACGG	Alpl_11647_1	20
11647	Alpl	11647_TGTGGCGTGGTTCACCCGAGTGG	Alpl_11647_2	19
105827	Amigo2	105827_TGCGATACAAGAATATACCCCGG	Amigo2_105827_1	19
105827	Amigo2	105827_GTGCCGGGGAGACAGCTGAGAGG	Amigo2_105827_2	20
70615	Ankrd24	70615_TGGACATCGAGGACAGCAGTGGG	Ankrd24_70615_1	19
70615	Ankrd24	70615_GGCACGATTCAAGAAAACAGAGG	Ankrd24_70615_2	20
105522	Ankrd28	105522_TGACGAGACAGGCATCATGGTGG	Ankrd28_105522_1	19
105522	Ankrd28	105522_GTGATCTGGAGAATCTACCGTGG	Ankrd28_105522_2	20
77318	Ankrd55	77318_GAAGCTGCAGCCCAGTGCAGGGG	Ankrd55_77318_1	20
77318	Ankrd55	77318_GGGTGCCAACATTAACACACAGG	Ankrd55_77318_2	20
140577	Ankrd6	140577_GGACAGAGCAGAAAGCATTGAGG	Ankrd6_140577_1	20
140577	Ankrd6	140577_GTAGCGGGCAGTCTCCAGCGGGG	Ankrd6_140577_2	20
242037	Ankub1	242037_GGAGACAGTAGACACTCACAGGG	Ankub1_242037_1	20
242037	Ankub1	242037_ATGCTGGTAACTCTGAGATGCGG	Ankub1_242037_2	18
71790	Anxa9	71790_AGACTGCTGAAGGCTATCGCAGG	Anxa9_71790_1	19
71790	Anxa9	71790_AGATATCTTCAGCTCTACACAGG	Anxa9_71790_2	19
11777	Ap3s1	11777_GTTTGTAATTTCCTAGAAGGAGG	Ap3s1_11777_1	20
11777	Ap3s1	11777_CACGCAACAGCAAATCATCAGGG	Ap3s1_11777_2	21
319924	Apba1	319924_AGGCCCAGGAAGCAGTAAGCCGG	Apba1_319924_1	19
319924	Apba1	319924_TGTAGGAAATGGTCCTCAGAGGG	Apba1_319924_2	19
11807	Apoa2	11807_GTTCCTGCTGACCTGACAAGGGG	Apoa2_11807_1	20
11807	Apoa2	11807_CAGGTCAGCAGGAACTAGTCTGG	Apoa2_11807_2	18
66251	Arfgap3	66251_GGAGTGGTTTCCAAGCCCCACGG	Arfgap3_66251_1	20
66251	Arfgap3	66251_TGTGTCCCCTCCTCCAAAGGAGG	Arfgap3_66251_2	19
11846	Arg1	11846_AAGCATCTCTGGCCACGCCAGGG	Arg1_11846_1	18
11846	Arg1	11846_AGATAGGCCTCCCAGAACCGGGG	Arg1_11846_2	19
52666	Arhgef25	52666_AGAGAGTGATTGTATCGAGGAGG	Arhgef25_52666_1	19
52666	Arhgef25	52666_GGGGTACCTGAGAGTCTCCGAGG	Arhgef25_52666_2	20
75423	Arl5a	75423_GTATAGTACGTGTTCCAGGAAGG	Arl5a_75423_1	20
75423	Arl5a	75423_AAGCAATGTGGAAGAGATTGTGG	Arl5a_75423_2	18
73242	Atat1	73242_ATGGTCGGTCAATGGCCAGTTGG	Atat1_73242_1	18
73242	Atat1	73242_TGTAAAAGTCCAGAATGCAAAGG	Atat1_73242_2	19
11981	Atp9a	11981_GAACTCATGGAGGAACACCAGGG	Atp9a_11981_1	20
11981	Atp9a	11981_GAGCATTGAGAACACGCTGTGGG	Atp9a_11981_2	20
20238	Atxn1	20238_CGAGGAGAGCCACAGCCCCGGGG	Atxn1_20238_1	19
20238	Atxn1	20238_TGAGGAGGAGGGTACACGGTGGG	Atxn1_20238_2	19
97440	B3gnt9	97440_GTGAGCAAGCATCAGCTAGGCGG	B3gnt9_97440_1	20
97440	B3gnt9	97440_GAGAACTGGTGGTAGTACATGGG	B3gnt9_97440_2	20
29810	Bag3	29810_GTCCACGAAGAAGGGCCAGCCGG	Bag3_29810_1	20
29810	Bag3	29810_GGTAGCCATCAGCTCCCCAGGGG	Bag3_29810_2	20
12035	Bcat1	12035_TGTGGGGCGGATGTAGAGGCTGG	Bcat1_12035_1	19
12035	Bcat1	12035_AGTGACCAGGCAGAGCATCCTGG	Bcat1_12035_2	19
17341	Bhlha15	17341_GCAGGGAGAACAGTGTTCAGAGG	Bhlha15_17341_1	20
17341	Bhlha15	17341_GCTGGACATAGTAAGTATGGTGG	Bhlha15_17341_2	20
79362	Bhlhe41	79362_GCTGGGTGGCCACGGCATGCAGG	Bhlhe41_79362_1	20
79362	Bhlhe41	79362_CTGACGAGCTGTGCGCAGCGCGG	Bhlhe41_79362_2	18
12263	C2	12263_GCTCACAGATACCATCTGTGGGG	C2_12263_1	20
12263	C2	12263_GAAGAGTGCCGAACTCATGGTGG	C2_12263_2	20
12290	Cacna1e	12290_TGAAGGATGAGTGAAAATAGAGG	Cacna1e_12290_1	19
12290	Cacna1e	12290_GAAGTACAGCCAGTTCCAGGTGG	Cacna1e_12290_2	20
12796	Camp	12796_CGAGTGAAGGAGACTGTATGTGG	Camp_12796_1	19
12796	Camp	12796_AGAGGGACGTCCCCTCCCTGTGG	Camp_12796_2	19
56078	Car5b	56078_CGTAGTGAGAGACCCAGAGTAGG	Car5b_56078_1	19
56078	Car5b	56078_CGGACTGTGCGATTCATCAGCGG	Car5b_56078_2	19
622665	Ccdc17	622665_GCAGCGGTCGCAAAACCGCAAGG	Ccdc17_622665_1	20
622665	Ccdc17	622665_CGTGAAGCCTACGTGCACGGTGG	Ccdc17_622665_2	19
108686	Ccdc88a	108686_GAACTCTCAGAAGAGCGAGATGG	Ccdc88a_108686_1	20
108686	Ccdc88a	108686_GGGTGACTGTGCAGATGAAGAGG	Ccdc88a_108686_2	20
12777	Ccr10	12777_GGGCAACTGCAGCACCACGAAGG	Ccr10_12777_1	20
12777	Ccr10	12777_CGTGGAAAGAGGCCGAGTAGAGG	Ccr10_12777_2	19
12769	Ccr9	12769_GTTCACAACCTTGCACATGAAGG	Ccr9_12769_1	20
12769	Ccr9	12769_AAGGCTGCTATACAGCAAGATGG	Ccr9_12769_2	18
54199	Ccrl2	54199_AGACACTGTCGTGAAGATGGAGG	Ccrl2_54199_1	19
54199	Ccrl2	54199_TTGCACAAGGAGGAGGATGTTGG	Ccrl2_54199_2	18
12500	Cd3d	12500_GACAGAGCAGCTGGCAAAGGTGG	Cd3d_12500_1	20
12500	Cd3d	12500_GGGGCCAGTTCCCTCCAAGACGG	Cd3d_12500_2	20
12505	Cd44	12505_TGCTGTAGCGAGTACCATCACGG	Cd44_12505_1	19
12505	Cd44	12505_ATGAAGTTGGCCCTGAGCAAGGG	Cd44_12505_2	18
12519	Cd80	12519_CAGCTGTGTCGTTCAAAAGAAGG	Cd80_12519_1	18
12519	Cd80	12519_TTGCTGGGAAACTAAAAGTGTGG	Cd80_12519_2	18
12527	Cd9	12527_CGTCTGGGGCTATACCCACAAGG	Cd9_12527_1	19
12527	Cd9	12527_GTGGGTATAGCCCCAGACGGCGG	Cd9_12527_2	20
17064	Cd93	17064_AGTGGCATGAGAGTCCCTGTGGG	Cd93_17064_1	19
17064	Cd93	17064_ACCCAGCTGAAGCCCCTCATTGG	Cd93_17064_2	21
217866	Cdc42bpb	217866_AGTGCAGAGCCGTGATCCACTGG	Cdc42bpb_217866_1	19
217866	Cdc42bpb	217866_GACATGGCGAGGTTCTACATTGG	Cdc42bpb_217866_2	20
22295	Cdh23	22295_GTGGATGGGAAGTTTAGTGTGGG	Cdh23_22295_1	20
22295	Cdh23	22295_GGCGTTTAGAAACAACACTGTGG	Cdh23_22295_2	20
12534	Cdk1	12534_TGTGAAGAACTCGCCGGGAGTGG	Cdk1_12534_1	19
12534	Cdk1	12534_AGTGGCAAAACACAATTCCCTGG	Cdk1_12534_2	19
12585	Cdr2	12585_GAAGAAGCGAGTGAGCGTGGAGG	Cdr2_12585_1	20
12585	Cdr2	12585_GGAGCAGTTACAGGAAATCGAGG	Cdr2_12585_2	20
102920	Cenpi	102920_GTTATATTTACTGACCAAAAGGG	Cenpi_102920_1	20
102920	Cenpi	102920_AGTGCAGAATGGAAGATCACAGG	Cenpi_102920_2	19
241447	Cers6	241447_CTGATGAAAAGAGATTAGAAGGG	Cers6_241447_1	18
241447	Cers6	241447_TGTGGAATACAAGACACTGCTGG	Cers6_241447_2	19
12647	Chat	12647_AGAGCCAGGCCATTGTGAAGCGG	Chat_12647_1	19
12647	Chat	12647_AGACCTCAGTGACACACACAGGG	Chat_12647_2	19
12649	Chek1	12649_GAAATTCTATGGCCACAGGAGGG	Chek1_12649_1	20
12649	Chek1	12649_TGGAATTGGAATAACTCACAGGG	Chek1_12649_2	19
68038	Chid1	68038_GGGGTCTAGGACCTGGACACAGG	Chid1_68038_1	20
68038	Chid1	68038_AGAAGAGCTCAGCAAGACTGTGG	Chid1_68038_2	19
11443	Chrnb1	11443_TGACTGGCAGAACTGCACCATGG	Chrnb1_11443_1	19
11443	Chrnb1	11443_GGATGAAGAAATGAGCACAAAGG	Chrnb1_11443_2	20
108015	Chrnb4	108015_GCGACGTGATGAGCACACAAGGG	Chrnb4_108015_1	20
108015	Chrnb4	108015_GAACAGCTCCTGCTATGAAGGGG	Chrnb4_108015_2	20
76969	Chst1	76969_GAGAAGCCAAGATGCCACGAGGG	Chst1_76969_1	20
76969	Chst1	76969_GGTGGCCAGGATCAGGACGTGGG	Chst1_76969_2	20
56542	Cilk1	56542_TGGCGGAGGTGTACACGCTCCGG	Cilk1_56542_1	19
56542	Cilk1	56542_AGAGTGATGACACCCTCTGCAGG	Cilk1_56542_2	19
12700	Cish	12700_CCGAAGGTGCTAGACCCTGAGGG	Cish_12700_1	18
12700	Cish	12700_CGAACTAGGAATGTACCCTCCGG	Cish_12700_2	19
56222	Cited4	56222_ACGGTGTGGCTGCAGACTGCAGG	Cited4_56222_1	18
56222	Cited4	56222_CTCTGGCCGAGGAAGAGCTCCGG	Cited4_56222_2	21
216197	Ckap4	216197_ATGCTGGGAGTTTCTCAGGAGGG	Ckap4_216197_1	18
216197	Ckap4	216197_GGAGTCCGACGTCTACACAGAGG	Ckap4_216197_2	20
70809	Clec2g	70809_GCTTAGACGACGCTCTGTGCAGG	Clec2g_70809_1	20
70809	Clec2g	70809_AGTGGTGTTGAGCATAGGTAGGG	Clec2g_70809_2	19
26889	Cln8	26889_AGAAGCACACCCACCACATGTGG	Cln8_26889_1	19
26889	Cln8	26889_TGTTCTGGAAGGCCAACCAGTGG	Cln8_26889_2	19
218335	Clptm1l	218335_GATACCGTACATGACCCAGCAGG	Clptm1l_218335_1	20
218335	Clptm1l	218335_TGAGTGTTTACACCACCACACGG	Clptm1l_218335_2	19
56530	Cnpy2	56530_AGAGTGGGAAATTGCCCGCGTGG	Cnpy2_56530_1	19
56530	Cnpy2	56530_AGGAGCCAAGATCTACACTGTGG	Cnpy2_56530_2	19
53321	Cntnap1	53321_GGTCGTTAAGAACGCCACCAAGG	Cntnap1_53321_1	20
53321	Cntnap1	53321_GGTGCGGAAACGAAAAGAGACGG	Cntnap1_53321_2	20
73368	Col20a1	73368_AGGCTGGAGTCCAAGACAGGTGG	Col20a1_73368_1	19
73368	Col20a1	73368_TGTCACCAGAATCAACACTTTGG	Col20a1_73368_2	19
56358	Copz2	56358_AGTTTCATCCAGCACCAAGAAGG	Copz2_56358_1	19
56358	Copz2	56358_AGGAAGATCCCACCACATACAGG	Copz2_56358_2	19
12862	Cox6a2	12862_GCCGGGAAGAGCCAGCACAAAGG	Cox6a2_12862_1	20
12862	Cox6a2	12862_GAGCCAGCACAAAGGTCAGGAGG	Cox6a2_12862_2	20
12874	Cpd	12874_AGAGAACGCAACCATTTCAGTGG	Cpd_12874_1	19
12874	Cpd	12874_GGATCACGAATGGCGCGCACTGG	Cpd_12874_2	20
231207	Cpeb2	231207_AGCGGAAGTGGATCTGACGTGGG	Cpeb2_231207_1	19
231207	Cpeb2	231207_GCAGAGCACGATCCTCTCAAGGG	Cpeb2_231207_2	20
208922	Cpeb3	208922_GTGCGTGTTCCAGCTGGACGAGG	Cpeb3_208922_1	20
208922	Cpeb3	208922_TGGTTGGGCTGGACACACACAGG	Cpeb3_208922_2	19
208647	Creb3l2	208647_TGATGGTCAGAGTGACAGAAGGG	Creb3l2_208647_1	19
208647	Creb3l2	208647_AGAAGAGGAGAAGAGGACCCTGG	Creb3l2_208647_2	19
433375	Creg1	433375_AGTAGTCCAAGACCCAGATACGG	Creg1_433375_1	19
433375	Creg1	433375_AGTGGACTCAGGTACATGTAGGG	Creg1_433375_2	19
76737	Creld2	76737_AGCGGAAACGGCTATTGCAGCGG	Creld2_76737_1	19
76737	Creld2	76737_GCTGGTGGACAAGTTCAACCAGG	Creld2_76737_2	20
12931	Crlf1	12931_AGAGCAGGTAGCTTGCAGGGAGG	Crlf1_12931_1	19
12931	Crlf1	12931_GGTCCAGTAGAGCCCCTCAGCGG	Crlf1_12931_2	20
66586	Crls1	66586_AAGAATCAGGTAGCCCAACACGG	Crls1_66586_1	18
66586	Crls1	66586_AGAATCAGGTAGCCCAACACGGG	Crls1_66586_2	19
12959	Cryba4	12959_AGTGCTTGTAGTCACCTGAGTGG	Cryba4_12959_1	19
12959	Cryba4	12959_TGGCAACACAGCCTACCCTGCGG	Cryba4_12959_2	19
12983	Csf2rb	12983_AGCACTGCAGAGTCTTCAGAGGG	Csf2rb_12983_1	19
12983	Csf2rb	12983_GAAGAAATCGGACAGCTGGGAGG	Csf2rb_12983_2	20
12986	Csf3r	12986_TGGTGCAAGAGGCCAGGACAGGG	Csf3r_12986_1	19
12986	Csf3r	12986_GGGGAGTAGCAAGAAGATCAGGG	Csf3r_12986_2	20
29873	Cspg5	29873_AGTCATCATACAAATCAAGCAGG	Cspg5_29873_1	19
29873	Cspg5	29873_AGACTGAGAATACCAAGCTGCGG	Cspg5_29873_2	19
12477	Ctla4	12477_GGGACTGTACCTCTGCAAGGTGG	Ctla4_12477_1	20
12477	Ctla4	12477_GGACTGAGAGCTGTTGACACGGG	Ctla4_12477_2	20
65969	Cubn	65969_GCACAGTGTTTCAATACACAAGG	Cubn_65969_1	20
65969	Cubn	65969_GGAGTCGTGCAGGTTGACACAGG	Cubn_65969_2	20
15945	Cxcl10	15945_GTGGGCAGGATAGGCTCGCAGGG	Cxcl10_15945_1	20
15945	Cxcl10	15945_TGACGGGCCAGTGAGAATGAGGG	Cxcl10_15945_2	19
70086	Cysltr2	70086_GGTATGGCAGAAAACAGAGGAGG	Cysltr2_70086_1	20
70086	Cysltr2	70086_GATGATCAGCAGGTAGCAGACGG	Cysltr2_70086_2	20
52372	D6Ertd527e	52372_TGACTGTGTTACCAGGTCTGGGG	D6Ertd527e_52372_1	19
52372	D6Ertd527e	52372_CCCTTAGGAAATCATTCCCATGG	D6Ertd527e_52372_2	21
13200	Ddost	13200_CAGGTTGTCCAGCAGCACGAGGG	Ddost_13200_1	18
13200	Ddost	13200_GGGAGCTGGGCAGTGAGTGTGGG	Ddost_13200_2	20
70377	Derl3	70377_GGTGACACGCGCCTACACCGCGG	Derl3_70377_1	20
70377	Derl3	70377_GTTCCGCTACTGCCGCATGCTGG	Derl3_70377_2	20
209692	Dhtkd1	209692_TGTCAATGGAGACAGCCCAGAGG	Dhtkd1_209692_1	19
209692	Dhtkd1	209692_GCCACGGTGAAGAGATACGGCGG	Dhtkd1_209692_2	20
13389	Dll3	13389_CAGTAGCTGCCTGAACTCCAGGG	Dll3_13389_1	18
13389	Dll3	13389_GAGACAGGGACCGTGCAGAGGGG	Dll3_13389_2	20
67838	Dnajb11	67838_GCAAACGGAAATGCAACTGTCGG	Dnajb11_67838_1	20
67838	Dnajb11	67838_AGAAGTGGAAATAGAGCCTGGGG	Dnajb11_67838_2	19
27362	Dnajb9	27362_GGCAAAGGACAAAGAGGCAATGG	Dnajb9_27362_1	20
27362	Dnajb9	27362_AAAAGCTACTATGATATCTTAGG	Dnajb9_27362_2	21
72429	Dnajc25	72429_GAAGGATTATGACTACATGCTGG	Dnajc25_72429_1	20
72429	Dnajc25	72429_AGTGCCCAAGTACCGCATCCAGG	Dnajc25_72429_2	19
100037258	Dnajc3	100037258_GTGAAACTGTGATAAGGCGTCGG	Dnajc3_100037258_1	20
100037258	Dnajc3	100037258_GCTGAAGAGTGACAACACAGAGG	Dnajc3_100037258_2	20
103967	Dnm3	103967_AGGACAGGCTTTCTGCAGTGAGG	Dnm3_103967_1	19
103967	Dnm3	103967_GACACCTTAGAGCTCTCTGGCGG	Dnm3_103967_2	20
319901	Dsel	319901_GAAGATGAAAGTGCCCACTGCGG	Dsel_319901_1	20
319901	Dsel	319901_AACTGGGAGAATGTGCACAGTGG	Dsel_319901_2	21
76843	Dtl	76843_GAGCTGATGGGGACATGCAAAGG	Dtl_76843_1	20
76843	Dtl	76843_GTGTCCATCAGACTTCACCAAGG	Dtl_76843_2	20
192193	Edem1	192193_AGGGTAGAAGAGAACATCAGGGG	Edem1_192193_1	19
192193	Edem1	192193_GAATGTCCATTCCTACATGGAGG	Edem1_192193_2	20
108687	Edem2	108687_TGGCCACATCTTCAAACACAGGG	Edem2_108687_1	19
108687	Edem2	108687_TGTGATGGGCACGACACCTGGGG	Edem2_108687_2	19
66967	Edem3	66967_GTCATCTCCAAGCAAGACATAGG	Edem3_66967_1	20
66967	Edem3	66967_AGAGGCCAGGAGCCCAGCCGGGG	Edem3_66967_2	19
192657	Ell2	192657_GACGCGAGAAAGAATGACCCAGG	Ell2_192657_1	20
192657	Ell2	192657_GGACAGGGTCATCCATTTACTGG	Ell2_192657_2	20
13723	Emb	13723_AGGAAGATGGAGGATCCTACTGG	Emb_13723_1	19
13723	Emb	13723_GAAGGTGGCACGACACCAGTAGG	Emb_13723_2	20
100952	Emilin1	100952_AGCGAGGGCGAAGAAAGCTCCGG	Emilin1_100952_1	19
100952	Emilin1	100952_TGTAAGCCACCCGATAGCGAGGG	Emilin1_100952_2	19
237711	Eml6	237711_GAGTGGGTGTACGGGTACCGGGG	Eml6_237711_1	20
237711	Eml6	237711_GGGGACGCAGGAGAGCAAGCTGG	Eml6_237711_2	20
12495	Entpd1	12495_CGAGAAGGAGAATGACACAGGGG	Entpd1_12495_1	19
12495	Entpd1	12495_GACAAGAGGAAGGTGCCTATGGG	Entpd1_12495_2	20
17075	Epcam	17075_GGTGTTGACACACCAGCACGTGG	Epcam_17075_1	20
17075	Epcam	17075_TGTCTGTGACAACTACAAGCTGG	Epcam_17075_2	19
67458	Ergic1	67458_GGGCCAGTTCAGCATCAACAAGG	Ergic1_67458_1	20
67458	Ergic1	67458_GATGACCCAGACAAGGACAGCGG	Ergic1_67458_2	20
66753	Erlec1	66753_GGACTTATGAGGTCTGTCATGGG	Erlec1_66753_1	20
66753	Erlec1	66753_AGAATATACTGGCACGAGTGAGG	Erlec1_66753_2	19
78943	Ern1	78943_TGCCAGGTACCCCTGAACGGCGG	Ern1_78943_1	19
78943	Ern1	78943_GGAGAGAGGCGGGAGAGCTGTGG	Ern1_78943_2	20
105988	Espl1	105988_GTTCCAGGGTGATTTCCAAGAGG	Espl1_105988_1	20
105988	Espl1	105988_GTTGTGGTAGCACAGCACTTGGG	Espl1_105988_2	20
14017	Evi2a	14017_AGAAAGTCACCGTTGCTCCGCGG	Evi2a_14017_1	19
14017	Evi2a	14017_GAAATAGAAAGGTACAGATAAGG	Evi2a_14017_2	20
14020	Evi5	14020_CGTGAGGTTGGTTACTGTCAGGG	Evi5_14020_1	19
14020	Evi5	14020_CAGGGCAGTGCTTTCATCGTTGG	Evi5_14020_2	18
14063	F2rl1	14063_AGGTGGTAGGAGATCTTCAGGGG	F2rl1_14063_1	19
14063	F2rl1	14063_CGTCTTGATCATGAGCACGTAGG	F2rl1_14063_2	19
14071	F9	14071_GGTGAAGAATGTGCAATGAAAGG	F9_14071_1	20
14071	F9	14071_GAAATTGAGGCATTCTGTGGAGG	F9_14071_2	20
60527	Fads3	60527_GGATACTGGACACCCAGCCAGGG	Fads3_60527_1	20
60527	Fads3	60527_GCCAAGGCACAACTACCGGAGGG	Fads3_60527_2	20
63913	Fam129a	63913_GGCAAGTGCGCCTACATCCGAGG	Fam129a_63913_1	20
63913	Fam129a	63913_TGAGGTTAACACCTTGCCACCGG	Fam129a_63913_2	19
432552	Fam71b	432552_TGTTCACAACCGCGTCCGAATGG	Fam71b_432552_1	19
432552	Fam71b	432552_GGGCAGTGGAAGGACCGGGCTGG	Fam71b_432552_2	20
227377	Farp2	227377_GCATAGATGGTGAAGCAATGAGG	Farp2_227377_1	20
227377	Farp2	227377_GAACTTCTGGAAGATATGTGTGG	Farp2_227377_2	20
76132	Faxc	76132_AGACCGGAGCGGCTAATCAAAGG	Faxc_76132_1	19
76132	Faxc	76132_CGGCATTGGCCGCTTCTCGGAGG	Faxc_76132_2	19
50760	Fbxo17	50760_AGAATGGGAACTCGTCGTGGCGG	Fbxo17_50760_1	19
50760	Fbxo17	50760_GGTTGGGAAGTGGAGCACGGCGG	Fbxo17_50760_2	20
14190	Fgl2	14190_TGTGACATGGAGACCATGGGTGG	Fgl2_14190_1	19
14190	Fgl2	14190_AGAGCCCACAGTTCCCAGAGGGG	Fgl2_14190_2	19
66120	Fkbp11	66120_ACCTGGCTTATGGAAAGCGAGGG	Fkbp11_66120_1	21
66120	Fkbp11	66120_TATGTGGAGCGTGTCTCCAATGG	Fkbp11_66120_2	21
319448	Fndc3a	319448_GGACTGACGTCACTGAGTACCGG	Fndc3a_319448_1	20
319448	Fndc3a	319448_GAGTACCGGCTGGAATGGGGAGG	Fndc3a_319448_2	20
72007	Fndc3b	72007_GGGAAGGAAAGACCACCATGGGG	Fndc3b_72007_1	20
72007	Fndc3b	72007_GATGCTCCAAAGGACAACGGTGG	Fndc3b_72007_2	20
14281	Fos	14281_GCTGACAGATACACTCCAAGCGG	Fos_14281_1	20
14281	Fos	14281_GTGACCACGGGAGTACACAGGGG	Fos_14281_2	20
14282	Fosb	14282_CGGGCAGGTGAGGACAAACGAGG	Fosb_14282_1	19
14282	Fosb	14282_GCCATGGAAGAGATGAGGGTGGG	Fosb_14282_2	20
232288	Frmd4b	232288_AGGATAAGCAGGGACTTCCATGG	Frmd4b_232288_1	19
232288	Frmd4b	232288_TGGAGGTGCACGATCCCCGAAGG	Frmd4b_232288_2	19
14343	Fut1	14343_GCGTCGTGGAGACTATCTGGAGG	Fut1_14343_1	20
14343	Fut1	14343_ATGGACAGGAGGGTACACCGGGG	Fut1_14343_2	18
14345	Fut4	14345_GCAGATGAAGGTGGTCAACGCGG	Fut4_14345_1	20
14345	Fut4	14345_CGTTTCGGTCGAGAAAGAGCAGG	Fut4_14345_2	19
53618	Fut8	53618_TGAAACAGTAGACCACGTGATGG	Fut8_53618_1	19
53618	Fut8	53618_GGTACACAGAAAATTCACTTCGG	Fut8_53618_2	20
14415	Gad1	14415_TGTTCCATGAGAACAAACACGGG	Gad1_14415_1	19
14415	Gad1	14415_GTGGTGGAAATCCAGAACCTTGG	Gad1_14415_2	20
14417	Gad2	14417_AGGATCAAAAGCCCCATACACGG	Gad2_14417_1	19
14417	Gad2	14417_TGGTTGGATTAGCAGCAGACTGG	Gad2_14417_2	19
237436	Gas2l3	237436_GCACCAGTGAAGAAAGTTGGCGG	Gas2l3_237436_1	20
237436	Gas2l3	237436_GGAGGCTGGGATACTCTACAGGG	Gas2l3_237436_2	20
14457	Gas7	14457_AGAGATGGTGACGACCACACTGG	Gas7_14457_1	19
14457	Gas7	14457_TGTGCCAGTACACACAGCTGCGG	Gas7_14457_2	19
227960	Gca	227960_AAGTTCCACTAATTCCAGACTGG	Gca_227960_1	18
227960	Gca	227960_AGTTCCACTAATTCCAGACTGGG	Gca_227960_2	19
14590	Ggh	14590_GGCTCCGAGAGGCCCATCATCGG	Ggh_14590_1	20
14590	Ggh	14590_TGCCACTGGACAGCATACACTGG	Ggh_14590_2	19
11605	Gla	11605_AGATCGTTGGACATGAGTAGGGG	Gla_11605_1	19
11605	Gla	11605_CGAAACAAAACAGTGCCTGAGGG	Gla_11605_2	19
73690	Glipr1	73690_AGGAAATGTAGACATGTCTGTGG	Glipr1_73690_1	19
73690	Glipr1	73690_TGTCTGTGGCCATTATACTCAGG	Glipr1_73690_2	19
14660	Gls	14660_TGTACATCGCTATGTTGGGAAGG	Gls_14660_1	19
14660	Gls	14660_TGAAAGAGTCCTCAGTCCTGAGG	Gls_14660_2	19
76485	Glt8d1	76485_AGATGGCGGACATTCCACATAGG	Glt8d1_76485_1	19
76485	Glt8d1	76485_GGGATTATACAGCAGAACTCTGG	Glt8d1_76485_2	20
14661	Glud1	14661_GCGCGACGACGGCTCCTGGGAGG	Glud1_14661_1	20
14661	Glud1	14661_GGAGGTCATCGAAGGCTACCGGG	Glud1_14661_2	20
333669	Gm5134	333669_GTAGAACAGAGAGACAGTGGTGG	Gm5134_333669_1	20
333669	Gm5134	333669_TGACGGGGCAGATAGCACTCTGG	Gm5134_333669_2	19
69080	Gmppa	69080_TGAGTTCAAGATGAGCACCTCGG	Gmppa_69080_1	19
69080	Gmppa	69080_AGGACACAATCCCTCAACTACGG	Gmppa_69080_2	19
14686	Gnat2	14686_AGGAAGTTGTGGAAGGACGGTGG	Gnat2_14686_1	19
14686	Gnat2	14686_GGCCGCACAGAAAATGATGCAGG	Gnat2_14686_2	20
14695	Gnb3	14695_AGCCTGTGCGGACATCACTCTGG	Gnb3_14695_1	19
14695	Gnb3	14695_GGATGGGAAGCTGATCGTGTGGG	Gnb3_14695_2	20
14718	Got1	14718_GGATGATCCAGATCCCCGCAAGG	Got1_14718_1	20
14718	Got1	14718_GGTTGTGCGCACAGGCATGGAGG	Got1_14718_2	20
234267	Gpm6a	234267_AGAAGGTTTCTTCACAACTGGGG	Gpm6a_234267_1	19
234267	Gpm6a	234267_AGTTGGCAGACAGAACCATCAGG	Gpm6a_234267_2	19
71862	Gpr160	71862_GATGATCAAGAACAACAGACAGG	Gpr160_71862_1	20
71862	Gpr160	71862_GTCAGCCTAAAGGCACACAGGGG	Gpr160_71862_2	20
227326	Gpr55	227326_GATGATGCAGCAGATCCCAAAGG	Gpr55_227326_1	20
227326	Gpr55	227326_GAGGAAGCCAAAGATCTCCAGGG	Gpr55_227326_2	20
108682	Gpt2	108682_GGTAATCCGAGCCAACATTGGGG	Gpt2_108682_1	20
108682	Gpt2	108682_TGGCAGGGATGAGAATCCGAGGG	Gpt2_108682_2	19
14778	Gpx3	14778_ATGCACTACAAGAAGAACTTGGG	Gpx3_14778_1	18
14778	Gpx3	14778_GGTGGGGCCAGATGGCATACCGG	Gpx3_14778_2	20
195733	Grhl1	195733_CAGCTGGGCATTGATAAGAGAGG	Grhl1_195733_1	18
195733	Grhl1	195733_GATGCCGGGCATGAATTCAGAGG	Grhl1_195733_2	20
14824	Grn	14824_TGTGTGAACCAGGTCACAGGAGG	Grn_14824_1	19
14824	Grn	14824_AGGTCACAGGAGGCCCCATGGGG	Grn_14824_2	19
14916	Guca2b	14916_GGTTATGGCACACAGCAGGGAGG	Guca2b_14916_1	20
14916	Guca2b	14916_ACACAGTTCACATTCGTCGGTGG	Guca2b_14916_2	21
110006	Gusb	110006_TGCTAATGTCAGCCTCAAAGGGG	Gusb_110006_1	19
110006	Gusb	110006_GCATCAGGTAAGGCCACCAGAGG	Gusb_110006_2	20
14950	H13	14950_GGTATTCGGCACCAACGTGATGG	H13_14950_1	20
14950	H13	14950_GGCCACTGTCACCATCACGTTGG	H13_14950_2	20
110611	Hdlbp	110611_TGGCCGGAAAGAGAAATGCGAGG	Hdlbp_110611_1	19
110611	Hdlbp	110611_AGTGATATTGTACAACTCAGAGG	Hdlbp_110611_2	19
64209	Herpud1	64209_TGAACGGAAACCACCCGACGTGG	Herpud1_64209_1	19
64209	Herpud1	64209_GCTCGGGGTAGACTCGGCTCAGG	Herpud1_64209_2	20
217310	Hid1	217310_CAGCTGTGAATATATCTGGGAGG	Hid1_217310_1	18
217310	Hid1	217310_GTCCCGAATTCATCGTGAGGAGG	Hid1_217310_2	20
72692	Hnrnpll	72692_GAGAAATGGGATACAAGCAATGG	Hnrnpll_72692_1	20
72692	Hnrnpll	72692_AATGGAGCTGATATATATGCCGG	Hnrnpll_72692_2	21
77963	Hook1	77963_AGTAACTTGTAATTCCATGGAGG	Hook1_77963_1	19
77963	Hook1	77963_AGGTTGAGCAAAGAGCGCATCGG	Hook1_77963_2	19
54710	Hs3st3b1	54710_GGTACCAGGCAAGACCCTTGTGG	Hs3st3b1_54710_1	20
54710	Hs3st3b1	54710_GCCGCAGGCCATCATCATCGGGG	Hs3st3b1_54710_2	20
22027	Hsp90b1	22027_GACCTGGGTAAAAGCCGAGAAGG	Hsp90b1_22027_1	20
22027	Hsp90b1	22027_TGTTTGAAACGGCAACACTTCGG	Hsp90b1_22027_2	19
110920	Hspa13	110920_GAGATGGCCGAGGAATACCTCGG	Hspa13_110920_1	20
110920	Hspa13	110920_GTGTTGGTCATAGACTTGGGTGG	Hspa13_110920_2	20
14828	Hspa5	14828_GGAGCGTCTGATTGGCGATGCGG	Hspa5_14828_1	20
14828	Hspa5	14828_GGTGAGAAGAGACACATCGAAGG	Hspa5_14828_2	20
15507	Hspb1	15507_GAAGGCGTGGTGGAGATCACTGG	Hspb1_15507_1	20
15507	Hspb1	15507_GAAGAAAGGCAGGACGAACATGG	Hspb1_15507_2	20
433638	I830077J02Rik	433638_TTAATCTGGGAATAGATAGTGGG	I830077J02Rik_433638_1	21
433638	I830077J02Rik	433638_GGGTGTAGAGCTGGTCACTGGGG	I830077J02Rik_433638_2	20
15893	Ica1	15893_GCAAATGGAGAAGTTCAGGAAGG	Ica1_15893_1	20
15893	Ica1	15893_AGGGGTCGAGGTCAGCAAAGAGG	Ica1_15893_2	19
15951	Ifi204	15951_ATGGAATTGGAGATGATACAGGG	Ifi204_15951_1	18
15951	Ifi204	15951_GCAAGGGGGACATTTGTGAGTGG	Ifi204_15951_2	20
381308	Ifi211	381308_GAGTATTGGTGACTGGCACATGG	Ifi211_381308_1	20
381308	Ifi211	381308_CAGGAAGCATAGAAGTTGTGGGG	Ifi211_381308_2	18
16001	Igf1r	16001_GGACGACAACACAACCTGCGTGG	Igf1r_16001_1	20
16001	Igf1r	16001_GATGAGAGACCAGTCTATGGTGG	Igf1r_16001_2	20
80719	Igsf6	80719_TGGAAAGGGGACTACACTGGTGG	Igsf6_80719_1	19
80719	Igsf6	80719_CGTTGGAAAGGGGACTACACTGG	Igsf6_80719_2	19
16164	Il13ra1	16164_TGGAATGGTGAGTAACATGGTGG	Il13ra1_16164_1	19
16164	Il13ra1	16164_GGATGAGAAAATCTGTCTGCAGG	Il13ra1_16164_2	20
16168	Il15	16168_TGTAGGTCTCCCTAAAACAGAGG	Il15_16168_1	19
16168	Il15	16168_GATAGATGTAAGATATGACCTGG	Il15_16168_2	20
16173	Il18	16173_TGTTCCAGGACACAACAAGATGG	Il18_16173_1	19
16173	Il18	16173_TATATTATCAGTCTGGTCTGGGG	Il18_16173_2	21
16195	Il6st	16195_ATCTGTACGGCTCATATGGAAGG	Il6st_16195_1	21
16195	Il6st	16195_AGGAGGAAGGCTAAGCACACAGG	Il6st_16195_2	19
16364	Irf4	16364_AGAGCGTCTTCCGCATCCCGTGG	Irf4_16364_1	19
16364	Irf4	16364_TTGATCGACCAGATCGACAGCGG	Irf4_16364_2	18
57444	Isg20	57444_GCTTCTGAAAGGCAAGCTGGTGG	Isg20_57444_1	20
57444	Isg20	57444_GGGCAAGCGAGGCAGCTCGGAGG	Isg20_57444_2	20
16409	Itgam	16409_TGGTGAACACGTGTTCCAAGTGG	Itgam_16409_1	19
16409	Itgam	16409_AGTAATGAGGGGCCCCAATGAGG	Itgam_16409_2	19
16419	Itgb5	16419_GGAACTTGGCAAACTCTCGGCGG	Itgb5_16419_1	20
16419	Itgb5	16419_AGACTGTCCCGGAAGCCCACGGG	Itgb5_16419_2	19
64294	Itm2c	64294_GCAACGGGAAGGACACCTACCGG	Itm2c_64294_1	20
64294	Itm2c	64294_GTACCTGTAGATGTAGACCGAGG	Itm2c_64294_2	20
52150	Kcnk6	52150_AGTCTGCAACACGAGCACCATGG	Kcnk6_52150_1	19
52150	Kcnk6	52150_GTAGTCCCCTAGGCCAATGGTGG	Kcnk6_52150_2	20
58802	Kcnmb4	58802_GCAGTCGGTGCCACAGGTGAAGG	Kcnmb4_58802_1	20
58802	Kcnmb4	58802_TGTGGTGGGTGTTCTCATCGTGG	Kcnmb4_58802_2	19
105785	Kdelr3	105785_GATAGATGGAGAAGGTCCAGAGG	Kdelr3_105785_1	20
105785	Kdelr3	105785_CGAGAAGAGGTCCAGGTACCTGG	Kdelr3_105785_2	19
16590	Kit	16590_TGATGGGAAATCTCTCCCCACGG	Kit_16590_1	19
16590	Kit	16590_GAAAGGGGACACATTTACGGTGG	Kit_16590_2	20
100043861	Klrb1	100043861_ATGCCTGTCAGGGACCAGGCTGG	Klrb1_100043861_1	18
100043861	Klrb1	100043861_TCAACCAGACCGTCAGCCCAAGG	Klrb1_100043861_2	21
74253	Klrg2	74253_AGGACTTCTTAAGAAAATACCGG	Klrg2_74253_1	19
74253	Klrg2	74253_AGAAAATACCGGATCACCAAGGG	Klrg2_74253_2	19
16768	Lag3	16768_GACAGCTTGAGGACTCCTGAGGG	Lag3_16768_1	20
16768	Lag3	16768_TGGCAGTGTCAGCTGTACGAGGG	Lag3_16768_2	19
228366	Large2	228366_GCAGCTGTCAGACCACACTCGGG	Large2_228366_1	20
228366	Large2	228366_TGACTATGAACCCTACGTGGTGG	Large2_228366_2	19
16852	Lgals1	16852_GGAGGCCATCAACTACATGGCGG	Lgals1_16852_1	20
16852	Lgals1	16852_GGACCTGGGGAACCGAACACCGG	Lgals1_16852_2	20
216551	Lgalsl	216551_CAGTCGTGGGAAGTACACGTCGG	Lgalsl_216551_1	18
216551	Lgalsl	216551_AGGATCTTCAGAGTCTCCACAGG	Lgalsl_216551_2	19
14728	Lilrb4a	14728_TTTATACAGATGATAATACTGGG	Lilrb4a_14728_1	21
14728	Lilrb4a	14728_CTGTGTCCTGATGCACAACTGGG	Lilrb4a_14728_2	18
70361	Lman1	70361_TGTATTTGTACTCGAAACGGCGG	Lman1_70361_1	19
70361	Lman1	70361_TGTTTGGATCAGCTGATACGTGG	Lman1_70361_2	19
381983	Lmtk3	381983_GCGTATTGGAGACTATGGGCTGG	Lmtk3_381983_1	20
381983	Lmtk3	381983_CGTGCTGGTAGATCAAAGCCGGG	Lmtk3_381983_2	19
16981	Lrrn3	16981_GGTGAATGTAAGACAATCTGGGG	Lrrn3_16981_1	20
16981	Lrrn3	16981_GAAGCCGGAGAAGATTATGTAGG	Lrrn3_16981_2	20
100041546	Ly6c2	100041546_CCTTGATTGGCACACCAGCAGGG	Ly6c2_100041546_1	21
100041546	Ly6c2	100041546_CTTGTGGCCCTACTGTGTGCAGG	Ly6c2_100041546_2	21
57248	Ly6i	57248_GAGCAACACAGAATCCATCAGGG	Ly6i_57248_1	20
57248	Ly6i	57248_CACAAGAAGGATCAGCACACAGG	Ly6i_57248_2	21
76486	Ly6k	76486_TGTTCTGCGCCTCACACACATGG	Ly6k_76486_1	19
76486	Ly6k	76486_AGAAAAGAAATTCTGTTTGTTGG	Ly6k_76486_2	19
17087	Ly96	17087_GACATCACGGCGGTGAATGATGG	Ly96_17087_1	20
17087	Ly96	17087_TATTCTAATTGACATCACGGCGG	Ly96_17087_2	21
80884	Maged2	80884_TGGTCTCATAGTAAGAGCGTAGG	Maged2_80884_1	19
80884	Maged2	80884_TGAACGAGCAGGCTATTCCTTGG	Maged2_80884_2	19
75625	Mageh1	75625_GTGGAGTATGAGTTCTTCTGGGG	Mageh1_75625_1	20
75625	Mageh1	75625_CATCATGGGCAACAGCGCAAAGG	Mageh1_75625_2	21
227619	Man1b1	227619_AAGGAAAGTGCTGAACAAGAAGG	Man1b1_227619_1	18
227619	Man1b1	227619_TCGATGCCTTGGATACCATGTGG	Man1b1_227619_2	18
230815	Man1c1	230815_AGACTGGGTGTTCAACACCGAGG	Man1c1_230815_1	19
230815	Man1c1	230815_AGAGCTACATGTACCTATGGCGG	Man1c1_230815_2	19
242362	Manea	242362_GAATCATAGACATAAAACATGGG	Manea_242362_1	20
242362	Manea	242362_TGTATCCTGGGCCTACACTTGGG	Manea_242362_2	19
74840	Manf	74840_TGCCACCAAGATCATCAATGAGG	Manf_74840_1	19
74840	Manf	74840_AAGCAAGAGGCAAAGAGAATCGG	Manf_74840_2	18
67729	Mansc1	67729_AGGCAATGAGCCCATACACTTGG	Mansc1_67729_1	19
67729	Mansc1	67729_TGTTCAACAAAAGACATAGCAGG	Mansc1_67729_2	19
17181	Matn2	17181_TGTTAAGAGCAAATCCCTCGTGG	Matn2_17181_1	19
17181	Matn2	17181_GCTGCTGCAGTATTCCACACAGG	Matn2_17181_2	20
66405	Mcts2	66405_TGCTGCAGTAGATACCATCGTGG	Mcts2_66405_1	19
66405	Mcts2	66405_AAAGAGCATGCCCTGTGTGTCGG	Mcts2_66405_2	21
210029	Metrnl	210029_GGAGTGGATGTACCCAACTGGGG	Metrnl_210029_1	20
210029	Metrnl	210029_AGTGTCAGTCATCTACCTGCGGG	Metrnl_210029_2	19
225164	Mib1	225164_GTCGCAAGGCAATTGAACGAAGG	Mib1_225164_1	20
225164	Mib1	225164_CGCCAACTACCGCTGCTCAGGGG	Mib1_225164_2	19
74568	Mlkl	74568_AATCTTGGAGAGACTGTCTGCGG	Mlkl_74568_1	21
74568	Mlkl	74568_ACTGTGAACTTGGAACCCTGAGG	Mlkl_74568_2	21
68591	Mocos	68591_GATGGGGTAGAGGTAAATGTTGG	Mocos_68591_1	20
68591	Mocos	68591_GCTGTAAATGCGCACCACAGGGG	Mocos_68591_2	20
17533	Mrc1	17533_AGGGTGCGGTACACTAACTGGGG	Mrc1_17533_1	19
17533	Mrc1	17533_GGATCTCCGTGACACTCAGGAGG	Mrc1_17533_2	20
17748	Mt1	17748_GCACATTTGGAGCAGCCCACGGG	Mt1_17748_1	20
17748	Mt1	17748_ACAGCACGTGCACTTGTCCGCGG	Mt1_17748_2	21
72543	Mvb12b	72543_TGGATGGGGATGAAGCCCACAGG	Mvb12b_72543_1	19
72543	Mvb12b	72543_AGCACCAACAGGCTACGACGTGG	Mvb12b_72543_2	19
68515	Myadml2	68515_GGCGCTACGTGGCCACACAGTGG	Myadml2_68515_1	20
68515	Myadml2	68515_AGCATTCGGGCTGTACCCACCGG	Myadml2_68515_2	19
231646	Myo1h	231646_AGCCAGATGGAACTTTACCAAGG	Myo1h_231646_1	19
231646	Myo1h	231646_GCAGTGTGAACACATATTTGAGG	Myo1h_231646_2	20
17929	Myom1	17929_TGGTGCCTATCTACTCTGGACGG	Myom1_17929_1	19
17929	Myom1	17929_GATGGAGGGAGCCCTATCCTGGG	Myom1_17929_2	20
102371	Myzap	102371_AGAATAATGAACTACAAAGCAGG	Myzap_102371_1	19
102371	Myzap	102371_GGAGAAAGACCAGAAGATCGGGG	Myzap_102371_2	20
69816	Mzb1	69816_CAGGTAGTGGAAACACGTCTTGG	Mzb1_69816_1	18
69816	Mzb1	69816_AATCAGCGTGATGATTTCTGGGG	Mzb1_69816_2	21
71740	Nectin4	71740_TGAGACACCACGCAGGTCAGCGG	Nectin4_71740_1	19
71740	Nectin4	71740_AGAGGGCCAGGGCCTGACGTTGG	Nectin4_71740_2	19
100978	Nfxl1	100978_GGTGACATGGCAAAACACAAGGG	Nfxl1_100978_1	20
100978	Nfxl1	100978_GAAGTTGTGCAAGCCCAGTGTGG	Nfxl1_100978_2	20
257632	Nod2	257632_AGATGCCGACACCATACTGGTGG	Nod2_257632_1	19
257632	Nod2	257632_AGCACACTCAACCAGCGTGCGGG	Nod2_257632_2	19
100042150	Nrg2	100042150_GCTACAGTTCAACAAAGTGAGGG	Nrg2_100042150_1	20
100042150	Nrg2	100042150_GGCGTGTGCTACTACATCGAGGG	Nrg2_100042150_2	20
18186	Nrp1	18186_TGAACTACCCTGAAAATGGGTGG	Nrp1_18186_1	19
18186	Nrp1	18186_GATGCCAGAAAACATCCGTCTGG	Nrp1_18186_2	20
18187	Nrp2	18187_GGGGCTCCAGAGGTACTCTCGGG	Nrp2_18187_1	20
18187	Nrp2	18187_AGATCTGGGTATCAGCAATGAGG	Nrp2_18187_2	19
18263	Odc1	18263_GCTTCTTTAGAATGTCTCCGAGG	Odc1_18263_1	20
18263	Odc1	18263_TGGCACCAAACTTAACACTGAGG	Odc1_18263_2	19
99543	Olfml3	99543_GAGTGGCATAGACAGCCCACAGG	Olfml3_99543_1	20
99543	Olfml3	99543_GGTGTTATAGACAACGTACAGGG	Olfml3_99543_2	20
18307	Olfr10	18307_AGAACAGAGAAACCACCAAGAGG	Olfr10_18307_1	19
18307	Olfr10	18307_ACATGGGGGTGTGTAGTCGAAGG	Olfr10_18307_2	21
257880	Olfr1066	257880_GTGACATGATGACAGTATAGAGG	Olfr1066_257880_1	20
257880	Olfr1066	257880_GTTCAACATAGGGATAACCTGGG	Olfr1066_257880_2	20
218066	Olfr11	218066_GTAATGGAGAGGCCGACATATGG	Olfr11_218066_1	20
218066	Olfr11	218066_AGGATACAGCCGCCAACTGAAGG	Olfr11_218066_2	19
257875	Olfr1116	257875_AGAACAAGATTACAACTATCAGG	Olfr1116_257875_1	19
257875	Olfr1116	257875_TAAGTAAAGAATATTGGAGAGGG	Olfr1116_257875_2	21
258625	Olfr116	258625_GAGTCCCAGAAAGTGTACGTGGG	Olfr116_258625_1	20
258625	Olfr116	258625_TCACAGTGATGTCATACGATCGG	Olfr116_258625_2	21
18310	Olfr13	18310_TGATGGCAGAGTAACGGAGTGGG	Olfr13_18310_1	19
18310	Olfr13	18310_GGTGACAGATTGCAACATACCGG	Olfr13_18310_2	20
236784	Olfr1320	236784_TAGATGAGAGGATTACACATTGG	Olfr1320_236784_1	18
236784	Olfr1320	236784_AAGCACTGAGTGTTATCTCCTGG	Olfr1320_236784_2	18
257734	Olfr1355	257734_GTGCAGGGGAGACTGTGTGATGG	Olfr1355_257734_1	20
257734	Olfr1355	257734_ACAATGACTGTGTAATACAATGG	Olfr1355_257734_2	21
170648	Olfr138	170648_TAAGGTGGACACCAGAATGATGG	Olfr138_170648_1	21
170648	Olfr138	170648_TAGATGAAGGGATTCAATGTAGG	Olfr138_170648_2	18
57272	Olfr140	57272_GCGCAGGATGACAATGTACGAGG	Olfr140_57272_1	20
57272	Olfr140	57272_AATGACATATGTGTCAGTGCAGG	Olfr140_57272_2	21
235256	Olfr149	235256_GTAGCGTAGAGGGTAGCATATGG	Olfr149_235256_1	20
235256	Olfr149	235256_AGGAGGTGAAATCATCACTGTGG	Olfr149_235256_2	19
18312	Olfr15	18312_GCAGAGGCGAGGATTCATGACGG	Olfr15_18312_1	20
18312	Olfr15	18312_GAGAAACACTACCACCAAGTGGG	Olfr15_18312_2	20
57269	Olfr1507	57269_AAGGTGTGTATGGTGCTAGGAGG	Olfr1507_57269_1	18
57269	Olfr1507	57269_AGTGATACGGGTGTCAGTGCAGG	Olfr1507_57269_2	19
57270	Olfr1508	57270_GAAGAACATCTGGACCACACAGG	Olfr1508_57270_1	20
57270	Olfr1508	57270_TAACAATCATATATGACCGCCGG	Olfr1508_57270_2	21
57271	Olfr1509	57271_AGACTATGGTAACAACAATGAGG	Olfr1509_57271_1	19
57271	Olfr1509	57271_TGGGCACGGTGACAGATGAGTGG	Olfr1509_57271_2	19
110511	Olfr153	110511_CAGGAGAGAAGGTAAATTGGAGG	Olfr153_110511_1	18
110511	Olfr153	110511_AAAGATCACAGAAAGACAAGTGG	Olfr153_110511_2	21
27216	Olfr154	27216_GTTCAACATAGGGATAACAGTGG	Olfr154_27216_1	20
27216	Olfr154	27216_GATTTGGACCACAGTATGGAAGG	Olfr154_27216_2	20
29845	Olfr155	29845_ACTCAGGAGCACACACTCCGTGG	Olfr155_29845_1	21
29845	Olfr155	29845_AATGCGGCTGCCCTTCTGTGGGG	Olfr155_29845_2	21
29846	Olfr156	29846_TAAGACTGCTAGGATCTCACAGG	Olfr156_29846_1	21
29846	Olfr156	29846_TGGGGGTGAGAAAACCATCCAGG	Olfr156_29846_2	19
29849	Olfr159	29849_TGCTAAAGATATCTGCACTGTGG	Olfr159_29849_1	19
29849	Olfr159	29849_AATGACACTGCCCTTCTGTGGGG	Olfr159_29849_2	21
18313	Olfr16	18313_GGAAGAGACAATGAGCACATAGG	Olfr16_18313_1	20
18313	Olfr16	18313_ATGATGATTGTATATCTCAGAGG	Olfr16_18313_2	18
80706	Olfr160	80706_GATCTACATAATCACCATGGTGG	Olfr160_80706_1	20
80706	Olfr160	80706_AGAGCAAGAGAGCTTCATGAGGG	Olfr160_80706_2	19
18315	Olfr18	18315_AGGACATAAAGAGGGCCATGTGG	Olfr18_18315_1	19
18315	Olfr18	18315_GGTCATCTGAGAGTCCCATGAGG	Olfr18_18315_2	20
18321	Olfr23	18321_TAAGAGCAAAGTGTGCAACATGG	Olfr23_18321_1	21
18321	Olfr23	18321_TGATTCTGGTATAATGAAGAGGG	Olfr23_18321_2	19
18324	Olfr26	18324_AGGATGTGAAGAAAGCATTGGGG	Olfr26_18324_1	19
18324	Olfr26	18324_AGAAGGCTTGAAATACATGAAGG	Olfr26_18324_2	19
18331	Olfr32	18331_TGTTGACTGTCACAACAATGAGG	Olfr32_18331_1	19
18331	Olfr32	18331_TGAGTAGGCCCAAATGTCACCGG	Olfr32_18331_2	19
216783	Olfr320	216783_AGAGTCCAGTAACATAGAACAGG	Olfr320_216783_1	19
216783	Olfr320	216783_ACCCAGGGTCAGAAACACAAAGG	Olfr320_216783_2	21
18332	Olfr33	18332_ATTCTCTTCCATGTACACTGTGG	Olfr33_18332_1	21
18332	Olfr33	18332_AGTGAGTGCCACAGTGTACATGG	Olfr33_18332_2	19
193053	Olfr384	193053_ATACAGAACGGTAAATACCCAGG	Olfr384_193053_1	21
193053	Olfr384	193053_GTACATTTGTGTCAGGCACCCGG	Olfr384_193053_2	20
18344	Olfr45	18344_GGAGGTGCACAAAATATCCGTGG	Olfr45_18344_1	20
18344	Olfr45	18344_GACGATCGAGTATAACACTGAGG	Olfr45_18344_2	20
18346	Olfr47	18346_GAGACTAGTACAAAGCACAGGGG	Olfr47_18346_1	20
18346	Olfr47	18346_CCCCACTAAAGTGAACACACAGG	Olfr47_18346_2	21
18347	Olfr48	18347_TGTATGGACACACACAACCTGGG	Olfr48_18347_1	19
18347	Olfr48	18347_ATAATGATCGTGTAGCGCAGCGG	Olfr48_18347_2	21
56861	Olfr480	56861_TGTGGCTCAACTCTGTATTGTGG	Olfr480_56861_1	19
56861	Olfr480	56861_TGATTGCTAAAACACATTGGTGG	Olfr480_56861_2	19
18349	Olfr5	18349_GATGCCCACCACGACCAGGTGGG	Olfr5_18349_1	20
18349	Olfr5	18349_GCTGTCTGTCATCTATACAGTGG	Olfr5_18349_2	20
18350	Olfr50	18350_TGATAGTGGTATAATGCAGAGGG	Olfr50_18350_1	19
18350	Olfr50	18350_CCATCACTAGCAGAACACAGAGG	Olfr50_18350_2	21
18351	Olfr51	18351_ACTGTCTAGTGAGTCCCAAGAGG	Olfr51_18351_1	21
18351	Olfr51	18351_ACCAGGAGGACACAGAGTCTGGG	Olfr51_18351_2	21
18356	Olfr56	18356_AGAAGAGAGAGACAGCTGTCAGG	Olfr56_18356_1	19
18356	Olfr56	18356_GAATGGGATAGTGAAGTGGGTGG	Olfr56_18356_2	20
18357	Olfr57	18357_CAGGTGGGAGTCAACAATGATGG	Olfr57_18357_1	18
18357	Olfr57	18357_AGCTGAGGTACACTCCCAGGAGG	Olfr57_18357_2	19
18358	Olfr58	18358_AGTGATGGCATATGACCGATGGG	Olfr58_18358_1	19
18358	Olfr58	18358_GATGGCATATGACCGATGGGTGG	Olfr58_18358_2	20
18359	Olfr59	18359_GGTGAAGAGGATGTCAACACAGG	Olfr59_18359_1	20
18359	Olfr59	18359_GGTGACAAATAGCTACAAAGCGG	Olfr59_18359_2	20
57250	Olfr653	57250_GGCCTGCAGAATCAGGATGTAGG	Olfr653_57250_1	20
57250	Olfr653	57250_GGATGTAGGAGGTTGCAATGAGG	Olfr653_57250_2	20
18369	Olfr68	18369_CAGGCATCAAAGAAAATCTGTGG	Olfr68_18369_1	18
18369	Olfr68	18369_TTGAGCTGCCAGTTTCACAATGG	Olfr68_18369_2	18
18370	Olfr69	18370_CAGGCATCAAAGGAAATCTGTGG	Olfr69_18370_1	18
18370	Olfr69	18370_TTGGAGCTGGTGCATTACTGAGG	Olfr69_18370_2	18
56014	Olfr70	56014_AGAAAATCACCACCACCGTGAGG	Olfr70_56014_1	19
56014	Olfr70	56014_ACGAGCTCCGGGTAGCGGAGGGG	Olfr70_56014_2	18
66786	Olfr701	66786_GAGCTGTTAGAAGAGTACTGGGG	Olfr701_66786_1	20
66786	Olfr701	66786_GTACATGGGTACGTGAAGCCGGG	Olfr701_66786_2	20
194433	Olfr707	194433_AGGATGTGAAAGGGGCCCTCAGG	Olfr707_194433_1	19
194433	Olfr707	194433_CTTAGAGTTGGGCCTCATGTAGG	Olfr707_194433_2	21
56015	Olfr71	56015_GAGGCTCAGACACATCTGGACGG	Olfr71_56015_1	20
56015	Olfr71	56015_GGTGGCCAGGATCAGCATGTAGG	Olfr71_56015_2	20
117004	Olfr73	117004_CATCTTGGGAGCAACAATGGAGG	Olfr73_117004_1	21
117004	Olfr73	117004_AATCTAGTTACAATGAACAGAGG	Olfr73_117004_2	21
117005	Olfr74	117005_GAAACTCTGTATCACACTGGTGG	Olfr74_117005_1	20
117005	Olfr74	117005_GGACAGTGACAACAATGAACAGG	Olfr74_117005_2	20
219019	Olfr743	219019_CAAGGGCCAAAAGAGGACCTGGG	Olfr743_219019_1	21
219019	Olfr743	219019_GAAGTCTGAACACAGTTCTTAGG	Olfr743_219019_2	20
56858	Olfr749	56858_TGGTAGGGTAATGTAATGGGCGG	Olfr749_56858_1	19
56858	Olfr749	56858_AGCCCTGAGCAACAAAATATAGG	Olfr749_56858_2	19
257667	Olfr769	257667_GTAGCGATCGTAGGACATGGCGG	Olfr769_257667_1	20
257667	Olfr769	257667_GACAACAAAAAACAACTGAGTGG	Olfr769_257667_2	20
170639	Olfr78	170639_GGACAGCAGCGTGACGCAGTGGG	Olfr78_170639_1	20
170639	Olfr78	170639_CCGGGAGTCAAACCAAAAGAGGG	Olfr78_170639_2	18
18372	Olfr8	18372_ACAATGAATGTGTAATACAATGG	Olfr8_18372_1	21
18372	Olfr8	18372_GCTCTGGAGAGGCTATTAGAAGG	Olfr8_18372_2	20
57251	Olfr870	57251_TAATGACTGAATAGTGAAGTGGG	Olfr870_57251_1	21
57251	Olfr870	57251_CTGTGGGTCTCATCTATCGGTGG	Olfr870_57251_2	18
235248	Olfr952	235248_TAGATCATGAGATTCAACACAGG	Olfr952_235248_1	18
235248	Olfr952	235248_ATTCAACACAGGCACAACAATGG	Olfr952_235248_2	21
18378	Omp	18378_GTAGAGAGCCTGAAGCAGCGTGG	Omp_18378_1	20
18378	Omp	18378_GAGCTGGTTAAACACCACAGAGG	Omp_18378_2	20
170834	Oosp1	170834_AAAATGTTGTGAAATATCGTAGG	Oosp1_170834_1	21
170834	Oosp1	170834_CCTTAGATGGAACCAGTGGTCGG	Oosp1_170834_2	21
228139	P2rx3	228139_CGTATACCAGCACATCAAAGCGG	P2rx3_228139_1	19
228139	P2rx3	228139_CGAGAAGGCCTACCAAGTGCGGG	P2rx3_228139_2	19
140795	P2ry14	140795_TGTAGGGGATTCTGGCAATGTGG	P2ry14_140795_1	19
140795	P2ry14	140795_GTGGTGGCTGACTTTCTCATGGG	P2ry14_140795_2	20
18453	P4hb	18453_CTGTTGGACGTGATTCCAAAAGG	P4hb_18453_1	18
18453	P4hb	18453_CGGGAGCCAGAGCTTTGCAGTGG	P4hb_18453_2	19
18602	Padi4	18602_AGCCCTGATCTACATCACTGGGG	Padi4_18602_1	19
18602	Padi4	18602_AGAGGGAAGGAGTACCCACTGGG	Padi4_18602_2	19
75317	Parpbp	75317_AGTTCTGAAAATGCCCACGTGGG	Parpbp_75317_1	19
75317	Parpbp	75317_TCGAGCAGCATGCTTCAAGTTGG	Parpbp_75317_2	18
14827	Pdia3	14827_CGTCAGTTCCAACACATCGGAGG	Pdia3_14827_1	19
14827	Pdia3	14827_GCTGGTGAGAAGTAGATGGTAGG	Pdia3_14827_2	20
12304	Pdia4	12304_AGGGTGCATAGAATTCAATGAGG	Pdia4_12304_1	19
12304	Pdia4	12304_AGCATCCTGATACTGCAAGTAGG	Pdia4_12304_2	19
71853	Pdia6	71853_TAGTTCAAGTAAGAAAGACGTGG	Pdia6_71853_1	18
71853	Pdia6	71853_AGAGAAGTTATTCAGAGTGACGG	Pdia6_71853_2	19
111175	Pecr	111175_GTGATAGAAACCAACCTGACAGG	Pecr_111175_1	20
111175	Pecr	111175_GACAGCAGGAAACATACCAGAGG	Pecr_111175_2	20
56012	Pgam2	56012_GTTTGACATCTGCTACACGTCGG	Pgam2_56012_1	20
56012	Pgam2	56012_GGATGTTACGGACCAAATGTGGG	Pgam2_56012_2	20
102693	Phldb1	102693_TGACCGGTTGTACTACATGGTGG	Phldb1_102693_1	19
102693	Phldb1	102693_AGAGGCCATGCGCATCTGGATGG	Phldb1_102693_2	19
227696	Phyhd1	227696_GGGAGCCAGGGATGAACCAGAGG	Phyhd1_227696_1	20
227696	Phyhd1	227696_TGTAGAGGAAGGTAGCATCCTGG	Phyhd1_227696_2	19
53871	Pkd2l2	53871_GAAGATGATGAAGAACATGATGG	Pkd2l2_53871_1	20
53871	Pkd2l2	53871_GATGGGCCCCAAGATCCAGTTGG	Pkd2l2_53871_2	20
18799	Plcd1	18799_GCAGCACGGAGGCCTACATCCGG	Plcd1_18799_1	20
18799	Plcd1	18799_GGACTGCAAGACCATCTGGCAGG	Plcd1_18799_2	20
72287	Plekhf1	72287_AGAAGCATAGAACTCCACCTGGG	Plekhf1_72287_1	19
72287	Plekhf1	72287_GGAGGCTGCCGACACCACAAAGG	Plekhf1_72287_2	20
217198	Plekhh3	217198_GGAGTCGATAGACACAGGACAGG	Plekhh3_217198_1	20
217198	Plekhh3	217198_GAGTGCAGGCAGGTCCCGGCAGG	Plekhh3_217198_2	20
71910	Plpp5	71910_GCTCTACAGGAACCCGTACGTGG	Plpp5_71910_1	20
71910	Plpp5	71910_CAGAATGGGCCAGCCCATCAGGG	Plpp5_71910_2	18
102502	Pls1	102502_GATTGAAAACTGTAACTACGCGG	Pls1_102502_1	20
102502	Pls1	102502_TGAAAACTGTAACTACGCGGTGG	Pls1_102502_2	19
269823	Pon3	269823_TGTGCTTCAGGGCAGCACCGTGG	Pon3_269823_1	19
269823	Pon3	269823_AGGAGTCACTAAATCCTCACGGG	Pon3_269823_2	19
67895	Ppa1	67895_GGAACAGATTCGCCACATAGCGG	Ppa1_67895_1	20
67895	Ppa1	67895_TGAGGGCGAGACCGACTGGAAGG	Ppa1_67895_2	19
217430	Pqlc3	217430_GCTGTGAGCGCACTGACCTGGGG	Pqlc3_217430_1	20
217430	Pqlc3	217430_GGTGTAGGCAGAAAGGCCCCAGG	Pqlc3_217430_2	20
233406	Prc1	233406_GCAGAGGCTACAAAGAACCGAGG	Prc1_233406_1	20
233406	Prc1	233406_AGAATTGAGCCAGCTCCACTCGG	Prc1_233406_2	19
12142	Prdm1	12142_GGGTACTTCTGTTCAAGCCGAGG	Prdm1_12142_1	20
12142	Prdm1	12142_GGATAGGATAAACCACCCGAGGG	Prdm1_12142_2	20
53381	Prdx4	53381_TGACTATCGTGGGAAATACTTGG	Prdx4_53381_1	19
53381	Prdx4	53381_GATTTCAGTTGGACACACAAAGG	Prdx4_53381_2	20
19074	Prg2	19074_GCTGTCAGGGGAATCAACCAGGG	Prg2_19074_1	20
19074	Prg2	19074_GAAACTGTGGATGGAGGCGAGGG	Prg2_19074_2	20
53856	Prg3	53856_GACAAAGCAGACAGAGGGAGAGG	Prg3_53856_1	20
53856	Prg3	53856_AGAAGGAGCAGATGAAAGGCAGG	Prg3_53856_2	19
19088	Prkar2b	19088_GCTGCTGCAGGGCTTCACGGTGG	Prkar2b_19088_1	20
19088	Prkar2b	19088_GATGGCGTTGGAAGATGCGTCGG	Prkar2b_19088_2	20
19116	Prlr	19116_CGAAATGGGAAGCAGTACCTCGG	Prlr_19116_1	19
19116	Prlr	19116_TGACCCAGGATTCCACCAGCAGG	Prlr_19116_2	19
228413	Prrg4	228413_AGGGCTTCGGAAAACAATGGAGG	Prrg4_228413_1	19
228413	Prrg4	228413_GGGCTTCGGAAAACAATGGAGGG	Prrg4_228413_2	20
54373	Prss16	54373_TGGAAGAAGACACATTGAGGAGG	Prss16_54373_1	19
54373	Prss16	54373_GTGTTCTAGGCTTATCACCAGGG	Prss16_54373_2	20
209027	Pycr1	209027_TGAAATTGGGGCGAACATTGAGG	Pycr1_209027_1	19
209027	Pycr1	209027_CAGCGTGGGCTTCTGCACAGAGG	Pycr1_209027_2	18
67369	Qpctl	67369_GAGATTGCCAGAACTACCCGGGG	Qpctl_67369_1	20
67369	Qpctl	67369_GGAACCAGCGGGCTGTGCGAGGG	Qpctl_67369_2	20
328778	Rab26	328778_AGTAGGCATGGGTGACACTTCGG	Rab26_328778_1	19
328778	Rab26	328778_CCGGAAGTCGATGCCCACAGTGG	Rab26_328778_2	18
67790	Rab39b	67790_AGTGTGACCTGGATACACAGAGG	Rab39b_67790_1	19
67790	Rab39b	67790_TGTCATCGGCGATTCCACGGTGG	Rab39b_67790_2	19
19340	Rab3d	19340_GTTCCCCACGAGGATTACCTGGG	Rab3d_19340_1	20
19340	Rab3d	19340_CGCGGTGAAGGACTCCTGGTTGG	Rab3d_19340_2	19
77300	Raph1	77300_TGACAGTTCTAAGACAATGATGG	Raph1_77300_1	19
77300	Raph1	77300_TGTCCCCAAAGGAAAAGCAAAGG	Raph1_77300_2	19
70727	Rasgef1a	70727_GCTGTTGAAGGAGTGGACGGAGG	Rasgef1a_70727_1	20
70727	Rasgef1a	70727_GAAACACCGGACCCGCATGCTGG	Rasgef1a_70727_2	20
69903	Rasip1	69903_AGGTGCGGGGCACACATAGCAGG	Rasip1_69903_1	19
69903	Rasip1	69903_GGAAACAGCTCGCCAAACTGGGG	Rasip1_69903_2	20
245945	Rbm47	245945_AGAGCGCACCGGCTACACCATGG	Rbm47_245945_1	19
245945	Rbm47	245945_GGTCAGGCTGCACCGCAATGGGG	Rbm47_245945_2	20
105670	Rcbtb2	105670_GAAGCAGGCAAACACGTCATCGG	Rcbtb2_105670_1	20
105670	Rcbtb2	105670_GACACGGATGCCTTGCAGGGCGG	Rcbtb2_105670_2	20
104444	Rexo2	104444_AGGAGTCTGCTGTCGTACAAAGG	Rexo2_104444_1	19
104444	Rexo2	104444_GACTGGTGCAAGGAGCATCACGG	Rexo2_104444_2	20
19746	Rhd	19746_TGGGCTCTGTCACTATCTGAAGG	Rhd_19746_1	19
19746	Rhd	19746_AGGAGAGCAGAGTTGATAGCTGG	Rhd_19746_2	19
69288	Rhobtb1	69288_GAGATCACCACAAAGACAGGCGG	Rhobtb1_69288_1	20
69288	Rhobtb1	69288_TGTGGAAAGCGCCAACCGTGAGG	Rhobtb1_69288_2	19
52428	Rhpn2	52428_GTAACTTGGAGTGTGAGTGAAGG	Rhpn2_52428_1	20
52428	Rhpn2	52428_AGTGAGCCAGGGCCCCATAGTGG	Rhpn2_52428_2	19
194237	Rimkla	194237_AGTGGTGGTGAAGAGCACACGGG	Rimkla_194237_1	19
194237	Rimkla	194237_GGAACAGGTAGGGCACATCATGG	Rimkla_194237_2	20
170765	Ripply3	170765_ATCGTTGTAGAAATGAATGGTGG	Ripply3_170765_1	21
170765	Ripply3	170765_AATGAATGGTGGCTTGCACTGGG	Ripply3_170765_2	21
67664	Rnf125	67664_GGTTTGCCTCAGTGACATGAGGG	Rnf125_67664_1	20
67664	Rnf125	67664_TCCACCACAGATCAGAAAGGAGG	Rnf125_67664_2	21
103963	Rpn1	103963_TGGAAAGCTATACCAAGCTGGGG	Rpn1_103963_1	19
103963	Rpn1	103963_TGTAAGCCACAATCACCGGGCGG	Rpn1_103963_2	19
81910	Rrbp1	81910_TGACCAGTACCGCACCATCCTGG	Rrbp1_81910_1	19
81910	Rrbp1	81910_AGGCTCAACGCACAGCGTGTCGG	Rrbp1_81910_2	19
12393	Runx2	12393_GGAGGCATTTCGGAGCTCGGCGG	Runx2_12393_1	20
12393	Runx2	12393_GAATGGATGAGTCTGTTTGGCGG	Runx2_12393_2	20
20187	Ryk	20187_TGAGCAGAAATATTGACCTGGGG	Ryk_20187_1	19
20187	Ryk	20187_TGGAAGTCGTTGGCGCTGCATGG	Ryk_20187_2	19
67887	Saraf	67887_GATAGGGTCCAGCCTCCGGGAGG	Saraf_67887_1	20
67887	Saraf	67887_AGGAACCCCTGAGGACATACTGG	Saraf_67887_2	19
20969	Sdc1	20969_TGCTCGGGACAAGGAAAAGGAGG	Sdc1_20969_1	19
20969	Sdc1	20969_GACAGGAAGGAAGTGCTGGGAGG	Sdc1_20969_2	20
64136	Sdf2l1	64136_AGTGACCGACAGGAACACAGAGG	Sdf2l1_64136_1	19
64136	Sdf2l1	64136_AGCGCACTGGGAGTCCGCGCGGG	Sdf2l1_64136_2	19
66286	Sec11c	66286_GGGCAGCGAGAGTCCCATCGTGG	Sec11c_66286_1	20
66286	Sec11c	66286_GGAACAGCAGATCTCCTCTGTGG	Sec11c_66286_2	20
69608	Sec24d	69608_GAAAGCAATACGTAGTGCAGCGG	Sec24d_69608_1	20
69608	Sec24d	69608_TGTATGTGATGAAACCAACTCGG	Sec24d_69608_2	19
20335	Sec61g	20335_TGCACCAAACCCGACAGAAAAGG	Sec61g_20335_1	19
20335	Sec61g	20335_AGCCCAACGGAACCGGAAGCTGG	Sec61g_20335_2	19
140740	Sec63	140740_GGAGGTGAGGAAGTAGAAGAAGG	Sec63_140740_1	20
140740	Sec63	140740_GATCACGATGAGCCCCACGAAGG	Sec63_140740_2	20
20338	Sel1l	20338_TGTTAATTCAAGTCAGGCAAAGG	Sel1l_20338_1	19
20338	Sel1l	20338_GCTGCTGCTCAGAAGCCAGGCGG	Sel1l_20338_2	20
114679	Selenom	114679_GGTGATGAAGCACCTCCCTGGGG	Selenom_114679_1	20
114679	Selenom	114679_GTTCGGGGTCTGCCCCAGGGAGG	Selenom_114679_2	20
26456	Sema4g	26456_GCCCAGAAAGAGCAGGTCATAGG	Sema4g_26456_1	20
26456	Sema4g	26456_GAGAGCTAGATGCCACCCCACGG	Sema4g_26456_2	20
214968	Sema6d	214968_GCATCACGTGACCCGTACTGTGG	Sema6d_214968_1	20
214968	Sema6d	214968_GGACGGCAGAGTCCATCAGCGGG	Sema6d_214968_2	20
20365	Serf1	20365_AGACCCAGGAAATTAGCAAAGGG	Serf1_20365_1	19
20365	Serf1	20365_GAAAAACATGAAAAAGACCCAGG	Serf1_20365_2	20
19261	Sirpa	19261_TGCCGGTGGGACCCATTAGGTGG	Sirpa_19261_1	19
19261	Sirpa	19261_AGATCAGCTGGAGATCCTCGGGG	Sirpa_19261_2	19
20475	Six5	20475_TGGGCGCTGTGGACAAATACCGG	Six5_20475_1	19
20475	Six5	20475_AGAGTTTATCAGGTGCACATTGG	Six5_20475_2	19
72668	Skida1	72668_GCAACTCCTCCAGATCGCAGTGG	Skida1_72668_1	20
72668	Skida1	72668_AAGCTGGCCGGGCAGTACACCGG	Skida1_72668_2	18
75345	Slamf7	75345_GAGATCAGGAGAGAAAGACCAGG	Slamf7_75345_1	20
75345	Slamf7	75345_CACTTTGGGGATCTGCACAGTGG	Slamf7_75345_2	21
98365	Slamf9	98365_GCAGTGGATCCTCGATACCGGGG	Slamf9_98365_1	20
98365	Slamf9	98365_CTGTGATGAAAGCCAGATGTAGG	Slamf9_98365_2	18
20496	Slc12a2	20496_GTAGCATCCTCTTGGCCGGAGGG	Slc12a2_20496_1	20
20496	Slc12a2	20496_GATGTTTGTCATTAACTGGTGGG	Slc12a2_20496_2	20
217316	Slc16a5	217316_CAGCTTCCAGTCGAGCATCACGG	Slc16a5_217316_1	18
217316	Slc16a5	217316_AGGCTCCACATACACAACAGTGG	Slc16a5_217316_2	19
55963	Slc1a4	55963_GGCGTTCATCATCAAGCCAGGGG	Slc1a4_55963_1	20
55963	Slc1a4	55963_GAGCTGGGCAATGAACACTGCGG	Slc1a4_55963_2	20
59049	Slc22a17	59049_GAAGAGGCCAAGGACAGAGAAGG	Slc22a17_59049_1	20
59049	Slc22a17	59049_AGAGAAGCAGGATGCCCCGACGG	Slc22a17_59049_2	19
11416	Slc33a1	11416_AAGTAGACGGCATCAACCAAGGG	Slc33a1_11416_1	18
11416	Slc33a1	11416_GAAAGGGTAACGATTCCCCTGGG	Slc33a1_11416_2	20
110172	Slc35b1	110172_GGAGACCATGGCACCCACATAGG	Slc35b1_110172_1	20
110172	Slc35b1	110172_GTGATGATGGAGCAGGTCAGGGG	Slc35b1_110172_2	20
240660	Slc35g1	240660_AGGTGAAGAAAGCATCCCAGAGG	Slc35g1_240660_1	19
240660	Slc35g1	240660_TGGAACCAAAGACCCCTCTGAGG	Slc35g1_240660_2	19
69806	Slc39a11	69806_GAGGTCAGCCAGGTAGACAAAGG	Slc39a11_69806_1	20
69806	Slc39a11	69806_TGGTGCAAGCAGCGACCAGTAGG	Slc39a11_69806_2	19
72027	Slc39a4	72027_TTGGTCCAGCAGCAGCTAAGTGG	Slc39a4_72027_1	18
72027	Slc39a4	72027_CGACTGCTAGAGCCACGTAGAGG	Slc39a4_72027_2	19
100434	Slc44a1	100434_AGTTCTGTCCATGATCCTGATGG	Slc44a1_100434_1	19
100434	Slc44a1	100434_AGCCACGTGGAACAAGGCGATGG	Slc44a1_100434_2	19
14664	Slc6a9	14664_GAATGGTCAGCACCACATAGGGG	Slc6a9_14664_1	20
14664	Slc6a9	14664_TGACAGACGACAAAGCCATGAGG	Slc6a9_14664_2	19
11989	Slc7a3	11989_AGAATCCCTTCCAAGCCAAAAGG	Slc7a3_11989_1	19
11989	Slc7a3	11989_GGAGAGAATGAGATTCCAGCCGG	Slc7a3_11989_2	20
20540	Slc7a7	20540_TGATGAGCAGAGAAGTCCAGAGG	Slc7a7_20540_1	19
20540	Slc7a7	20540_TGGGCTCAACGCCTCCATCGTGG	Slc7a7_20540_2	19
50934	Slc7a8	50934_GGAGGAATGCCAGAGCAACGAGG	Slc7a8_50934_1	20
50934	Slc7a8	50934_AGTGAGTCAGAAGATGTGTGTGG	Slc7a8_50934_2	19
223920	Soat2	223920_AGGAGCGTAGACAGGAACATGGG	Soat2_223920_1	19
223920	Soat2	223920_AGTCCATTGCACCAAGTCTGGGG	Soat2_223920_2	19
216233	Socs2	216233_AGGCAGTCCCCAGATCGTACCGG	Socs2_216233_1	19
216233	Socs2	216233_TCGACAGAAATGCTGCAGAGTGG	Socs2_216233_2	18
381350	Spag6	381350_TACATTGCAAGACACAACACAGG	Spag6_381350_1	21
381350	Spag6	381350_CACATGACAGCAAAGCCCGGCGG	Spag6_381350_2	21
69019	Spcs1	69019_TGAACAGGTAACCACTTTAGGGG	Spcs1_69019_1	19
69019	Spcs1	69019_GGTACGTGGCTGAACAGTTTGGG	Spcs1_69019_2	20
66624	Spcs2	66624_CAGCAGCCGCAGTGGTTTGTTGG	Spcs2_66624_1	18
66624	Spcs2	66624_AGAGAAGAGCATCTTCCTTGTGG	Spcs2_66624_2	19
76687	Spcs3	76687_AAGACAGGAGCGTCCCAGTGCGG	Spcs3_76687_1	18
76687	Spcs3	76687_TGTCCCGATCCTGTCACAAGAGG	Spcs3_76687_2	19
20737	Spn	20737_GAGGCAAAAGCGGAGGACTGGGG	Spn_20737_1	20
20737	Spn	20737_GAGGGCCAAAACCACCACCAAGG	Spn_20737_2	20
16651	Sspn	16651_GATGTGGAAACACAGGTACCAGG	Sspn_16651_1	20
16651	Sspn	16651_CGGCCTGATGGTCTGCATGCTGG	Sspn_16651_2	19
66256	Ssr2	66256_GCCGAAGTCTTCTGGAGGGAAGG	Ssr2_66256_1	20
66256	Ssr2	66256_AGGACGCAGGACAACTGTGTGGG	Ssr2_66256_2	19
67437	Ssr3	67437_GGATTTCAGCCGCAACCTGTCGG	Ssr3_67437_1	20
67437	Ssr3	67437_GTATTGGAGAATATGGCATATGG	Ssr3_67437_2	20
20832	Ssr4	20832_CTGAAGTTGTATAGTAAGAAGGG	Ssr4_20832_1	18
20832	Ssr4	20832_TGGGCCTTGGGTCTCCACAGAGG	Ssr4_20832_2	19
64213	St7	64213_GAGCACGAGGAAGAACCACACGG	St7_64213_1	20
64213	St7	64213_AGAGAGGTTCATGTCATAGTAGG	St7_64213_2	19
241230	St8sia6	241230_GCATCTCTGTATGTTTGTGATGG	St8sia6_241230_1	20
241230	St8sia6	241230_GGGGACTAACATGAGCTACGAGG	St8sia6_241230_2	20
56274	Stk3	56274_AGAAATAGGTTACAACTGTGTGG	Stk3_56274_1	19
56274	Stk3	56274_AGAAAGCGTGGGCACAATGCGGG	Stk3_56274_2	19
71310	Tbc1d9	71310_GCAGCTGTACGACTGCATGCAGG	Tbc1d9_71310_1	20
71310	Tbc1d9	71310_GCTGAGTGATGTCCACCCACCGG	Tbc1d9_71310_2	20
22381	Tceal9	22381_AAACCCTGCCAAAAAATGGAAGG	Tceal9_22381_1	21
22381	Tceal9	22381_TGATCTGTTTAGAGATGTGGAGG	Tceal9_22381_2	19
21819	Tg	21819_GGCCAAGTCACATTGCACTGGGG	Tg_21819_1	20
21819	Tg	21819_GTCTGGATGGAAGTTCACGGAGG	Tg_21819_2	20
21823	Th	21823_TGTGCACTGAAACACACGGAAGG	Th_21823_1	19
21823	Th	21823_GGCAGGCATGGGTAGCATAGAGG	Th_21823_2	20
21824	Thbd	21824_GGGAGCTGTAAACCGATCCAGGG	Thbd_21824_1	20
21824	Thbd	21824_GGTTATCGCCAGTAACCCACTGG	Thbd_21824_2	20
100043314	Tigit	100043314_CAAGGGGAGAATATTCCTGAAGG	Tigit_100043314_1	21
100043314	Tigit	100043314_CCATTTATAGTGTTGACCTGGGG	Tigit_100043314_2	21
171284	Timd2	171284_TCCCCTAGGCCCCAACACATAGG	Timd2_171284_1	21
171284	Timd2	171284_ACCGTATACAATAAGAATGGCGG	Timd2_171284_2	21
99929	Tiparp	99929_GTATCTGCCAGTTAACACTTTGG	Tiparp_99929_1	20
99929	Tiparp	99929_GCATGCTTTCCACAGACACGGGG	Tiparp_99929_2	20
83553	Tktl1	83553_AGGTGGCCGAATTATCACCGTGG	Tktl1_83553_1	19
83553	Tktl1	83553_TGGCCGAATTATCACCGTGGAGG	Tktl1_83553_2	19
66269	Tmed6	66269_GTGCCGTGGCAACAATGTGGCGG	Tmed6_66269_1	20
66269	Tmed6	66269_TGTGGACCACCAGTTCACATAGG	Tmed6_66269_2	19
232086	Tmem150a	232086_GGTAGAAGAGAACACAGTGCAGG	Tmem150a_232086_1	20
232086	Tmem150a	232086_GATGAGAGGAACATCATCCAGGG	Tmem150a_232086_2	20
320782	Tmem154	320782_GGTGGAATTTATATTAATGGTGG	Tmem154_320782_1	20
320782	Tmem154	320782_AGTAGGTAAACACTCATAGTCGG	Tmem154_320782_2	19
66058	Tmem176a	66058_GAAACGGGGTGGTACCTGCTGGG	Tmem176a_66058_1	20
66058	Tmem176a	66058_AGAAACTTGCCAGCACAAGAAGG	Tmem176a_66058_2	19
65963	Tmem176b	65963_AAGGCGCACAGCTCAGTCCAAGG	Tmem176b_65963_1	18
65963	Tmem176b	65963_GTTCTGCATCATGCTCACAGTGG	Tmem176b_65963_2	20
319998	Tmem198	319998_GCCCAGCTCCGCCAGCAGAGGGG	Tmem198_319998_1	20
319998	Tmem198	319998_GCAGTGGCCAGGGTGGTGAGTGG	Tmem198_319998_2	20
619301	Tmem253	619301_AAGAGCACCTTGCATCTGGAAGG	Tmem253_619301_1	18
619301	Tmem253	619301_AAAGTGGCAGTGCTGTGACCAGG	Tmem253_619301_2	21
52076	Tmem38b	52076_CGGACGTGGAAAATAGTAGGCGG	Tmem38b_52076_1	19
52076	Tmem38b	52076_AGACTCTGCAAGCAGCATACAGG	Tmem38b_52076_2	19
70551	Tmtc4	70551_AGAGCAAGGAATCACTGTGCTGG	Tmtc4_70551_1	19
70551	Tmtc4	70551_GATACTCAGCAATACCCAGAAGG	Tmtc4_70551_2	20
21935	Tnfrsf17	21935_GCGTGACCAGTTCAGTGAAAGGG	Tnfrsf17_21935_1	20
21935	Tnfrsf17	21935_AAGTGCCAAAGAGAGGACCAAGG	Tnfrsf17_21935_2	18
319939	Tns3	319939_GCTGCTGAAGGGTGACATCATGG	Tns3_319939_1	20
319939	Tns3	319939_TGACTATGGCAAGATTGAGTTGG	Tns3_319939_2	19
21973	Top2a	21973_GTTAAGCACACTTCCCACCGGGG	Top2a_21973_1	20
21973	Top2a	21973_GGTTGGAAGAGACAAATATGGGG	Top2a_21973_2	20
170829	Tram2	170829_GTACCTTCTTCACATCACTGGGG	Tram2_170829_1	20
170829	Tram2	170829_GATGACGACGTAGAACAAGATGG	Tram2_170829_2	20
22041	Trf	22041_GCTGTGGCTGTGGTAAAGAAGGG	Trf_22041_1	20
22041	Trf	22041_TGACAGGCACTAGACCACACTGG	Trf_22041_2	19
211770	Trib1	211770_GGCCTACGTCTTCTTCGAGAAGG	Trib1_211770_1	20
211770	Trib1	211770_GAATGCAGAACTGTCCACGGCGG	Trib1_211770_2	20
434246	Trim72	434246_AGATTGGCGTAAGTACGTCGGGG	Trim72_434246_1	19
434246	Trim72	434246_AGGTAGAGGCCAATGCGCGCCGG	Trim72_434246_2	19
60599	Trp53inp1	60599_GAAGCACATTCACTGCTGTGTGG	Trp53inp1_60599_1	20
60599	Trp53inp1	60599_AGGTGGATTAACCACTATCAAGG	Trp53inp1_60599_2	19
70423	Tspan15	70423_GTCAGTGGGGATCTACGCAGAGG	Tspan15_70423_1	20
70423	Tspan15	70423_GCGGCAGAAATACAAAACCCTGG	Tspan15_70423_2	20
103220	Ttc41	103220_TGGGAGTCTTGAGAACCCAAGGG	Ttc41_103220_1	19
103220	Ttc41	103220_AGCAAAATGGACTTACAAGTTGG	Ttc41_103220_2	19
378431	Txlnb	378431_CCTCTTGTAAAGCACGACACAGG	Txlnb_378431_1	21
378431	Txlnb	378431_CCAGTACGAGCTCAGAGAGGAGG	Txlnb_378431_2	21
106200	Txndc11	106200_GATGGACTGGCCACACCACGGGG	Txndc11_106200_1	20
106200	Txndc11	106200_TGCTGCTCTATTATACACAGTGG	Txndc11_106200_2	19
105245	Txndc5	105245_TGCTCAGAGCATCAGGTCAGAGG	Txndc5_105245_1	19
105245	Txndc5	105245_GCTTTGCAGTGACCGCACCACGG	Txndc5_105245_2	20
66663	Uba5	66663_GCTCTTTGACTATGATAAGGTGG	Uba5_66663_1	20
66663	Uba5	66663_GAAGAAAAGCCGATTCATGTTGG	Uba5_66663_2	20
56228	Ube2j1	56228_GTTTATGCCGACTAAAGGAGAGG	Ube2j1_56228_1	20
56228	Ube2j1	56228_AGTCGGCATAAACCCGATGATGG	Ube2j1_56228_2	19
22249	Unc13b	22249_AGTCTGTGTATACAGAGAGAGGG	Unc13b_22249_1	19
22249	Unc13b	22249_TGAGTGGAGAGATGGATGTCTGG	Unc13b_22249_2	19
103149	Upb1	103149_GAGCATAGAGGAGATTGCTGAGG	Upb1_103149_1	20
103149	Upb1	103149_GGCAAAGAAGCACAACATGGTGG	Upb1_103149_2	20
109637	Upk1a	109637_TGTCCGACGACAGCACAGTGGGG	Upk1a_109637_1	19
109637	Upk1a	109637_GAGAGTGGTGTAGAAATACATGG	Upk1a_109637_2	20
22339	Vegfa	22339_TGACGTGGGCACGCACTCCAGGG	Vegfa_22339_1	19
22339	Vegfa	22339_CCGTCCGATTGAGACCCTGGTGG	Vegfa_22339_2	18
69091	Vps26b	69091_AGGGAAGATATACTTCCTGCTGG	Vps26b_69091_1	19
69091	Vps26b	69091_GAAGTATGAGATCATGGACGGGG	Vps26b_69091_2	20
74048	Vsir	74048_TGCAATGTGAAGTTGCGTATGGG	Vsir_74048_1	19
74048	Vsir	74048_TGATAGAGAAGTTACCGTGGTGG	Vsir_74048_2	19
52639	Wipi1	52639_GGCCTTGGTTCCAATCGCTAGGG	Wipi1_52639_1	20
52639	Wipi1	52639_TGTGACTGACCACTACAACCAGG	Wipi1_52639_2	19
22433	Xbp1	22433_GTTAAGAACACGCTTGGGAATGG	Xbp1_22433_1	20
22433	Xbp1	22433_CGGAGGAGAAAGCGCTGCGGAGG	Xbp1_22433_2	19
22612	Yes1	22612_GTATTGGAACAAGTAGAGCGGGG	Yes1_22612_1	20
22612	Yes1	22612_AGGGATTCGGGACAGCCCTGGGG	Yes1_22612_2	19
67492	Zfand4	67492_AGGGAGGAGATACTTAGAGGAGG	Zfand4_67492_1	19
67492	Zfand4	67492_ACGACTACAAAAGTGCAGGGAGG	Zfand4_67492_2	18
64453	Zfp280b	64453_GAACTTGAGAGTGTGACCAGAGG	Zfp280b_64453_1	20
64453	Zfp280b	64453_CCGGTGGCAGCGCAGACAGGTGG	Zfp280b_64453_2	18
270210	Zfp651	270210_AGAGGCGCTGCTCATTGAGGCGG	Zfp651_270210_1	19
270210	Zfp651	270210_CGAGTGGAAGAACTGGCTGTAGG	Zfp651_270210_2	19
210104	Zfp658	210104_ACTCACCAGAGACTTCACCTGGG	Zfp658_210104_1	21
210104	Zfp658	210104_GGAGCAGGAAGGGTCCCGTGAGG	Zfp658_210104_2	20
22750	Zfp9	22750_GCACCAGAAAACACACACAGGGG	Zfp9_22750_1	20
22750	Zfp9	22750_AGCATCAGAAAACTCCCACCCGG	Zfp9_22750_2	19
68520	Zfyve21	68520_GTTGGAAAGACGACAAACCATGG	Zfyve21_68520_1	20
68520	Zfyve21	68520_GCAGCCAGAAGGTGCCACTTCGG	Zfyve21_68520_2	20
231125	Zfyve28	231125_GGTGAAGGGAGCTTTACAGGAGG	Zfyve28_231125_1	20
231125	Zfyve28	231125_GCAGTGTGTACACACACGGACGG	Zfyve28_231125_2	20
407821	Znrf3	407821_TGTCTGGAGAAGTACATTGACGG	Znrf3_407821_1	19
407821	Znrf3	407821_GCAGCCAAGAGTGACCCTACCGG	Znrf3_407821_2	20
