# Supplementary material for: In vivo CRISPR/Cas9 screens identify new regulators of B cell activation and plasma cell differentiation
Source: J Exp Med. 2026 Jan 28;223(3):e20250594. doi: 10.1084/jem.20250594 (PMC12850638; doi:10.1084/jem.20250594)
Supplement: Table S3 — contains the entire dataset of all sgRNA screening experiments in response to TD and TI immunization, including the normalized read counts, fold changes, and P values of all sgRNAs. [file jem_20250594_tables3.xlsx]

## Sheet: Table S3 Legend
Table S3: Results of the sgRNA screening experiments
Column	Content of each column
sgRNA ID	sgRNA identity
Gene	Targeted gene
Rank_in Bcells	Rank of the sgRNA based on its median read counts (abundance) in donor B cells
control_count1	Normalized read counts in donor B cells of different replicate experiments
control_count2
control_count3
treatment_count1	Normalized read counts in plasmablasts, GC B cells or memory B cells of different replicate experiments
treatment_count2
treatment_count3
control_mean	Median read counts in control samples (donor B cells)
treatment_mean	Median read counts in treatment samples (plasmablasts, GC B cells or memory B cells)
control_var	The raw variance in control samples
adjusted_var	The adjusted variance in control samples
lfc	The log2 fold-change of sgRNA
score	The score of this sgRNA
p_low	P value (lower tail)
p_high	P value (higher tail)
p_twosided	P value (two-sided)
fdr	False discovery rate
essentiality	Essentiality score (based the publications PMID: 31827283; PMID: 24535568; PMID: 28162770; PMID: 29996108; PMID: 27760321)
Sheets
TD_PB_vs_donorBcells	T cell-dependent in vivo CRISPR/Cas9 screening - Plasmablasts versus donor B cells comparison
TD_GCB_vs_donorBcells	T cell-dependent in vivo CRISPR/Cas9 screening - GC B cells versus donor B cells comparison
TI_PB_vs_donorBcells	T cell-independent in vivo CRISPR/Cas9 screening - Plasmablasts versus donor B cells comparison
TI_MemB_vs_donorBcells	T cell-independent in vivo CRISPR/Cas9 screening - Memory B cells versus donor B cells comparison

## Sheet: TD_PB_vs_donorBcells
Table S3: Results of the sgRNA screening experiments
sgRNA ID	Gene	Rank_in B cells	control_count1	control_count2	control_count3	treatment_count1	treatment_count2	treatment_count3	treatment_count4	control_mean	treatment_mean	control_var	adjusted_var	lfc	score	p_low	p_high	p_twosided	fdr	essentiality
1810062G17Rik_72282_1	1810062G17Rik	544	7670.7	7796.8	7167	8569.4	24357	10293	7972	7670.7	9431.4	134820	334030	0.29807	3.0463	0.99884	0.0011582	0.0023164	0.0046328	-0.0164444
1810062G17Rik_72282_2	1810062G17Rik	394	5968.1	6168	5553	6045.4	9607.5	5191	8179.2	5968.1	7112.3	106150	259890	0.25299	2.2443	0.98759	0.012406	0.024812	0.040064	-0.0164444
2410004P03Rik_73667_1	2410004P03Rik	743	11014	11452	11685	7127.3	5960.8	13879	35967	11452	10503	122900	498680	-0.12477	1.3436	0.089532	0.91047	0.17906	0.23554	-0.00488889
2410004P03Rik_73667_2	2410004P03Rik	580	8078.8	7522.9	8071.8	6355.1	7623.2	11072	7033.7	8071.8	7328.5	150670	351500	-0.13937	1.2538	0.10495	0.89505	0.2099	0.27204	-0.00488889
6430548M08Rik_234797_1	6430548M08Rik	122	2531.7	2962.9	2792	2510.6	973.52	2884.1	813.73	2792	1742.1	48477	121580	-0.68016	3.011	0.001302	0.9987	0.002604	0.005161	-0.0522222
6430548M08Rik_234797_2	6430548M08Rik	663	9453.2	10447	9735	17170	10480	12221	9019.7	9735	11351	293090	423920	0.22148	2.4812	0.99345	0.0065471	0.013094	0.02255	-0.0522222
Abcb1b_18669_1	Abcb1b	497	7079.4	6924.4	8200.2	16650	14169	5202.3	13998	7079.4	14084	640070	308280	0.9922	12.615	1	8.7687e-37	1.7537e-36	3.2836e-35	-0.00355556
Abcb1b_18669_2	Abcb1b	275	3763.7	4593.6	4804.7	5072.9	14081	4019.4	5916.2	4593.6	5494.5	366610	200030	0.25833	2.0145	0.97802	0.021981	0.043962	0.067397	-0.00355556
Acad8_66948_2	Acad8	424	6284.2	6424.7	5713.2	10900	7576	9319.4	5568.4	6284.2	8447.7	172870	273650	0.42678	4.1358	0.99998	1.7684e-05	3.5367e-05	9.2628e-05	0.0676087
Acad8_66948_1	Acad8	579	8588.4	8068.9	7436.4	6875.4	7574	7981.9	22122	8068.9	7777.9	334950	351370	-0.052982	0.4909	0.31175	0.68825	0.6235	0.67571	0.0676087
Ache_11423_2	Ache	660	9724.9	10620	9335.4	9576	6012.1	7221.7	6221.1	9724.9	6721.4	476550	423480	-0.53286	4.6155	1.9611e-06	1	3.9222e-06	1.182e-05	-0.0869565
Ache_11423_1	Ache	378	5927.3	5785.3	5055	1263.6	6300.7	3589.8	9202.2	5785.3	4945.3	276720	251930	-0.22629	1.6736	0.047108	0.95289	0.094216	0.13547	-0.0869565
Ackr3_12778_2	Ackr3	408	6142.6	5597.5	6705.5	6937.3	9364.1	8662.6	16826	6142.6	9013.3	306940	267490	0.55313	5.5505	1	1.424e-08	2.8479e-08	1.0486e-07	-0.0126667
Ackr3_12778_1	Ackr3	108	2600.3	2494	2826.6	163.11	1129.4	1238.6	1623.2	2600.3	1184	31240	113230	-1.1343	4.2088	1.2835e-05	0.99999	2.5669e-05	6.8244e-05	-0.0126667
Adamtsl4_229595_2	Adamtsl4	673	8949.6	10060	9921.6	8627.2	12416	13046	12218	9921.6	12317	481950	432050	0.31198	3.6444	0.99987	0.00013402	0.00026805	0.00061749	-0.0880435
Adamtsl4_229595_1	Adamtsl4	173	3415.6	2706.3	3713.2	5256.7	4120.4	3564.8	10519	3415.6	4688.5	295850	148740	0.45689	3.3007	0.99952	0.00048226	0.00096452	0.0020502	-0.0880435
Adgrl2_99633_2	Adgrl2	278	4637.2	5621.1	4652.7	10587	3526	1306.8	4523.8	4652.7	4024.9	469070	202610	-0.20905	1.3946	0.081561	0.91844	0.16312	0.21816	0.009
Adgrl2_99633_1	Adgrl2	779	12591	14457	12407	13462	13087	19285	1965.6	12591	13274	1758700	548290	0.076266	0.92315	0.82204	0.17796	0.35593	0.42906	0.009
Adk_11534_2	Adk	175	3522.4	3428.2	3177.9	7086	2599.7	7814.8	7041.2	3428.2	7063.6	35744	149280	1.0427	9.4091	1	2.5025e-21	5.005e-21	4.84e-20	-0.0102174
Adk_11534_1	Adk	734	11251	11247	10707	11662	16240	11224	14431	11247	13047	145560	489760	0.21417	2.5722	0.99495	0.0050534	0.010107	0.017824	-0.0102174
Adrb2_11555_2	Adrb2	812	13616	14552	14826	16222	22456	16679	22271	14552	19475	474960	633670	0.42041	6.1848	1	3.1089e-10	6.2178e-10	2.7087e-09	-0.000869565
Adrb2_11555_1	Adrb2	464	6125.3	7354.3	6690	3577	8295	6734.2	5534	6690	6134.1	380080	291320	-0.12513	1.0299	0.15152	0.84848	0.30305	0.37508	-0.000869565
Ajm1_381353_1	Ajm1	568	7729.7	7907.5	8405.9	6063.9	8523.3	5568.2	4557.1	7907.5	5816.1	140030	344340	-0.4431	3.564	0.00018261	0.99982	0.00036522	0.00082834	-0.0586667
Ajm1_381353_2	Ajm1	219	4004.2	4074.8	3563.9	221.95	5193.5	2508	5055.2	4004.2	3781.6	99424	174370	-0.082504	0.53313	0.29697	0.70303	0.59394	0.64992	-0.0586667
Akap1_11640_1	Akap1	567	7728.9	8862.5	7905.3	24542	6686.9	19348	2570	7905.3	13017	473680	344250	0.71949	8.713	1	1.479e-18	2.9581e-18	2.3882e-17	-0.0428261
Akap1_11640_2	Akap1	703	10043	11553	10555	3913.6	2669.1	6666	6797.5	10555	5289.8	629460	459640	-0.99654	7.7665	4.0347e-15	1	8.0694e-15	5.0722e-14	-0.0428261
Akap17b_338351_1	Akap17b	813	13745	14575	15265	28526	17076	27204	22237	14575	24720	582890	634700	0.76214	12.734	1	1.9073e-37	3.8147e-37	7.8068e-36	0.0108889
Akap17b_338351_2	Akap17b	618	7863.4	9836.5	8713.6	6336.5	11160	9969.4	17822	8713.6	10565	991840	379450	0.2779	3.0053	0.99867	0.0013267	0.0026534	0.0052145	0.0108889
Alcam_11658_2	Alcam	551	7740.2	6870	7815.1	35009	9451.6	19172	4931.8	7740.2	14312	381440	337060	0.88667	11.319	1	5.2722e-30	1.0544e-29	1.4729e-28	0.0252174
Alcam_11658_1	Alcam	754	11160	13234	11631	22545	8792.9	13708	23285	11631	18127	1395200	506500	0.64007	9.1268	1	3.5272e-20	7.0544e-20	6.6041e-19	0.0252174
Aldh1a2_19378_1	Aldh1a2	422	6812.9	6255.1	5815.2	2932.9	5259.8	11952	30854	6255.1	8606.1	252350	272390	0.46027	4.5047	1	3.3228e-06	6.6456e-06	1.9229e-05	-0.023913
Aldh1a2_19378_2	Aldh1a2	816	14915	14390	14719	17070	15579	25022	6824.4	14719	16325	73296	640960	0.14935	2.0054	0.97754	0.022462	0.044924	0.068516	-0.023913
Aldh1l2_216188_2	Aldh1l2	588	6871.9	8322.9	8220.2	3619.4	3185.1	3129.6	13907	8220.2	3402.2	914210	357960	-1.2725	8.0529	4.0443e-16	1	8.0887e-16	5.3519e-15	-0.00586957
Aldh1l2_216188_1	Aldh1l2	547	7683.7	8187.7	7318.1	9136.2	4894.8	9969.4	13055	7683.7	9552.8	193850	334600	0.31408	3.2312	0.99938	0.00061636	0.0012327	0.0025767	-0.00586957
Alpl_11647_2	Alpl	716	10859	12738	10438	17825	26245	15360	16052	10859	16939	1853900	472860	0.64143	8.8418	1	4.7082e-19	9.4164e-19	7.9677e-18	-0.0791304
Alpl_11647_1	Alpl	764	13125	11895	11527	15177	14876	20326	2978	11895	15027	823610	517990	0.33714	4.3512	0.99999	6.7683e-06	1.3537e-05	3.7578e-05	-0.0791304
Amigo2_105827_2	Amigo2	685	10439	10128	10133	172.4	565.21	1.1364	0	10133	86.768	46758	441250	-6.8513	15.124	4.8899e-52	1	9.7799e-52	3.912e-50	-0.0744444
Amigo2_105827_1	Amigo2	5	615.57	496.09	700.95	1222.3	1100.2	0	2357.5	615.57	1161.3	10783	26806	0.91461	3.333	0.99957	0.00042957	0.00085915	0.0018622	-0.0744444
Ankrd24_70615_2	Ankrd24	362	5596.5	5240.2	6640.8	2791.4	9158.9	12307	4915.7	5596.5	7037.3	608750	243710	0.33044	2.9185	0.99824	0.0017586	0.0035172	0.0067412	-0.00377778
Ankrd24_70615_1	Ankrd24	737	10064	11458	11323	13005	12991	6697.8	8738.5	11323	10865	801850	493060	-0.05957	0.65231	0.2571	0.7429	0.5142	0.58536	-0.00377778
Ankrd28_105522_2	Ankrd28	212	3712.5	4006.8	3881.6	5690.2	3122.7	8995.5	7609.1	3881.6	6649.7	22136	169030	0.77647	6.7328	1	8.3239e-12	1.6648e-11	8.4816e-11	0.0297778
Ankrd28_105522_1	Ankrd28	554	7833.1	7752.4	7664.9	10952	6943.4	3125	7903.3	7752.4	7423.3	7078.2	337590	-0.062568	0.56636	0.28558	0.71442	0.57115	0.63702	0.0297778
Ankrd55_77318_1	Ankrd55	722	12464	10675	10978	8166.8	8873.3	7553.5	4641.9	10978	7860.1	1150800	478030	-0.48188	4.5089	3.2583e-06	1	6.5166e-06	1.8972e-05	-0.0197778
Ankrd55_77318_2	Ankrd55	10	687.63	907.83	871.18	0	33.188	1400	213.63	871.18	123.41	17517	37937	-2.8095	3.855	5.7863e-05	0.99994	0.00011573	0.00028367	-0.0197778
Ankrd6_140577_1	Ankrd6	391	5933.4	6739.4	5398.2	6786.6	2424.8	2305.7	16649	5933.4	4605.7	467990	258380	-0.36538	2.6121	0.0045	0.9955	0.009	0.015936	-0.00217391
Ankrd6_140577_2	Ankrd6	620	7412	8766.3	9614.8	15162	11794	7958	5740.1	8766.3	9876	1277100	381740	0.17193	1.7959	0.96375	0.036253	0.072505	0.10746	-0.00217391
Ankub1_242037_2	Ankub1	505	7089	7164.7	7415.5	13826	8943.7	4178.4	10011	7164.7	9477.2	34315	312000	0.4035	4.14	0.99998	1.7367e-05	3.4734e-05	9.1242e-05	-0.032
Ankub1_242037_1	Ankub1	331	5060	5242	6002.7	2530.3	2175.3	6487.6	6748.2	5242	4508.9	305870	228270	-0.2173	1.5344	0.062462	0.93754	0.12492	0.17339	-0.032
Anxa9_71790_1	Anxa9	293	4208.3	5194	4789.2	3214.7	7258.2	9877.4	6370.3	4789.2	6814.2	250670	208550	0.50867	4.4342	1	4.6201e-06	9.2401e-06	2.6146e-05	-0.0326667
Anxa9_71790_2	Anxa9	80	2154.9	2088.6	2368.7	4258.4	2323.2	1430.7	9049.8	2154.9	3290.8	25040	93839	0.61057	3.708	0.9999	0.00010446	0.00020893	0.00048768	-0.0326667
Ap3s1_11777_1	Ap3s1	95	2259.1	2532.1	2365.9	380.93	685.89	2958	724.63	2365.9	705.26	19518	103030	-1.7447	5.1738	1.1471e-07	1	2.2942e-07	7.825e-07	-0.0593478
Ap3s1_11777_2	Ap3s1	499	7207.9	7080.4	5266.2	5398.1	4969.2	7172.8	12224	7080.4	6285.4	1653700	308320	-0.17178	1.4316	0.07613	0.92387	0.15226	0.2055	-0.0593478
Apba1_319924_2	Apba1	237	3951.3	4562.7	4205.7	23100	6094.6	4184.1	9508.2	4205.7	7801.4	96109	183140	0.89123	8.4021	1	2.1936e-17	4.3871e-17	3.2997e-16	-0.0193333
Apba1_319924_1	Apba1	144	3030.1	3102.6	3893.5	3174.4	2991	855.69	2958.6	3102.6	2974.8	315360	135110	-0.060663	0.34767	0.36404	0.63596	0.72808	0.76824	-0.0193333
Apoa2_11807_1	Apoa2	797	14055	13536	13877	19911	21855	14660	26460	13877	20883	73977	604290	0.58959	9.0123	1	1.0088e-19	2.0175e-19	1.8117e-18	0.0186957
Apoa2_11807_2	Apoa2	268	4762.2	4510.1	4469.7	11851	15485	5126.2	2579.7	4510.1	8488.7	32579	196400	0.91222	8.9775	1	1.3848e-19	2.7696e-19	2.4373e-18	0.0186957
Arfgap3_66251_1	Arfgap3	434	6046.3	6645	6442.4	25152	8802.9	8598.9	6016	6442.4	8700.9	98985	280540	0.43352	4.2642	0.99999	1.0032e-05	2.0065e-05	5.4329e-05	-0.0884444
Arfgap3_66251_2	Arfgap3	519	6980.5	7989.1	7429.2	4507.2	11990	6517.1	4618.3	7429.2	5567.7	257430	323510	-0.41605	3.2727	0.00053261	0.99947	0.0010652	0.0022533	-0.0884444
Arg1_11846_2	Arg1	745	11562	11508	11160	11811	17996	23385	4104.1	11508	14904	62120	501130	0.37299	4.7966	1	8.0686e-07	1.6137e-06	5.0179e-06	-0.016087
Arg1_11846_1	Arg1	247	4402.7	3871.7	4327.7	3827.9	7800.2	1459.1	2504.5	4327.7	3166.2	106790	188450	-0.45071	2.6755	0.0037311	0.99627	0.0074621	0.013401	-0.016087
Arhgef25_52666_1	Arhgef25	169	3405.1	2821.4	3391.9	2580.8	2593.7	4530.7	3150.8	3391.9	2872.2	162780	147700	-0.23982	1.352	0.088181	0.91182	0.17636	0.23268	-0.0753333
Arhgef25_52666_2	Arhgef25	357	5486.3	6073.7	5293.5	2924.6	6155.9	5429.6	5903.3	5486.3	5666.4	191100	238910	0.046611	0.36863	0.6438	0.3562	0.7124	0.75441	-0.0753333
Arl5a_75423_2	Arl5a	251	5726.8	4017.7	4333.1	8582.9	1095.2	2125	1040.2	4333.1	1610.1	1020800	188690	-1.4277	6.2687	1.8209e-10	1	3.6417e-10	1.6268e-09	0.0317391
Arl5a_75423_1	Arl5a	167	2884.2	3386.5	3349.1	3419.1	2144.2	3634.1	11669	3349.1	3526.6	108750	145840	0.074495	0.46487	0.67899	0.32101	0.64203	0.69238	0.0317391
Atat1_73242_2	Atat1	314	5018.3	5266.5	4414.2	5619	1125.4	7211.4	2273.7	5018.3	3946.4	213290	218530	-0.3466	2.293	0.010923	0.98908	0.021845	0.035903	-0.0241304
Atat1_73242_1	Atat1	666	10705	9783.9	8604.4	3582.2	7992.3	8812.6	18458	9783.9	8402.5	1120000	426050	-0.21958	2.1164	0.017154	0.98285	0.034308	0.054107	-0.0241304
Atp9a_11981_1	Atp9a	496	6748.7	7595.5	7067.8	5524	12375	5255.7	1542.7	7067.8	5389.9	190170	307780	-0.39094	3.0244	0.0012455	0.99875	0.0024911	0.0049596	-0.0676087
Atp9a_11981_2	Atp9a	700	9870.8	10676	10518	14130	10873	7896.7	9219.4	10518	10046	221930	458020	-0.066212	0.69721	0.24284	0.75716	0.48567	0.55795	-0.0676087
Atxn1_20238_1	Atxn1	796	13855	15158	13309	22314	32213	23251	42384	13855	27732	998430	603340	1.0011	17.866	1	1.0939e-71	2.1877e-71	2.7503e-69	-0.046
Atxn1_20238_2	Atxn1	682	10085	10488	9255.3	16519	16936	20002	16803	10085	16869	425400	439170	0.74211	10.237	1	6.7563e-25	1.3513e-24	1.5855e-23	-0.046
B3gnt9_97440_1	B3gnt9	581	7318.2	8241.2	8086.4	6918.7	13154	15944	17549	8086.4	14549	307050	352130	0.84727	10.891	1	6.3845e-28	1.2769e-27	1.7287e-26	0.00434783
B3gnt9_97440_2	B3gnt9	267	4503.4	4396.8	4587.1	8137.9	1493.5	1745.5	2196.4	4503.4	1970.9	9190.7	196110	-1.1917	5.7187	5.3659e-09	1	1.0732e-08	4.0883e-08	0.00434783
Bag3_29810_1	Bag3	262	4123.2	4438.5	4589.9	2564.3	6853.9	11099	6805.1	4438.5	6829.5	61171	193280	0.62159	5.4385	1	2.6861e-08	5.3722e-08	1.9375e-07	-0.0326087
Bag3_29810_2	Bag3	564	7882.5	7827.7	9027.7	3540.9	4920.9	6852.3	4648.4	7882.5	4784.6	657180	343260	-0.72014	5.2876	6.1959e-08	1	1.2392e-07	4.3102e-07	-0.0326087
Bcat1_12035_1	Bcat1	70	1982.1	2533.9	1969	399.51	3712.1	5781.9	1260.3	1982.1	2486.2	152330	86315	0.32673	1.7156	0.95689	0.043114	0.086229	0.12522	0.00465116
Bcat1_12035_2	Bcat1	96	2360.7	2709.9	2390.5	7391.5	2623.9	1060.2	2563.6	2390.5	2593.7	51447	104100	0.11766	0.62985	0.7356	0.2644	0.5288	0.59659	0.00465116
Bhlha15_17341_1	Bhlha15	608	8390.5	8556.8	8600.7	14319	10577	3914.8	12547	8556.8	11562	14806	372620	0.43422	4.9233	1	4.2543e-07	8.5086e-07	2.7629e-06	-0.0706522
Bhlha15_17341_2	Bhlha15	485	7215.8	6977	5859.8	5926.6	5866.3	2163.7	3135.8	6977	4501	652590	303820	-0.63224	4.4919	3.5289e-06	1	7.0578e-06	2.0297e-05	-0.0706522
Bhlhe41_79362_1	Bhlhe41	127	2834.7	2699.9	2943.1	12695	6576.3	1914.8	2734.3	2834.7	4655.3	14957	123440	0.71546	5.1817	1	1.0995e-07	2.1989e-07	7.5294e-07	-0.0128261
Bhlhe41_79362_2	Bhlhe41	593	8706.5	7663.5	8359.5	8369.2	15515	7617.1	13003	8359.5	10686	302400	364030	0.35417	3.8557	0.99994	5.7699e-05	0.0001154	0.00028366	-0.0128261
C2_12263_1	C2	71	1989.1	2317.2	1817	2708.9	7373.8	5909.1	3294.6	1989.1	4601.9	68633	86618	1.2097	8.8778	1	3.4104e-19	6.8209e-19	5.8275e-18	-0.0104651
C2_12263_2	C2	592	8786.4	8301.1	7314.5	5893.6	8278	3995.5	4859.8	8301.1	5376.7	604460	361480	-0.62648	4.8639	5.7539e-07	1	1.1508e-06	3.6559e-06	-0.0104651
Cacna1e_12290_2	Cacna1e	781	12897	12896	12755	7857.1	11378	12505	10497	12896	10937	9943.6	561560	-0.23761	2.6133	0.0044833	0.99552	0.0089665	0.015908	0.00731707
Cacna1e_12290_1	Cacna1e	204	3419.9	3751	4937.6	7026.1	2771.7	4950	3760.5	3751	4355.3	758780	163340	0.21543	1.4951	0.93256	0.067445	0.13489	0.18547	0.00731707
Camp_12796_2	Camp	852	17778	16973	16366	12046	18747	52370	36538	16973	27643	508730	739120	0.70362	12.411	1	1.1424e-35	2.2847e-35	3.8664e-34	-0.0165217
Camp_12796_1	Camp	416	6201.7	5698.2	6854.7	9426.3	6606.5	22259	6515.2	6201.7	8016.4	339990	270060	0.37024	3.492	0.99976	0.00023972	0.00047945	0.0010795	-0.0165217
Car5b_56078_1	Car5b	307	4970.5	6165.3	4470.6	2627.3	3429.5	19991	2692.4	4970.5	3060.9	838660	216450	-0.69926	4.1046	2.0252e-05	0.99998	4.0504e-05	0.00010545	-0.0163043
Car5b_56078_2	Car5b	513	7144.6	7282.6	7724.1	7060.2	11817	8159.2	6580.7	7282.6	7609.7	106990	317130	0.063368	0.58076	0.7193	0.2807	0.5614	0.63015	-0.0163043
Ccdc17_622665_2	Ccdc17	555	8001.5	7268.1	7756	5542.6	3354	6554.6	15597	7756	6048.6	149150	337740	-0.35865	2.9378	0.0016525	0.99835	0.003305	0.0063781	-0.0453333
Ccdc17_622665_1	Ccdc17	767	12198	12131	11203	15400	14459	14038	9781.9	12131	14248	432500	528260	0.23207	2.9131	0.99821	0.0017893	0.0035786	0.0068312	-0.0453333
Ccdc88a_108686_2	Ccdc88a	352	4566	5998.4	5414.6	6139.3	13953	6704.6	3720.8	5414.6	6422	530510	235790	0.24611	2.0745	0.98098	0.019015	0.03803	0.059289	0.00422222
Ccdc88a_108686_1	Ccdc88a	609	7974.6	8557.7	8652.6	13389	8212.6	9316	8934.9	8557.7	9125.5	174540	372660	0.092656	0.92998	0.82381	0.17619	0.35238	0.42595	0.00422222
Ccr10_12777_2	Ccr10	294	4817.7	4362.3	5682.2	1212	3692.9	6005.7	6869.5	4817.7	4849.3	477390	209800	0.0094305	0.068994	0.5275	0.4725	0.94499	0.95681	0.00355556
Ccr10_12777_1	Ccr10	683	9372.4	10121	10100	5223.6	14905	16501	2424	10100	10064	264960	439820	-0.0051465	0.054236	0.47837	0.52163	0.95675	0.96442	0.00355556
Ccr9_12769_1	Ccr9	550	7281.7	7758.7	7732.3	11165	14317	11315	10171	7732.3	11240	101850	336710	0.53959	6.0446	1	7.4888e-10	1.4978e-09	6.2465e-09	0.0352174
Ccr9_12769_2	Ccr9	90	2283.4	2704.5	1939	2515.8	3548.1	2035.2	897.46	2283.4	2275.5	147950	99434	-0.0049893	0.02501	0.49002	0.50998	0.98005	0.98565	0.0352174
Ccrl2_54199_2	Ccrl2	288	4757.8	4529.2	5254.4	1232.6	1245.1	3248.9	762.2	4757.8	1238.8	149430	207190	-1.9405	7.731	5.3334e-15	1	1.0667e-14	6.6104e-14	-0.0284444
Ccrl2_54199_1	Ccrl2	433	6325	6627.8	6424.2	8890.5	8791.9	15738	7366.5	6424.2	8841.2	25656	279750	0.46067	4.5698	1	2.4412e-06	4.8823e-06	1.4466e-05	-0.0284444
Cd3d_12500_2	Cd3d	597	8453.8	8656.6	8326.7	14366	12692	13338	15469	8453.8	13852	28634	368130	0.71233	8.8967	1	2.877e-19	5.754e-19	5.0134e-18	-0.031087
Cd3d_12500_1	Cd3d	842	16035	15328	16571	12028	18654	10189	25921	16035	15341	393440	698270	-0.063858	0.83091	0.20301	0.79699	0.40602	0.47973	-0.031087
Cd44_12505_1	Cd44	373	5476.7	6767.5	5691.3	34898	19378	4003.4	17551	5691.3	18464	602060	247840	1.6977	25.657	1	1.7465e-145	3.493e-145	3.0739e-142	0.0618605
Cd44_12505_2	Cd44	874	18980	22444	18483	36528	37156	25612	41890	18980	36842	6121600	826510	0.95683	19.647	1	3.0518e-86	6.1036e-86	2.6856e-83	0.0618605
Cd80_12519_1	Cd80	541	7655.1	5875.1	8941.2	3802.1	13073	20432	12761	7655.1	12917	2411300	333350	0.75471	9.1138	1	3.9781e-20	7.9561e-20	7.3699e-19	0.0284783
Cd80_12519_2	Cd80	339	4930.6	6825.5	5289.9	9663.7	6573.3	18675	8996.1	5289.9	9329.9	1243600	230360	0.81851	8.4175	1	1.9228e-17	3.8457e-17	2.9174e-16	0.0284783
Cd9_12527_1	Cd9	198	3592.7	3684.8	3969	9871.2	3268.5	4983	5614.5	3684.8	5298.8	44625	160460	0.52394	4.029	0.99997	2.8006e-05	5.6013e-05	0.00014287	0.0354348
Cd9_12527_2	Cd9	315	5602.6	4973.6	5025	4183	3405.3	10930	8018.1	5025	6100.6	168140	218820	0.27978	2.2993	0.98926	0.010743	0.021485	0.035406	0.0354348
Cd93_17064_2	Cd93	871	19558	18749	18407	22189	17293	26893	20739	18749	21464	386140	816450	0.19512	3.0051	0.99867	0.0013273	0.0026547	0.0052145	-0.0328889
Cd93_17064_1	Cd93	540	8342.7	7648.1	6936.7	7838.5	5837.1	9829.6	6886.6	7648.1	7362.6	494300	333050	-0.05488	0.49473	0.3104	0.6896	0.62079	0.67444	-0.0328889
Cdc42bpb_217866_2	Cdc42bpb	610	8037.1	8560.5	10155	7670.3	12727	5884.1	17436	8560.5	10199	1407700	372780	0.2526	2.6832	0.99635	0.0036457	0.0072914	0.013148	0.0202174
Cdc42bpb_217866_1	Cdc42bpb	185	2738.4	3547	3559.4	14727	1609.1	3738.7	2588.3	3547	3163.5	327010	154460	-0.16504	0.97584	0.16457	0.83543	0.32914	0.40229	0.0202174
Cdh23_22295_2	Cdh23	280	4664.9	5438.8	4224.8	11035	3292.7	3515.9	15562	4664.9	7275.3	396310	203140	0.64104	5.7916	1	3.4849e-09	6.9699e-09	2.6901e-08	-0.00844444
Cdh23_22295_1	Cdh23	264	4462.6	4738.7	4350.4	5386.7	7601.1	4788.7	8464.7	4462.6	6493.9	44395	194330	0.54109	4.6079	1	2.0342e-06	4.0684e-06	1.2219e-05	-0.00844444
Cdk1_12534_1	Cdk1	530	7596.9	7534.7	7441	11.356	75.428	1.1364	1407.4	7534.7	43.392	6326.3	328110	-7.4073	13.078	1.3851e-39	1	2.7702e-39	6.4152e-38	-1.39652
Cdk1_12534_2	Cdk1	45	1808.5	1630.7	1543.9	5.1617	0	0	0	1630.7	0	19577	71009	-10.672	6.1193	5.5955e-12	1	1.1191e-11	5.793e-11	-1.39652
Cdr2_12585_1	Cdr2	388	5850.9	5917.7	7372.7	9485.1	8371.5	7687.6	14305	5917.7	8928.3	1060800	257690	0.59327	5.9307	1	1.5086e-09	3.0173e-09	1.218e-08	-0.0273333
Cdr2_12585_2	Cdr2	478	6866.7	7097.6	6504.3	8689.2	12494	6409.1	5397.7	6866.7	7549.2	92339	299020	0.13667	1.248	0.89398	0.10602	0.21204	0.274	-0.0273333
Cenpi_102920_1	Cenpi	253	4197.8	4731.4	4355	124.91	0	1634.1	0	4355	62.456	83202	189640	-6.1011	9.857	2.4381e-23	1	4.8762e-23	5.2976e-22	-0.840889
Cenpi_102920_2	Cenpi	44	1583.6	2058.7	1545.7	1.0323	0	0	0	1583.6	0	113570	68961	-10.63	6.0305	9.7426e-12	1	1.9485e-11	9.7983e-11	-0.840889
Cers6_241447_2	Cers6	47	1657.4	1267.9	1695	511.01	2611.8	3220.5	1816.4	1657.4	2214.1	76580	72175	0.41756	2.0721	0.98087	0.019128	0.038256	0.059479	0.0397674
Cers6_241447_1	Cers6	152	3192.4	2826.9	3173.4	4031.3	3631.6	4588.7	1831.4	3173.4	3831.4	60214	138190	0.27178	1.7702	0.96165	0.038348	0.076696	0.11286	0.0397674
Chat_12647_1	Chat	844	14474	16578	16116	12504	8672.2	13879	15035	16116	13191	1455000	701810	-0.28894	3.4919	0.00023983	0.99976	0.00047965	0.0010795	-0.0130435
Chat_12647_2	Chat	854	17092	16484	17197	23564	21852	11627	8890.9	17092	16740	190040	744280	-0.030027	0.4081	0.3416	0.6584	0.6832	0.73052	-0.0130435
Chek1_12649_1	Chek1	627	8915.7	8974	9756.9	3.097	110.63	0	0	8974	1.5485	308110	390790	-11.782	14.353	1.7905e-48	1	3.581e-48	1.0504e-46	-1.3387
Chek1_12649_2	Chek1	227	4310.7	3681.2	4103.7	119.75	111.63	1.1364	0	4103.7	56.385	110680	178700	-6.1605	9.5743	3.7306e-22	1	7.4611e-22	7.3773e-21	-1.3387
Chid1_68038_1	Chid1	109	2276.5	2713.5	2600.8	741.22	8275.9	8889.9	2597.9	2600.8	5436.9	58948	113260	1.0635	8.4275	1	1.766e-17	3.5319e-17	2.7027e-16	-0.0141304
Chid1_68038_2	Chid1	661	9724.9	11924	9727.7	15717	9013.1	16502	3366.6	9727.7	12365	2412400	423610	0.34608	4.0524	0.99997	2.5349e-05	5.0698e-05	0.00013007	-0.0141304
Chrnb1_11443_1	Chrnb1	652	9557.3	11358	9390.9	15757	14490	14910	6857.7	9557.3	14700	1635600	416190	0.62111	7.972	1	7.8072e-16	1.5614e-15	1.0103e-14	0.0026087
Chrnb1_11443_2	Chrnb1	88	2240	2231.9	2632.7	2621.1	5014.4	1626.2	1399.9	2240	2123.6	77122	97544	-0.076934	0.37261	0.35472	0.64528	0.70944	0.75218	0.0026087
Chrnb4_108015_1	Chrnb4	638	8922.7	9759.4	9209.8	4468	8268.9	4014.8	22715	9209.8	6368.4	192270	401050	-0.53216	4.4866	3.6178e-06	1	7.2356e-06	2.0741e-05	0.04
Chrnb4_108015_2	Chrnb4	570	7938.1	7709.8	7981.7	7935.6	5652.1	15657	11855	7938.1	9895.2	27021	345680	0.3179	3.3288	0.99956	0.00043614	0.00087228	0.0018768	0.04
Chst1_76969_2	Chst1	759	12792	10816	11720	11915	13103	5480.7	4854.5	11720	8698	983480	510380	-0.43023	4.2307	1.1649e-05	0.99999	2.3298e-05	6.2699e-05	0.0282609
Chst1_76969_1	Chst1	840	18142	15958	15746	17776	14122	30316	11488	15958	15949	2407500	694920	-0.00084068	0.011153	0.49555	0.50445	0.9911	0.99223	0.0282609
Cilk1_56542_1	Cilk1	189	3569.2	3127.1	3767.8	3734	5868.3	451.14	8897.4	3569.2	4801.1	117470	155430	0.42765	3.1247	0.99911	0.00089001	0.00178	0.0036176	-0.00255814
Cilk1_56542_2	Cilk1	135	3567.5	2954.8	2844.8	5362	2185.4	803.42	3339.7	2954.8	2762.6	193780	128670	-0.097001	0.53582	0.29604	0.70396	0.59209	0.64886	-0.00255814
Cish_12700_1	Cish	533	7559.6	8152.3	7379.1	7111.8	16846	15097	17012	7559.6	15971	191980	329190	1.079	14.661	1	5.761e-49	1.1522e-48	3.6212e-47	-0.00869565
Cish_12700_2	Cish	192	3606.6	3596.9	2874.8	3365.4	8191.5	3389.8	1250.7	3596.9	3377.6	260730	156630	-0.09071	0.554	0.28979	0.71021	0.57958	0.64155	-0.00869565
Cited4_56222_2	Cited4	634	8358.3	9142.7	9077.8	10228	7516.6	12613	13902	9077.8	11421	260900	395300	0.33119	3.7262	0.9999	9.7212e-05	0.00019442	0.00045527	-0.0417778
Cited4_56222_1	Cited4	221	4098.9	4050.3	3724.1	3135.2	3223.3	92.046	5473.9	4050.3	3179.2	54377	176380	-0.34926	2.0741	0.019033	0.98097	0.038066	0.059289	-0.0417778
Ckap4_216197_1	Ckap4	344	4680.6	5325.5	5443.7	13123	1496.5	902.28	4512	5325.5	3004.3	214940	231900	-0.82569	4.8201	7.1727e-07	1	1.4345e-06	4.4925e-06	-0.0811111
Ckap4_216197_2	Ckap4	453	7161.1	6428.3	6630.8	7649.6	10989	5412.5	2886.7	6630.8	6531.1	161090	288750	-0.021858	0.18558	0.42639	0.57361	0.85278	0.87669	-0.0811111
Clec2g_70809_2	Clec2g	560	7833.1	7794.1	8979.4	5524	13365	4645.5	5660.7	7833.1	5592.4	657850	341100	-0.48604	3.8366	6.2385e-05	0.99994	0.00012477	0.00030415	-0.0771111
Clec2g_70809_1	Clec2g	68	1957.8	1711.4	2058.2	1231.6	2817	2014.8	3504	1957.8	2415.9	35413	85256	0.30316	1.5687	0.94165	0.058354	0.11671	0.16354	-0.0771111
Cln8_26889_1	Cln8	880	26791	27386	25120	29516	26511	25143	33437	26791	28013	1571700	1166600	0.064391	1.1322	0.87122	0.12878	0.25756	0.32612	0.00133333
Clptm1l_218335_2	Clptm1l	404	5494.9	6557.1	6068.2	15237	12485	9217.1	7832.4	6068.2	10851	283810	264250	0.83837	9.304	1	6.7616e-21	1.3523e-20	1.2796e-19	-0.0382222
Clptm1l_218335_1	Clptm1l	248	4216.1	4337.8	4327.7	5948.3	5708.4	2680.7	2147	4327.7	4194.5	6280.7	188450	-0.045071	0.3067	0.37954	0.62046	0.75908	0.79522	-0.0382222
Cnpy2_56530_1	Cnpy2	705	10129	11061	10617	21908	12803	7169.4	16919	10617	14861	217760	462340	0.48507	6.2409	1	2.1747e-10	4.3495e-10	1.9138e-09	-0.109783
Cnpy2_56530_2	Cnpy2	382	5816.2	5391.7	6399.6	2336.2	8080.8	5104.6	8601.1	5816.2	6592.7	260280	253270	0.18077	1.543	0.93858	0.061418	0.12284	0.17104	-0.109783
Cntnap1_53321_2	Cntnap1	687	10168	9449.3	10703	23683	12117	16679	16622	10168	16650	401190	442770	0.71152	9.7426	1	9.9203e-23	1.9841e-22	2.0541e-21	-0.048
Cntnap1_53321_1	Cntnap1	325	4882	5475.1	5161.5	3383	3643.7	2669.3	751.47	5161.5	3026.2	88237	224770	-0.77012	4.5041	3.3324e-06	1	6.6647e-06	1.9229e-05	-0.048
Col20a1_73368_2	Col20a1	334	5068.7	5426.1	5250.8	6973.4	5329.2	10029	4122.3	5250.8	6151.3	31959	228650	0.22833	1.8834	0.97017	0.029825	0.05965	0.089884	-0.0573913
Col20a1_73368_1	Col20a1	611	7599.5	9599.8	8599.8	9854.7	7300.4	8142.1	9919.3	8599.8	8998.4	1000300	374490	0.065353	0.6513	0.74257	0.25743	0.51485	0.58536	-0.0573913
Copz2_56358_2	Copz2	25	1153	1121	856.62	340.67	992.63	564.78	435.85	1121	500.31	35452	48814	-1.1622	2.8092	0.0024836	0.99752	0.0049671	0.0092804	-0.0528889
Copz2_56358_1	Copz2	562	7588.2	7856.7	7979.9	4556.7	4439.2	9947.8	14223	7856.7	7252.3	43629	342130	-0.11547	1.0333	0.15072	0.84928	0.30145	0.37363	-0.0528889
Cox6a2_12862_2	Cox6a2	872	18827	19015	17978	12663	14889	14985	35470	18827	14937	378190	819860	-0.33388	4.296	8.6942e-06	0.99999	1.7388e-05	4.7818e-05	0.00369565
Cox6a2_12862_1	Cox6a2	778	12561	13764	12472	12245	18735	10065	14645	12561	13445	728570	546960	0.098143	1.1957	0.88408	0.11592	0.23183	0.2961	0.00369565
Cpd_12874_1	Cpd	684	9493.1	10479	10130	10829	15709	14485	3802.4	10130	12657	263620	441130	0.32129	3.805	0.99993	7.0898e-05	0.0001418	0.0003428	-0.102391
Cpd_12874_2	Cpd	92	2339.8	1995.2	2535.3	3383	979.56	4462.5	2063.3	2339.8	2723.1	78470	101890	0.21877	1.2008	0.88508	0.11492	0.22984	0.29441	-0.102391
Cpeb2_231207_2	Cpeb2	751	11617	12057	11618	10938	22211	27933	24163	11618	23187	96405	505900	0.99694	16.266	1	8.6298e-60	1.726e-59	8.9344e-58	-0.0225581
Cpeb2_231207_1	Cpeb2	566	7893	7039.6	8456.9	6733.9	13281	5316	3271	7893	6024.9	523180	343710	-0.38956	3.1863	0.00072055	0.99928	0.0014411	0.002991	-0.0225581
Cpeb3_208922_1	Cpeb3	693	9297.7	10958	10373	5846.1	7624.2	3833	7940.8	10373	6735.2	749490	451710	-0.62299	5.4129	3.1013e-08	1	6.2025e-08	2.2098e-07	-0.0371111
Cpeb3_208922_2	Cpeb3	75	2298.2	2078.7	1805.2	3082.6	1573.9	1678.4	484.16	2078.7	1626.2	61491	90519	-0.35399	1.504	0.066291	0.93371	0.13258	0.18259	-0.0371111
Creb3l2_208647_1	Creb3l2	624	8831.5	9306	8691.8	8889.5	22440	9622.8	15463	8831.5	12543	122310	384580	0.50609	5.9847	1	1.0837e-09	2.1674e-09	8.9126e-09	-0.0321739
Creb3l2_208647_2	Creb3l2	37	1523.7	1167.2	1423.7	3908.4	9280.6	562.51	1383.8	1423.7	2646.1	37903	61999	0.89371	4.9091	1	4.5743e-07	9.1485e-07	2.9598e-06	-0.0321739
Creg1_433375_1	Creg1	670	9959.3	9837.4	9506.5	14913	11410	14308	23741	9837.4	14611	62177	428380	0.57062	7.2928	1	1.5182e-13	3.0363e-13	1.7813e-12	-0.0171739
Creg1_433375_2	Creg1	595	8401.7	7618.2	8991.3	2420.8	6503.9	5958	9588.7	8401.7	6230.9	480770	365870	-0.43118	3.5889	0.00016606	0.99983	0.00033212	0.00075715	-0.0171739
Creld2_76737_2	Creld2	105	2542.1	2230.1	2904.8	227.11	5483.1	8243.3	3801.3	2542.1	4642.2	114450	110700	0.86851	6.3119	1	1.3782e-10	2.7563e-10	1.2503e-09	-0.108913
Creld2_76737_1	Creld2	452	6597.6	6630.5	7912.5	5847.2	12439	3604.6	9063.8	6630.5	7455.5	822320	288740	0.16915	1.5352	0.93763	0.062368	0.12474	0.17339	-0.108913
Crlf1_12931_1	Crlf1	746	12357	10424	11524	7674.4	4690.6	8470.5	8675.1	11524	8072.5	951960	501820	-0.51348	4.8721	5.5219e-07	1	1.1044e-06	3.534e-06	-0.0947826
Crlf1_12931_2	Crlf1	675	11149	9933.6	9611.2	12162	12941	9763.7	5528.6	9933.6	10963	790350	432570	0.14223	1.565	0.94121	0.058793	0.11759	0.16451	-0.0947826
Crls1_66586_2	Crls1	561	7834.8	6946.1	8267.6	824.84	924.24	339.78	3043.4	7834.8	874.54	488500	341180	-3.1618	11.916	4.8766e-33	1	9.7532e-33	1.5058e-31	-0.563023
Crls1_66586_1	Crls1	369	5653	4699.7	5885.2	810.38	796.52	352.28	2833	5653	803.45	481350	246170	-2.8132	9.7743	7.2606e-23	1	1.4521e-22	1.5584e-21	-0.563023
Cryba4_12959_2	Cryba4	820	14917	16408	13202	20920	17185	30261	15602	14917	19053	2581500	649570	0.35305	5.1318	1	1.4348e-07	2.8696e-07	9.6754e-07	-0.0275556
Cryba4_12959_1	Cryba4	326	5205	5038	5820.6	5484.8	2749.6	7803.5	10678	5205	6644.1	203460	226660	0.35213	3.0229	0.99875	0.0012516	0.0025033	0.0049727	-0.0275556
Csf2rb_12983_2	Csf2rb	641	9201.4	9495.5	9318.1	5305.2	5154.2	9313.7	5816.3	9318.1	5560.8	22550	405770	-0.74465	5.8985	1.8345e-09	1	3.6691e-09	1.4544e-08	-0.0269565
Csf2rb_12983_1	Csf2rb	476	6372.7	6846.4	6951.2	7712.6	4394.9	7158	10361	6846.4	7435.3	117670	298130	0.11903	1.0786	0.85961	0.14039	0.28077	0.35247	-0.0269565
Csf3r_12986_1	Csf3r	795	13790	14144	13152	9615.2	22259	15604	21140	13790	18372	266060	600500	0.41385	5.9126	1	1.6839e-09	3.3678e-09	1.341e-08	-0.0519565
Csf3r_12986_2	Csf3r	419	5796.2	6450.1	6235.7	16409	4159.6	5118.2	5891.5	6235.7	5504.9	119550	271540	-0.17982	1.4025	0.080377	0.91962	0.16075	0.21597	-0.0519565
Cspg5_29873_1	Cspg5	14	1087.9	1046.6	769.22	3253.9	1395.9	1372.7	945.77	1046.6	1384.3	39319	45575	0.40315	1.582	0.94318	0.056822	0.11364	0.15993	-0.002
Cspg5_29873_2	Cspg5	491	7010	7012.3	8197.5	7626.9	7957.1	5570.5	2462.7	7012.3	6598.7	702270	305360	-0.087701	0.74854	0.22707	0.77293	0.45414	0.52723	-0.002
Ctla4_12477_2	Ctla4	97	2079.4	2582.9	2397.8	1390.6	2013.4	1321.6	524.95	2397.8	1356.1	67830	104420	-0.8218	3.2238	0.00063253	0.99937	0.0012651	0.0026367	-0.0371739
Ctla4_12477_1	Ctla4	214	3293.1	4515.6	3911.7	3102.2	5151.2	2733	2804	3911.7	2953.1	373640	170340	-0.40543	2.3225	0.010102	0.9899	0.020204	0.033484	-0.0371739
Cubn_65969_2	Cubn	178	3795	2428.7	3453.8	2950.4	2923.6	6233	3243.1	3453.8	3096.8	583550	150400	-0.15736	0.92056	0.17864	0.82136	0.35728	0.42952	0.0673913
Cubn_65969_1	Cubn	242	4270.8	4488.4	4098.3	7833.4	6222.3	2289.8	2429.4	4270.8	4325.8	38552	185980	0.018481	0.12771	0.55081	0.44919	0.89838	0.91608	0.0673913
Cxcl10_15945_2	Cxcl10	863	20447	18134	17474	23364	15200	19133	22155	18134	20644	2894000	789670	0.18704	2.8249	0.99764	0.0023649	0.0047299	0.0088612	0.0402174
Cxcl10_15945_1	Cxcl10	828	15293	15963	14465	29389	16177	17399	10148	15293	16788	567020	665950	0.13456	1.8321	0.96653	0.033467	0.066935	0.10035	0.0402174
Cysltr2_70086_2	Cysltr2	847	16505	16631	15539	15789	26060	9736.5	18318	16505	17053	474160	718730	0.047139	0.64666	0.74107	0.25893	0.51785	0.58801	0.0195652
Cysltr2_70086_1	Cysltr2	386	5900.4	5061.5	5918.9	7493.7	6253.5	4626.2	5115.3	5900.4	5684.4	352010	256940	-0.053797	0.42613	0.335	0.665	0.67001	0.71816	0.0195652
D6Ertd527e_52372_1	D6Ertd527e	633	9357.6	9052.9	8436	5111.1	7638.3	21930	11393	9052.9	9515.8	236740	394220	0.071934	0.73723	0.76951	0.23049	0.46098	0.53307	0.0166667
D6Ertd527e_52372_2	D6Ertd527e	487	6424.8	6986	7403.7	4526.8	7963.2	6435.3	13136	6986	7199.2	244700	304220	0.04336	0.38651	0.65044	0.34956	0.69912	0.74392	0.0166667
Ddost_13200_1	Ddost	769	10898	12828	12202	4.1293	1.0057	0	0	12202	0.50285	1046600	531350	-12.987	16.739	3.9451e-65	1	7.8901e-65	5.341e-63	-0.768696
Ddost_13200_2	Ddost	553	7834.8	7744.2	7189.7	7.2264	52.297	1619.3	0	7744.2	29.761	157830	337230	-7.976	13.284	7.0798e-41	1	1.416e-40	3.5601e-39	-0.768696
Derl3_70377_1	Derl3	296	6092.3	4823.9	4734.6	2745	16852	9468.3	7405.2	4823.9	8436.7	808340	210060	0.80634	7.8825	1	1.6043e-15	3.2086e-15	2.061e-14	-0.116222
Derl3_70377_2	Derl3	232	4205.6	3809.1	4131.1	8017.1	4304.4	4751.2	3015.5	4131.1	4527.8	54614	179890	0.13227	0.93542	0.82521	0.17479	0.34957	0.42332	-0.116222
Dhtkd1_209692_2	Dhtkd1	672	9195.3	9916.3	10407	11111	7093.2	4050	7806.7	9916.3	7449.9	380240	431820	-0.41253	3.7533	8.7278e-05	0.99991	0.00017456	0.00041628	-0.0121739
Dhtkd1_209692_1	Dhtkd1	565	8619.7	7586.4	7888	7686.8	7996.4	6175.1	2865.2	7888	6930.9	313160	343490	-0.18658	1.6329	0.05124	0.94876	0.10248	0.14616	-0.0121739
Dll3_13389_1	Dll3	584	8551.9	8145.1	7490.1	16147	8603.8	12001	12142	8145.1	12071	297240	354690	0.56753	6.5926	1	2.1604e-11	4.3208e-11	2.1361e-10	-0.0886667
Dll3_13389_2	Dll3	811	14509	14772	14532	6751.5	14748	7627.3	23123	14532	11187	29175	632790	-0.37727	4.2037	1.3126e-05	0.99999	2.6253e-05	6.9586e-05	-0.0886667
Dnajb11_67838_1	Dnajb11	283	4703.1	4628.9	5466.5	13718	5237.7	8242.1	6529.2	4703.1	7385.6	294110	204800	0.65099	5.9275	1	1.538e-09	3.0759e-09	1.236e-08	-0.0126667
Dnajb11_67838_2	Dnajb11	612	8614.5	7595.5	8601.7	10591	8881.4	8044.4	8720.2	8601.7	8800.8	506260	374570	0.033016	0.32538	0.62756	0.37244	0.74489	0.78409	-0.0126667
Dnajb9_27362_1	Dnajb9	714	10560	11174	10815	9072.2	6185.1	6694.4	4180.3	10815	6439.7	97036	470940	-0.74782	6.3751	9.1411e-11	1	1.8282e-10	8.4232e-10	-0.124348
Dnajb9_27362_2	Dnajb9	224	4053.7	3587.8	4293.1	3825.8	3426.4	1946.6	7179.7	4053.7	3626.1	137190	176520	-0.16077	1.0177	0.15442	0.84558	0.30884	0.38084	-0.124348
Dnajc25_72429_2	Dnajc25	85	2230.5	2200.2	2161.1	2590.1	3419.4	272.73	532.47	2200.2	1561.3	1221.6	95811	-0.49462	2.0641	0.019505	0.98049	0.039011	0.060546	-0.0402222
Dnajc25_72429_1	Dnajc25	26	1170.4	921.44	1173.4	305.57	396.25	6458	2234	1170.4	1315.1	30986	50965	0.16811	0.64126	0.73932	0.26068	0.52135	0.58971	-0.0402222
Dnajc3_100037258_2	Dnajc3	252	4085	4413.1	4349.5	2578.8	4303.4	6955.7	1551.2	4349.5	3441.1	37018	189410	-0.33791	2.0874	0.018428	0.98157	0.036855	0.057916	-0.101333
Dnajc3_100037258_1	Dnajc3	206	4096.3	3775.5	3621.3	2930.8	4064.1	7001.2	2115.9	3775.5	3497.4	63329	164410	-0.11035	0.68586	0.2464	0.7536	0.4928	0.5654	-0.101333
Dnm3_103967_1	Dnm3	598	8462.5	9946.2	8446	11773	18809	9552.4	11333	8462.5	11553	1100900	368510	0.44906	5.0909	1	1.7816e-07	3.5631e-07	1.1788e-06	-0.0345652
Dnm3_103967_2	Dnm3	616	8663.9	8954.1	8479.7	10849	17940	4445.5	6354.2	8663.9	8601.5	59065	377280	-0.010433	0.10165	0.45952	0.54048	0.91903	0.93299	-0.0345652
Dsel_319901_2	Dsel	518	7426.7	8705.6	6964.9	11741	12410	12934	11568	7426.7	12076	924360	323410	0.70122	8.1747	1	1.4834e-16	2.9668e-16	2.072e-15	-0.0023913
Dsel_319901_1	Dsel	591	8295	9124.6	7630.3	3675.1	8883.4	9999	6306.9	8295	7595.2	564990	361220	-0.12714	1.1643	0.12214	0.87786	0.24428	0.31155	-0.0023913
Dtl_76843_1	Dtl	834	14742	15556	15527	10.323	0	112.5	0	15527	5.1617	308590	676160	-11.299	18.877	9.9111e-81	1	1.9822e-80	3.4887e-78	-1.21311
Dtl_76843_2	Dtl	290	4312.4	4853.9	4780.1	253.95	240.36	557.96	47.235	4780.1	247.16	112080	208160	-4.268	9.9354	1.4542e-23	1	2.9084e-23	3.2398e-22	-1.21311
Edem1_192193_2	Edem1	341	5661.6	5297.3	4918.5	8924.6	7558.9	5677.3	11269	5297.3	8241.7	138130	230680	0.63758	6.1304	1	4.3839e-10	8.7678e-10	3.7274e-09	-0.00891304
Edem1_192193_1	Edem1	124	2622	3050	2805.6	2745	3054.3	2469.3	1621	2805.6	2607.2	46713	122170	-0.1058	0.56778	0.28509	0.71491	0.57019	0.63676	-0.00891304
Edem2_108687_1	Edem2	732	11176	11159	10039	17296	11328	10127	22126	11159	14312	627060	485930	0.35902	4.5234	1	3.0423e-06	6.0846e-06	1.7789e-05	-0.0558696
Edem2_108687_2	Edem2	867	18407	19234	18065	20305	16537	20381	18479	18407	19392	400330	801560	0.075181	1.0999	0.8643	0.1357	0.27139	0.34215	-0.0558696
Edem3_66967_2	Edem3	868	18490	19713	17962	20061	40555	16614	20919	18490	20490	887670	805150	0.1482	2.2294	0.98711	0.012893	0.025786	0.041443	-0.0295652
Edem3_66967_1	Edem3	272	4460	4569.1	5149.7	5309.3	9468.7	1593.2	4551.7	4569.1	4930.5	174500	198970	0.10981	0.81029	0.79111	0.20889	0.41778	0.49084	-0.0295652
Ell2_192657_1	Ell2	78	2054.2	2464.1	2095.6	5467.3	2129.1	609.1	507.78	2095.6	1369.1	68769	91254	-0.61376	2.4049	0.0080884	0.99191	0.016177	0.027219	-0.0178571
Ell2_192657_2	Ell2	13	825.67	1041.1	1237.1	3844.4	105.6	1655.7	214.7	1041.1	935.2	42419	45338	-0.15467	0.49758	0.30939	0.69061	0.61878	0.67308	-0.0178571
Emb_13723_2	Emb	787	13333	13396	14370	19064	16245	14597	11041	13396	15421	476510	583360	0.20305	2.651	0.99599	0.0040132	0.0080263	0.014327	0.0542222
Emb_13723_1	Emb	12	1170.4	966.78	775.6	251.89	2229.6	9226.2	405.79	966.78	1317.7	38997	42100	0.44638	1.7104	0.9564	0.043599	0.087199	0.12642	0.0542222
Emilin1_100952_2	Emilin1	724	11835	10328	11018	16395	8802.9	21809	22056	11018	19102	571530	479780	0.79384	11.671	1	8.9324e-32	1.7865e-31	2.6646e-30	-0.016087
Emilin1_100952_1	Emilin1	401	5599.1	6499	6049.1	9120.7	6000	3317.1	1471.8	6049.1	4658.6	202450	263420	-0.37677	2.7094	0.0033707	0.99663	0.0067414	0.012283	-0.016087
Eml6_237711_1	Eml6	336	4495.6	5278.3	5304.5	1389.5	7314.5	4161.4	3388	5278.3	3774.7	306630	229850	-0.4836	3.1362	0.00085575	0.99914	0.0017115	0.0035108	0.0045
Eml6_237711_2	Eml6	168	3365.2	3157	3411.9	6432.5	3494.8	451.14	2833	3365.2	3163.9	22764	146540	-0.088955	0.52582	0.29951	0.70049	0.59902	0.6532	0.0045
Entpd1_12495_1	Entpd1	213	3910.5	3497.1	4448.8	6124.9	1712.7	2894.3	7003.7	3910.5	4509.6	230310	170290	0.20562	1.4519	0.92674	0.073261	0.14652	0.19837	-0.0511111
Entpd1_12495_2	Entpd1	410	6343.2	6151.7	5948.1	12318	2455.9	4573.9	9138.9	6151.7	6856.4	39070	267880	0.15645	1.3616	0.91334	0.086662	0.17332	0.22971	-0.0511111
Epcam_17075_2	Epcam	8	1173	783.58	702.77	2409.5	3993.7	2195.5	959.73	783.58	2302.5	79073	34122	1.5538	8.2226	1	9.9586e-17	1.9917e-16	1.425e-15	-0.0156522
Epcam_17075_1	Epcam	807	13825	15630	14329	16108	28139	18688	13660	14329	17398	972650	623990	0.27989	3.8841	0.99995	5.135e-05	0.0001027	0.00025387	-0.0156522
Ergic1_67458_2	Ergic1	626	8860.2	8195	9575.7	9353	7596.1	5905.7	6090.1	8860.2	6843.1	477240	385830	-0.37264	3.2473	0.00058249	0.99942	0.001165	0.0024526	0.0145652
Ergic1_67458_1	Ergic1	639	9240.4	8885.1	9907.1	9656.5	14185	6756.9	5855	9240.4	8206.7	285310	402390	-0.17114	1.6297	0.051587	0.94841	0.10317	0.14691	0.0145652
Erlec1_66753_2	Erlec1	520	7663.8	6669.5	7431	12686	5193.5	12165	19298	7431	12426	317000	323590	0.74162	8.7802	1	8.1557e-19	1.6311e-18	1.3415e-17	-0.012
Erlec1_66753_1	Erlec1	338	5032.2	5283.7	5521.1	6777.3	3703	803.42	1093.9	5283.7	2398.5	59813	230090	-1.1391	6.0151	8.9897e-10	1	1.7979e-09	7.4281e-09	-0.012
Ern1_78943_2	Ern1	577	9032.1	8026.3	7841.5	9.291	1.0057	715.92	585.07	8026.3	297.18	522860	349520	-4.7507	13.074	2.3269e-39	1	4.6538e-39	1.0501e-37	0.0204348
Ern1_78943_1	Ern1	603	7510.1	8686.5	8533.4	1505.1	1070.1	489.78	166.4	8533.4	779.92	535300	371600	-3.45	12.719	2.3137e-37	1	4.6274e-37	9.2548e-36	0.0204348
Espl1_105988_2	Espl1	531	7681.1	7539.3	7231.6	2.0647	465.64	0	0	7539.3	1.0323	57385	328310	-11.857	13.156	1.8477e-41	1	3.6954e-41	9.8545e-40	-1.01783
Espl1_105988_1	Espl1	498	7080.3	6987.9	8347.7	7.2264	128.73	0	0	7080.3	3.6132	807380	308320	-10.584	12.745	1.3364e-38	1	2.6727e-38	5.88e-37	-1.01783
Evi2a_14017_2	Evi2a	355	5446.3	4868.4	5884.3	4380.2	12543	6660.3	6373.5	5446.3	6516.9	262940	237170	0.25886	2.1983	0.98604	0.013964	0.027928	0.044604	-0.00355556
Evi2a_14017_1	Evi2a	706	10252	10677	10694	14150	10842	10019	9977.3	10677	10431	90595	464950	-0.033663	0.36117	0.35899	0.64101	0.71797	0.75848	-0.00355556
Evi5_14020_1	Evi5	417	5834.4	6205.2	6206.6	5850.3	4362.7	1364.8	10496	6205.2	5106.5	68732	270210	-0.28109	2.1136	0.017276	0.98272	0.034551	0.054392	-0.0353333
Evi5_14020_2	Evi5	539	7303.4	7679.8	7645.8	5624.2	7921.9	4537.5	10577	7645.8	6773.1	59187	332950	-0.17484	1.5125	0.065198	0.9348	0.1304	0.18014	-0.0353333
F2rl1_14063_1	F2rl1	330	5283.1	5229.3	5067.8	440.81	3482.8	1827.3	6360.6	5229.3	2655	14496	227720	-0.97764	5.3946	3.4333e-08	1	6.8666e-08	2.4267e-07	-0.00622222
F2rl1_14063_2	F2rl1	303	4921.1	4412.2	5212.5	4956.3	6053.3	3051.2	156.73	4921.1	4003.7	171950	214290	-0.29756	1.9817	0.023758	0.97624	0.047517	0.072095	-0.00622222
F9_14071_1	F9	368	5652.1	6179.8	5488.3	10378	4713.7	9425.1	30092	5652.1	9901.6	152640	246130	0.80876	8.5656	1	5.3775e-18	1.0755e-17	8.4503e-17	0.0322222
F9_14071_2	F9	480	6883.2	6746.6	7517.5	6338.6	12607	6704.6	3441.7	6883.2	6521.6	210460	299740	-0.077853	0.66057	0.25444	0.74556	0.50889	0.58121	0.0322222
Fads3_60527_2	Fads3	793	13650	15090	13676	28636	19639	15114	21231	13676	20435	1000800	595530	0.5794	8.759	1	9.8454e-19	1.9691e-18	1.6044e-17	-0.0334783
Fads3_60527_1	Fads3	594	8379.2	8810.8	8030.9	8185.4	7845.5	6270.5	5492.1	8379.2	7058	153790	364880	-0.24751	2.1872	0.014366	0.98563	0.028731	0.045803	-0.0334783
Fam129a_63913_1	Fam129a	747	12325	11136	11559	10013	22179	22777	4215.7	11559	16096	382850	503370	0.47759	6.394	1	8.0813e-11	1.6163e-10	7.4858e-10	-0.0165217
Fam129a_63913_2	Fam129a	160	3722	3227.7	3265.3	1732.3	3726.1	3429.6	4980.1	3265.3	3577.9	105000	142190	0.13183	0.82878	0.79639	0.20361	0.40723	0.47973	-0.0165217
Fam71b_432552_1	Fam71b	783	12587	13446	13015	10438	15211	28378	17790	13015	16501	184320	566750	0.34235	4.6304	1	1.8244e-06	3.6488e-06	1.1072e-05	0.0486667
Fam71b_432552_2	Fam71b	126	2826.9	3147.9	2564.4	2492.1	1642.3	1705.7	3395.6	2826.9	2098.9	85989	123100	-0.42943	2.075	0.018993	0.98101	0.037985	0.059289	0.0486667
Farp2_227377_2	Farp2	542	7664.6	6701.3	8601.7	20800	8284	12848	17674	7664.6	15261	903040	333770	0.99348	13.149	1	8.6175e-40	1.7235e-39	4.0991e-38	0.00577778
Farp2_227377_1	Farp2	428	6354.5	6108.1	7119.6	9466.5	6868	6238.7	8404.6	6354.5	7636.3	323080	276710	0.26506	2.4367	0.99259	0.0074109	0.014822	0.02518	0.00577778
Faxc_76132_1	Faxc	876	19990	17716	19633	24182	17416	34004	23850	19633	24016	1901300	854940	0.29073	4.7408	1	1.0643e-06	2.1287e-06	6.5042e-06	-0.0391111
Faxc_76132_2	Faxc	735	12780	10923	11263	12613	8425.8	21465	15635	11263	14124	1209200	490440	0.32658	4.0859	0.99998	2.1955e-05	4.3911e-05	0.00011332	-0.0391111
Fbxo17_50760_1	Fbxo17	439	6601.9	6530.8	6041.8	5060.5	4695.6	7706.9	5308.6	6530.8	5184.5	122060	284390	-0.33298	2.5244	0.0057947	0.99421	0.011589	0.020235	-0.033913
Fbxo17_50760_2	Fbxo17	427	6572.4	6335.8	5812.4	6079.4	3943.4	9071.7	3601.7	6335.8	5011.4	164950	275900	-0.33825	2.5214	0.005845	0.99416	0.01169	0.02033	-0.033913
Fgl2_14190_2	Fgl2	736	11272	11004	11333	9363.3	10674	6369.4	15717	11272	10018	37839	490860	-0.17008	1.7894	0.036778	0.96322	0.073556	0.10861	-0.0213043
Fgl2_14190_1	Fgl2	578	7830.5	8881.5	8034.5	7410.1	9267.6	7416	5544.7	8034.5	7413	379520	349870	-0.11613	1.0507	0.1467	0.8533	0.29341	0.3652	-0.0213043
Fkbp11_66120_2	Fkbp11	284	3935.6	4708.8	4820.2	14434	4203.8	1952.3	12583	4708.8	8393.3	305070	205050	0.83376	8.1368	1	2.0289e-16	4.0578e-16	2.7681e-15	-0.013913
Fkbp11_66120_1	Fkbp11	864	17800	18371	18166	25004	21325	29993	16505	18166	23165	87922	791080	0.35063	5.6195	1	9.5744e-09	1.9149e-08	7.1403e-08	-0.013913
Fndc3a_319448_2	Fndc3a	698	10925	10475	9726.8	8728.4	12102	24014	17716	10475	14909	381040	456150	0.50919	6.5651	1	2.5993e-11	5.1986e-11	2.5275e-10	-0.0253333
Fndc3a_319448_1	Fndc3a	55	1530.7	1784.8	1855.2	1326.6	1850.5	3190.9	738.58	1784.8	1588.5	34778	77723	-0.168	0.70413	0.24067	0.75933	0.48135	0.55371	-0.0253333
Fndc3b_72007_1	Fndc3b	569	7162.8	9849.2	7934.4	12145	9423.4	10873	11852	7934.4	11362	2130900	345510	0.518	5.8317	1	2.7441e-09	5.4882e-09	2.137e-08	-0.084
Fndc3b_72007_2	Fndc3b	790	12635	14131	13511	15126	11038	15982	14941	13511	15034	575620	588360	0.15404	1.9849	0.97642	0.023578	0.047155	0.071793	-0.084
Fos_14281_1	Fos	463	6685.3	5721.8	7042.3	16139	1325.5	12091	7400.9	6685.3	9745.9	527870	291120	0.54375	5.6726	1	7.0333e-09	1.4067e-08	5.3356e-08	-0.0367391
Fos_14281_2	Fos	402	6556.8	5593.9	6055.5	7052.9	6965.5	10727	2593.6	6055.5	7009.2	232170	263690	0.21098	1.8573	0.96836	0.031635	0.06327	0.095176	-0.0367391
Fosb_14282_2	Fosb	656	9670.2	9486.4	9816.9	4902.6	10130	17408	17191	9670.2	13661	27651	421100	0.49839	6.1497	1	3.8804e-10	7.7609e-10	3.3315e-09	-0.036087
Fosb_14282_1	Fosb	649	8334	10303	9534.7	8261.8	7955.1	11775	12600	9534.7	10018	1015700	415200	0.071387	0.75068	0.77358	0.22642	0.45284	0.52642	-0.036087
Frmd4b_232288_2	Frmd4b	731	11154	10892	11397	14483	9758.3	17034	15924	11154	15203	63866	485720	0.44677	5.8099	1	3.1254e-09	6.2508e-09	2.4232e-08	0.0118182
Frmd4b_232288_1	Frmd4b	241	4268.2	4669.8	3995.4	4215	1991.3	3673.9	1557.7	4268.2	2832.6	117840	185860	-0.59132	3.3299	0.00043445	0.99957	0.0008689	0.0018741	0.0118182
Fut1_14343_2	Fut1	203	3044	3785.5	3744.2	10257	6462.7	2354.6	112.72	3744.2	4408.6	245990	163040	0.23562	1.6455	0.95007	0.04993	0.09986	0.14266	-0.0202174
Fut1_14343_1	Fut1	470	6783.4	6770.2	7010.4	11729	4920.9	4930.7	9224.8	6783.4	7077.8	25857	295390	0.061277	0.54162	0.70596	0.29404	0.58808	0.64608	-0.0202174
Fut4_14345_1	Fut4	644	9468.8	9485.5	9709.5	16003	9057.4	10746	15023	9485.5	12884	25226	413060	0.44176	5.2882	1	6.1779e-08	1.2356e-07	4.3102e-07	-0.0432609
Fut4_14345_2	Fut4	172	3418.2	3410	3193.4	3897.1	5451.9	2643.2	5009.1	3410	4453.1	23495	148490	0.38491	2.7067	0.9966	0.0033978	0.0067956	0.01233	-0.0432609
Fut8_53618_1	Fut8	474	6814.6	7460.4	6128.3	7716.7	6639.7	4493.2	5592	6814.6	6115.8	444010	296750	-0.15607	1.2828	0.099776	0.90022	0.19955	0.25984	0.035
Fut8_53618_2	Fut8	113	2527.4	2692.7	2764.7	3981.7	3126.7	2968.2	2054.7	2692.7	3047.5	16250	117260	0.17852	1.0362	0.84994	0.15006	0.30012	0.37251	0.035
Gad1_14415_1	Gad1	11	880.37	941.39	1062.3	450.1	617.5	0	91.249	941.39	270.67	9177.2	40994	-1.7944	3.3137	0.0004604	0.99954	0.00092081	0.0019716	-0.062093
Gad1_14415_2	Gad1	285	4721.4	5043.4	4483.3	7411.1	4847.5	3364.8	972.61	4721.4	4106.1	80182	205600	-0.20137	1.3568	0.087421	0.91258	0.17484	0.23137	-0.062093
Gad2_14417_2	Gad2	57	2412.8	1374	1837	748.44	382.17	597.73	367.14	1837	489.95	272940	79996	-1.9045	4.7628	9.547e-07	1	1.9094e-06	5.8951e-06	-0.0132609
Gad2_14417_1	Gad2	414	6423.9	5718.2	6177.5	6645.2	7240.1	10918	6272.6	6177.5	6942.6	135850	269010	0.16844	1.4752	0.92993	0.070073	0.14015	0.1915	-0.0132609
Gas2l3_237436_1	Gas2l3	515	7467.5	6561.6	7295.3	11665	8727.5	4980.7	6063.3	7295.3	7395.4	284010	317690	0.019646	0.17749	0.57044	0.42956	0.85913	0.88218	0.0164444
Gas2l3_237436_2	Gas2l3	287	5744.1	4740.5	4427.8	4846.8	4650.4	7033	1365.5	4740.5	4748.6	552520	206430	0.0024632	0.017833	0.50711	0.49289	0.98577	0.98914	0.0164444
Gas7_14457_2	Gas7	739	10643	11347	11731	7665.1	11682	12199	12123	11347	11903	321800	494100	0.06904	0.79132	0.78562	0.21438	0.42876	0.50241	0.0104444
Gas7_14457_1	Gas7	112	2471.8	2671.8	2830.2	4918.1	703.99	11756	795.48	2671.8	2856.8	32542	116350	0.096536	0.54227	0.70618	0.29382	0.58763	0.64608	0.0104444
Gca_227960_2	Gca	415	6178.2	6060.1	6487	3260.1	6942.4	12021	7960.2	6178.2	7451.3	54640	269040	0.27025	2.4543	0.99294	0.0070574	0.014115	0.024025	-0.0866667
Gca_227960_1	Gca	2	513.12	507.88	426.03	596.69	793.5	2609.1	446.59	507.88	695.1	3363.1	22116	0.45197	1.2589	0.89593	0.10407	0.20813	0.27014	-0.0866667
Ggh_14590_2	Ggh	166	3308.8	2464.1	3391	3687.5	2900.5	355.69	800.85	3308.8	1850.6	360100	144090	-0.83792	3.8414	6.1175e-05	0.99994	0.00012235	0.00029908	0.0313043
Ggh_14590_1	Ggh	784	14306	13036	12846	11485	13567	10608	15797	13036	12526	824880	567680	-0.057604	0.67728	0.24911	0.75089	0.49823	0.57089	0.0313043
Gla_11605_2	Gla	534	8840.2	7569.2	6942.1	3146.6	10254	5726.2	11802	7569.2	7990.2	1004300	329610	0.078077	0.73326	0.7683	0.2317	0.4634	0.53516	0.0286047
Gla_11605_1	Gla	385	5892.6	5897.7	5869.8	9137.2	3029.2	8130.8	3675.7	5892.6	5903.2	273.6	256600	0.0026061	0.021036	0.50839	0.49161	0.98322	0.98771	0.0286047
Glipr1_73690_2	Glipr1	84	1957.8	2354.4	2192.1	1908.8	614.49	7500.1	1204.5	2192.1	1556.6	40605	95456	-0.49358	2.0566	0.01986	0.98014	0.039721	0.061539	0.0346667
Glipr1_73690_1	Glipr1	302	4523.4	4912.8	5086.9	2156.6	8096.9	1815.9	24254	4912.8	5126.7	90968	213940	0.06148	0.46251	0.67814	0.32186	0.64372	0.69335	0.0346667
Gls_14660_1	Gls	295	4821.2	4114.7	4996.8	13064	5542.4	10715	1893.7	4821.2	8128.7	264980	209950	0.7535	7.2183	1	2.6311e-13	5.2622e-13	2.9876e-12	-0.163043
Gls_14660_2	Gls	701	9540	10912	10525	4742.6	7693.6	13500	9436.3	10525	8565	560170	458330	-0.2973	2.8954	0.0018931	0.99811	0.0037863	0.0071964	-0.163043
Glt8d1_76485_1	Glt8d1	646	9217	9825.6	9502.9	17388	9543.1	5059.1	11349	9502.9	10446	92947	413820	0.13653	1.4664	0.92873	0.071267	0.14253	0.19416	-0.119565
Glt8d1_76485_2	Glt8d1	82	2182.7	2147.6	2254.9	2771.8	2060.7	1826.2	2859.9	2182.7	2416.3	3220.6	95049	0.1466	0.75757	0.77564	0.22436	0.44871	0.52231	-0.119565
Glud1_14661_1	Glud1	516	7907.7	7338.8	6005.4	12539	10951	10250	11339	7338.8	11145	1050800	319580	0.60268	6.7325	1	8.337e-12	1.6674e-11	8.4816e-11	0.016087
Glud1_14661_2	Glud1	139	2503.9	3505.3	3053.2	1823.1	2320.2	4951.2	1429.9	3053.2	2071.6	253030	132960	-0.55934	2.692	0.0035511	0.99645	0.0071023	0.01286	0.016087
Gm5134_333669_1	Gm5134	243	4219.5	4519.2	4294	1416.4	2200.5	621.6	9996.6	4294	1808.4	28131	186990	-1.2471	5.748	4.5141e-09	1	9.0282e-09	3.4543e-08	-0.02
Gm5134_333669_2	Gm5134	311	4156.2	4998.1	5604.9	3193	4652.4	5153.5	2726.7	4998.1	3922.7	538510	217650	-0.34944	2.305	0.010582	0.98942	0.021165	0.035009	-0.02
Gmppa_69080_2	Gmppa	413	5507.1	6163.5	6371.4	9978.6	2926.6	5202.3	8942.4	6163.5	7072.4	237010	268400	0.19842	1.7544	0.96032	0.039678	0.079356	0.1162	-0.00860465
Gmppa_69080_1	Gmppa	277	4886.3	4266.2	4632.6	9660.6	6836.8	2704.6	1981.7	4632.6	4770.7	99327	201730	0.042349	0.30732	0.6207	0.3793	0.7586	0.79522	-0.00860465
Gnat2_14686_1	Gnat2	260	5853.5	4206.3	4429.6	3290.1	5303.1	8971.7	6268.3	4429.6	5785.7	1038700	192890	0.38522	3.0876	0.99899	0.001009	0.0020181	0.0040825	-0.031087
Gnat2_14686_2	Gnat2	34	1307.5	1223.4	1892.6	4437	1740.9	1369.3	336.01	1307.5	1555.1	174670	56938	0.24998	1.0375	0.85025	0.14975	0.2995	0.37226	-0.031087
Gnb3_14695_1	Gnb3	210	3802.8	3109.8	4236.7	1996.5	3824.7	1630.7	2808.3	3802.8	2402.4	334200	165600	-0.66234	3.4412	0.00028956	0.99971	0.00057912	0.0012837	-0.0548837
Gnb3_14695_2	Gnb3	335	4824.7	5763.5	5254.4	2769.8	1403	4551.2	11001	5254.4	3660.5	221920	228810	-0.52138	3.3322	0.00043082	0.99957	0.00086164	0.001863	-0.0548837
Got1_14718_2	Got1	489	6994.4	6141.7	7730.5	18951	5275.9	9287.6	16685	6994.4	12986	634450	304580	0.89261	10.857	1	9.2471e-28	1.8494e-27	2.4659e-26	0.00869565
Got1_14718_1	Got1	694	9369.8	12036	10462	10397	14444	24288	10475	10462	12460	1834700	455600	0.25204	2.9591	0.99846	0.0015428	0.0030856	0.0059809	0.00869565
Gpm6a_234267_1	Gpm6a	387	5954.2	5906.8	5549.3	17643	9307.8	3543.2	20153	5906.8	13475	65015	257220	1.1897	14.923	1	1.1698e-50	2.3396e-50	8.2353e-49	-0.0177778
Gpm6a_234267_2	Gpm6a	319	4462.6	5093.3	5600.3	9135.2	8673.2	7193.2	15310	5093.3	8904.2	327400	221790	0.80576	8.0919	1	2.9372e-16	5.8745e-16	3.9766e-15	-0.0177778
Gpr160_71862_2	Gpr160	196	3659.5	3513.4	4588	7169.6	6798.6	2422.7	8412.1	3659.5	6984.1	441730	159360	0.93222	8.328	1	4.1104e-17	8.2208e-17	6.0286e-16	-0.00571429
Gpr160_71862_1	Gpr160	63	1917.9	1872.8	1827	2025.4	1778.1	3759.1	1125.1	1872.8	1901.8	2064.5	81554	0.02213	0.10143	0.54039	0.45961	0.91921	0.93299	-0.00571429
Gpr55_227326_2	Gpr55	692	10351	10575	9960.8	17261	14514	17794	11400	10351	15888	101150	450740	0.61809	8.2467	1	8.143e-17	1.6286e-16	1.1747e-15	0.0271739
Gpr55_227326_1	Gpr55	870	19942	18650	17977	10983	21958	22355	14181	18650	18069	1061200	812140	-0.045626	0.64428	0.2597	0.7403	0.51939	0.589	0.0271739
Gpt2_108682_2	Gpt2	653	8801.1	10721	9574.8	9876.4	7101.3	6603.5	8790	9574.8	7945.6	955900	416950	-0.26905	2.523	0.0058175	0.99418	0.011635	0.020275	0.00847826
Gpt2_108682_1	Gpt2	708	10688	9913.6	11008	11629	11313	12083	7140	10688	11471	350830	465410	0.10205	1.1484	0.8746	0.1254	0.2508	0.31893	0.00847826
Gpx3_14778_1	Gpx3	155	3195.9	2606.5	3627.6	2928.7	10743	4485.3	5131.4	3195.9	4808.4	266900	139170	0.58917	4.3223	0.99999	7.7218e-06	1.5444e-05	4.2737e-05	0.0226087
Gpx3_14778_2	Gpx3	77	2088.1	1733.1	2213.9	4486.5	2612.8	1246.6	2311.3	2088.1	2462.1	70906	90928	0.23759	1.2403	0.89256	0.10744	0.21488	0.27726	0.0226087
Grhl1_195733_1	Grhl1	304	4928	4639.8	5153.3	3073.3	5145.2	1384.1	3957	4928	3515.1	66912	214600	-0.48731	3.0499	0.0011445	0.99886	0.0022889	0.0045883	0.026087
Grhl1_195733_2	Grhl1	859	16215	17688	17849	26855	15180	22791	12552	17688	18986	1097700	770240	0.10215	1.4788	0.9304	0.069596	0.13919	0.19079	0.026087
Grn_14824_2	Grn	805	14150	14286	13241	17202	17944	20604	29686	14150	19274	422840	616190	0.44578	6.5269	1	3.3572e-11	6.7144e-11	3.2288e-10	-0.0621739
Grn_14824_1	Grn	300	4881.1	4711.5	5403.7	8086.3	6752.3	2934.1	5119.6	4881.1	5936	150930	212560	0.28222	2.288	0.98893	0.011069	0.022139	0.036145	-0.0621739
Guca2b_14916_2	Guca2b	869	18623	19533	17669	15349	23311	28455	17467	18623	20389	869060	810980	0.1307	1.961	0.97506	0.024938	0.049876	0.075544	-0.0545652
Guca2b_14916_1	Guca2b	398	6031.5	5895	6639	7836.5	5794.9	3428.4	5409.5	6031.5	5602.2	193840	262650	-0.10651	0.83773	0.20109	0.79891	0.40218	0.47634	-0.0545652
Gusb_110006_1	Gusb	521	7447.6	7723.4	6913	8892.6	9514	10243	8980	7447.6	9247	180910	324310	0.31218	3.1597	0.99921	0.0007896	0.0015792	0.0032546	-0.0271739
H13_14950_2	H13	635	9097.2	10352	8380.4	3410.8	6981.6	5831.9	2529.2	9097.2	4621.4	1043700	396150	-0.97695	7.1112	5.7513e-13	1	1.1503e-12	6.3662e-12	-0.134444
H13_14950_1	H13	532	7129.8	7545.6	8390.5	5859.5	10132	13716	4819	7545.6	7996	443330	328580	0.08363	0.78572	0.78398	0.21602	0.43203	0.50557	-0.134444
Hdlbp_110611_2	Hdlbp	158	3247.1	2990.1	3392.8	7081.8	5882.4	685.23	9800.2	3247.1	6482.1	43631	141400	0.99707	8.6029	1	3.8873e-18	7.7747e-18	6.1637e-17	-0.0575556
Hdlbp_110611_1	Hdlbp	718	10896	11579	10824	6715.4	19259	15166	9283.8	10896	12225	235580	474490	0.166	1.9291	0.97314	0.026861	0.053722	0.081089	-0.0575556
Herpud1_64209_2	Herpud1	363	5606.1	5577.6	5769.6	1070.5	1801.2	2627.3	3095	5606.1	2214.3	13781	244120	-1.3398	6.8648	3.3293e-12	1	6.6586e-12	3.5087e-11	-0.0182609
Herpud1_64209_1	Herpud1	601	7518.8	8695.6	8487.9	8472.4	2713.4	2904.6	12101	8487.9	5688.5	491150	369620	-0.57727	4.6045	2.0668e-06	1	4.1336e-06	1.2331e-05	-0.0182609
Hid1_217310_2	Hid1	372	5160.7	5661.9	6024.5	15397	5539.4	5089.8	13921	5661.9	9730.4	191360	246560	0.7811	8.1936	1	1.2675e-16	2.535e-16	1.7846e-15	-0.0273333
Hid1_217310_1	Hid1	133	2933.7	3036.4	2780.1	3922.9	2453.9	2283	130.97	2933.7	2368.4	17064	127750	-0.30867	1.5815	0.056884	0.94312	0.11377	0.15993	-0.0273333
Hnrnpll_72692_1	Hnrnpll	548	7018.7	7701.6	7871.6	5219.5	3907.2	2620.5	4070.8	7701.6	3989	247650	335380	-0.94897	6.4108	7.2361e-11	1	1.4472e-10	6.7384e-10	0.035
Hnrnpll_72692_2	Hnrnpll	15	964.59	1343.2	1063.3	500.68	869.93	172.73	279.12	1063.3	389.9	44039	46301	-1.445	3.1295	0.00087564	0.99912	0.0017513	0.003584	0.035
Hook1_77963_1	Hook1	101	2350.3	2788.8	2476.1	609.08	233.32	7500.1	4943.6	2476.1	2776.3	56809	107820	0.16505	0.91435	0.81973	0.18027	0.36053	0.43283	0.000222222
Hook1_77963_2	Hook1	215	4072.8	3794.6	3946.3	9836.1	3837.8	2288.7	3707.9	3946.3	3772.9	19511	171850	-0.064811	0.41829	0.33787	0.66213	0.67573	0.72341	0.000222222
Hs3st3b1_54710_2	Hs3st3b1	713	10790	10630	11434	19842	6233.4	7823.9	8648.3	10790	8236.1	219850	469870	-0.38965	3.726	9.7262e-05	0.9999	0.00019452	0.00045527	-0.0023913
Hs3st3b1_54710_1	Hs3st3b1	721	11039	10952	10451	14914	12144	10559	8441.1	10952	11352	129570	476920	0.051685	0.5785	0.71854	0.28146	0.56293	0.63025	-0.0023913
Hsp90b1_22027_2	Hsp90b1	279	3946.9	5298.3	4654.5	254.99	651.7	887.51	894.24	4654.5	769.6	457550	202690	-2.5949	8.6291	3.0914e-18	1	6.1828e-18	4.9462e-17	-0.38087
Hsp90b1_22027_1	Hsp90b1	823	15062	15017	14219	5025.4	14802	12158	5177.6	15017	8667.8	319090	653930	-0.79277	7.8513	2.0587e-15	1	4.1173e-15	2.6066e-14	-0.38087
Hspa13_110920_1	Hspa13	576	8005.8	8738.2	7414.6	9643.1	7307.4	5286.4	2223.3	8005.8	6296.9	442980	348630	-0.34635	2.8943	0.0019002	0.9981	0.0038004	0.0072077	-0.121556
Hspa13_110920_2	Hspa13	316	5027.8	5214.8	5030.5	6526.4	1949.1	6220.5	1870.1	5030.5	4084.8	16999	219060	-0.30036	2.0205	0.021666	0.97833	0.043331	0.066663	-0.121556
Hspa5_14828_2	Hspa5	707	10531	11874	10687	3.097	328.87	228.41	0	10687	115.75	716800	465390	-6.5164	15.496	1.7094e-54	1	3.4188e-54	1.5835e-52	-1.28867
Hspa5_14828_1	Hspa5	690	9861.2	10292	10860	4.1293	54.308	1269.3	0	10292	29.219	254230	448170	-8.412	15.33	1.1851e-53	1	2.3702e-53	1.0429e-51	-1.28867
Hspb1_15507_1	Hspb1	361	5348.2	5553.1	5870.7	9798.9	5157.3	8211.4	7865.7	5553.1	8038.6	71417	241820	0.53356	5.0543	1	2.1594e-07	4.3189e-07	1.4181e-06	-0.0777273
Hspb1_15507_2	Hspb1	771	12223	11452	12484	9589.4	7498.5	10499	6597.9	12223	8544	331410	532260	-0.51654	5.0425	2.2973e-07	1	4.5946e-07	1.5031e-06	-0.0777273
I830077J02Rik_433638_2	I830077J02Rik	340	5176.3	6105.4	5295.4	2349.6	9242.4	5271.6	7746.5	5295.4	6509.1	335190	230590	0.29768	2.5275	0.99426	0.0057432	0.011486	0.020135	-0.066
I830077J02Rik_433638_1	I830077J02Rik	324	5394.2	4436.7	5149.7	5800.7	6788.5	3803.4	9583.3	5149.7	6294.6	284100	224250	0.28957	2.4177	0.99219	0.0078098	0.01562	0.026433	-0.066
Ica1_15893_2	Ica1	760	11750	11243	12095	17752	16037	12621	17979	11750	16895	188060	511650	0.52391	7.1927	1	3.1762e-13	6.3524e-13	3.5606e-12	-0.00888889
Ica1_15893_1	Ica1	420	6367.5	5200.3	6243	4956.3	4244.1	6554.6	6762.1	6243	5755.4	551360	271860	-0.1173	0.93513	0.17486	0.82514	0.34972	0.42332	-0.00888889
Ifi204_15951_1	Ifi204	291	4783	3974.1	4820.2	9045.3	10045	6473.9	5016.6	4783	7759.6	327820	208280	0.69795	6.5222	1	3.4633e-11	6.9266e-11	3.3127e-10	-0.122
Ifi204_15951_2	Ifi204	557	7942.5	7763.3	7502.9	6370.6	9658.8	8104.6	3223.8	7763.3	7237.6	49952	338060	-0.10114	0.90413	0.18296	0.81704	0.36592	0.43811	-0.122
Ifi211_381308_2	Ifi211	292	4946.2	4787.7	4720	15900	5849.2	5667.1	9962.3	4787.7	7905.7	14860	208490	0.72346	6.8289	1	4.2792e-12	8.5585e-12	4.483e-11	0.228333
Ifi211_381308_1	Ifi211	749	11089	12286	11582	20496	12042	9467.1	12745	11582	12394	369460	504360	0.097693	1.1427	0.87342	0.12658	0.25316	0.32101	0.228333
Igf1r_16001_2	Igf1r	471	6977.9	5798.9	6786.5	4422.5	18973	5959.1	14474	6786.5	10217	505980	295530	0.59013	6.31	1	1.3953e-10	2.7906e-10	1.2593e-09	-0.245217
Igf1r_16001_1	Igf1r	511	7135	7811.3	7228.9	5593.2	6575.3	5491	5265.6	7228.9	5542.1	174040	314790	-0.38328	3.0064	0.0013216	0.99868	0.0026432	0.0052145	-0.245217
Igsf6_80719_2	Igsf6	30	1167.8	1243.4	1655.9	1585.7	517.94	2009.1	3574.8	1243.4	1797.4	87933	54145	0.53126	2.3808	0.99136	0.0086372	0.017274	0.028955	-0.0115556
Igsf6_80719_1	Igsf6	258	4401	4839.4	4228.5	1455.6	8531.4	3629.6	4103	4401	3866.3	110960	191650	-0.18683	1.2214	0.11097	0.88903	0.22193	0.28552	-0.0115556
Il13ra1_16164_2	Il13ra1	16	1067.9	1291.5	1011.4	14.453	374.12	371.59	1569.5	1067.9	372.86	26586	46504	-1.5156	3.2233	0.0006337	0.99937	0.0012674	0.0026367	0.0271111
Il13ra1_16164_1	Il13ra1	367	6814.6	5236.6	5640.4	3723.6	7116.4	5480.7	9382.6	5640.4	6298.5	770980	245620	0.1592	1.328	0.90792	0.092082	0.18416	0.24117	0.0271111
Il15_16168_1	Il15	244	4768.3	3612.3	4305.8	17987	5021.5	10455	8646.2	4305.8	9550.4	347420	187500	1.1491	12.112	1	4.5799e-34	9.1598e-34	1.4656e-32	-0.0126087
Il15_16168_2	Il15	24	1119.1	1306	895.76	113.56	959.44	3937.5	3407.4	1119.1	2183.4	42402	48734	0.96357	4.821	1	7.1431e-07	1.4286e-06	4.4899e-06	-0.0126087
Il18_16173_2	Il18	150	2898.1	3690.3	3168.8	594.63	2860.2	1090.9	1626.4	3168.8	1358.7	172600	137990	-1.2212	4.873	5.4956e-07	1	1.0991e-06	3.53e-06	0.00108696
Il18_16173_1	Il18	461	6684.4	6581.6	7086	8947.3	7202.9	3389.8	16883	6684.4	8075.1	85914	291080	0.27264	2.5776	0.99503	0.0049748	0.0099497	0.017582	0.00108696
Il6st_16195_1	Il6st	853	17072	17476	16846	26691	16530	28841	12941	17072	21610	107260	743410	0.3401	5.2639	1	7.0497e-08	1.4099e-07	4.8656e-07	-0.186522
Il6st_16195_2	Il6st	40	1344	1625.2	1515.7	1327.6	988.61	1737.5	2544.2	1515.7	1532.6	20736	66003	0.015949	0.065628	0.52616	0.47384	0.94767	0.95696	-0.186522
Irf4_16364_1	Irf4	766	13387	12128	12126	6.194	46.262	0	2.147	12128	4.1705	792210	528140	-11.196	16.683	7.9797e-64	1	1.5959e-63	1.0032e-61	-0.0428261
Irf4_16364_2	Irf4	506	7168	7116.6	8235.7	88.781	323.84	28.409	1.0735	7168	58.595	571310	312140	-6.9104	12.725	1.5894e-37	1	3.1787e-37	6.8226e-36	-0.0428261
Isg20_57444_1	Isg20	467	6899.7	6499	6758.2	1326.6	4312.5	505.69	8704.1	6758.2	2819.5	43606	294300	-1.2609	7.2605	1.9288e-13	1	3.8576e-13	2.2481e-12	-0.00717391
Isg20_57444_2	Isg20	509	6599.3	7516.6	7201.6	2364.1	3975.5	7061.4	8196.3	7201.6	5518.5	230970	313600	-0.38398	3.0055	0.0013257	0.99867	0.0026514	0.0052145	-0.00717391
Itgam_16409_2	Itgam	702	11227	10473	10539	27795	5711.4	8547.8	9572.6	10539	9060.2	238890	458930	-0.21808	2.1827	0.014531	0.98547	0.029061	0.046246	0.0441304
Itgam_16409_1	Itgam	466	6736.5	6334	7226.2	8406.3	8136.1	4644.4	3344	6736.5	6390.3	200900	293350	-0.076114	0.63928	0.26132	0.73868	0.52264	0.5904	0.0441304
Itgb5_16419_2	Itgb5	459	6173.9	7139.3	6681.8	10844	5574.6	5384.1	984.42	6681.8	5479.4	233640	290970	-0.28617	2.2291	0.012904	0.9871	0.025808	0.041443	-0.183333
Itgb5_16419_1	Itgb5	526	7517	7874.8	6593.5	7024	3331.9	12785	8765.3	7517	7894.7	490480	327340	0.070707	0.66005	0.74539	0.25461	0.50922	0.58121	-0.183333
Itm2c_64294_2	Itm2c	118	3307	2535.8	2771.9	2527.2	4264.2	1347.7	4348.8	2771.9	3395.7	171060	120710	0.29271	1.7953	0.9637	0.036304	0.072609	0.10746	-0.0151111
Itm2c_64294_1	Itm2c	98	2369.4	2412.4	2839.3	2863.7	2195.5	1217.1	2528.1	2412.4	2361.8	92041	105050	-0.030582	0.15618	0.43794	0.56206	0.87589	0.89626	-0.0151111
Kcnk6_52150_1	Kcnk6	400	4987	6041	6670.9	19095	5558.5	14729	5952.7	6041	10341	753790	263060	0.77536	8.3829	1	2.5816e-17	5.1632e-17	3.8505e-16	-0.0443478
Kcnk6_52150_2	Kcnk6	632	9445.3	8028.1	9048.6	24170	10755	9881.9	10376	9048.6	10565	599430	394030	0.22354	2.4162	0.99216	0.0078427	0.015685	0.026494	-0.0443478
Kcnmb4_58802_1	Kcnmb4	875	20032	19553	19001	21710	13722	29328	15443	19553	18576	266750	851480	-0.073943	1.0588	0.14486	0.85514	0.28971	0.36112	0.000869565
Kcnmb4_58802_2	Kcnmb4	435	6482.1	6663.2	5792.4	10275	5671.2	7855.8	5879.7	6482.1	6867.7	254250	282270	0.083354	0.72579	0.76602	0.23398	0.46797	0.53973	0.000869565
Kdelr3_105785_1	Kdelr3	412	6184.3	6161.6	5788.8	1044.7	2482.1	3163.7	2651.6	6161.6	2566.8	69782	268320	-1.263	6.9399	1.9623e-12	1	3.9246e-12	2.0931e-11	-0.0515556
Kdelr3_105785_2	Kdelr3	164	3297.5	3516.1	2985	3255	2013.4	470.46	3041.3	3297.5	2527.4	72745	143590	-0.38361	2.0324	0.021059	0.97894	0.042118	0.065024	-0.0515556
Kit_16590_1	Kit	322	4883.7	5402.6	5138.8	9171.3	8779.8	7919.4	4922.1	5138.8	8349.6	67315	223780	0.70017	6.7875	1	5.7053e-12	1.1411e-11	5.8721e-11	0.0526087
Kit_16590_2	Kit	360	6006.3	4800.4	5538.4	4854	4864.6	6787.6	4002.1	5538.4	4859.3	381840	241180	-0.18868	1.3828	0.083362	0.91664	0.16672	0.22196	0.0526087
Klrb1_100043861_2	Klrb1	815	15169	14662	13630	7147.9	21699	19188	15925	14662	17556	660690	638490	0.25985	3.6217	0.99985	0.00014636	0.00029273	0.00067084	0.0239394
Klrb1_100043861_1	Klrb1	6	678.08	554.13	654.52	0	60.342	434.09	258.72	654.52	159.53	5316.7	28502	-2.0298	2.9419	0.0016313	0.99837	0.0032625	0.0063099	0.0239394
Klrg2_74253_2	Klrg2	538	7311.3	8251.2	7624	9785.5	12726	5431.9	7244.1	7624	8514.8	245610	332000	0.15942	1.5461	0.93896	0.061038	0.12208	0.17025	0.0524444
Klrg2_74253_1	Klrg2	1	449.74	376.37	426.03	882.65	474.69	0	0	426.03	237.35	1513.9	18552	-0.84129	1.3906	0.082173	0.91783	0.16435	0.21946	0.0524444
Lag3_16768_1	Lag3	818	14874	14794	13542	8280.4	15051	11114	23836	14794	13083	786710	644210	-0.17733	2.132	0.016503	0.9835	0.033007	0.052241	-0.00543478
Lag3_16768_2	Lag3	664	10075	8856.1	9760.5	9171.3	15406	7711.4	11754	9760.5	10463	458340	425030	0.10021	1.077	0.85926	0.14074	0.28148	0.35286	-0.00543478
Large2_228366_2	Large2	171	3408.6	3051.8	3482	8303.1	8839.1	2455.7	1652.2	3408.6	5379.4	66352	148430	0.6581	5.1153	1	1.5662e-07	3.1324e-07	1.0481e-06	0.00282609
Large2_228366_1	Large2	351	5559.2	5413.4	5295.4	3808.3	7753	4422.8	3483.6	5413.4	4115.5	17594	235740	-0.39538	2.6732	0.0037566	0.99624	0.0075133	0.013466	0.00282609
Lgals1_16852_1	Lgals1	240	4019.8	4267.1	4714.6	9801	13309	3961.4	2326.3	4267.1	6881.2	130690	185820	0.68928	6.0644	1	6.6244e-10	1.3249e-09	5.5784e-09	-0.0716279
Lgals1_16852_2	Lgals1	151	2893.8	3169.7	3329.1	4552.6	2586.7	4421.6	1354.8	3169.7	3504.2	50766	138030	0.14467	0.90021	0.816	0.184	0.36801	0.43941	-0.0716279
Lgalsl_216551_1	Lgalsl	201	3964.3	3646.7	3709.6	2674.8	3516.9	11890	6651.5	3709.6	5084.2	34412	161540	0.45468	3.4203	0.99969	0.00031278	0.00062556	0.0013832	-0.108043
Lgalsl_216551_2	Lgalsl	64	1989.1	1874.6	1692.3	2866.8	1515.6	822.73	1623.2	1874.6	1569.4	23172	81633	-0.25625	1.0683	0.14269	0.85731	0.28538	0.35672	-0.108043
Lilrb4a_14728_1	Lilrb4a	50	1593.2	1693.2	2572.6	1591.9	2043.6	988.65	2091.2	1693.2	1817.7	391630	73734	0.1023	0.45849	0.6767	0.3233	0.6466	0.69561	0.0124
Lilrb4a_14728_2	Lilrb4a	217	3811.5	4365.9	3969	2028.5	11296	4933	2681.7	3969	3807.3	91183	172840	-0.059986	0.38891	0.34867	0.65133	0.69734	0.74371	0.0124
Lman1_70361_2	Lman1	537	7598.6	8014.5	6556.2	3808.3	8225.7	3645.5	6536.7	7598.6	5172.5	629850	330890	-0.55479	4.2177	1.2341e-05	0.99999	2.4682e-05	6.5818e-05	0.00478261
Lman1_70361_1	Lman1	176	3539.7	3327.5	3433.7	5770.8	1690.6	1154.6	5414.8	3433.7	3552.7	11259	149530	0.049127	0.30768	0.62084	0.37916	0.75833	0.79522	0.00478261
Lmtk3_381983_1	Lmtk3	69	1970	2166.6	1843.4	5775.9	4376.8	881.83	7505	1970	5076.4	27348	85786	1.3652	10.606	1	1.3985e-26	2.797e-26	3.4667e-25	-0.104783
Lmtk3_381983_2	Lmtk3	121	2299	3132.5	2791.1	4206.8	3991.6	1076.1	3540.5	2791.1	3766.1	179340	121540	0.43211	2.7967	0.99742	0.0025814	0.0051627	0.009601	-0.104783
Lrrn3_16981_2	Lrrn3	475	6994.4	6738.5	6829.3	9781.4	11838	6898.9	6792.2	6829.3	8340.2	17753	297390	0.28831	2.7706	0.9972	0.0027976	0.0055952	0.010301	-0.0564444
Lrrn3_16981_1	Lrrn3	445	6565.5	6829.1	5857.9	4488.6	8402.7	7677.3	3439.6	6565.5	6083	285060	285900	-0.1101	0.90236	0.18343	0.81657	0.36687	0.43865	-0.0564444
Ly6c2_100041546_1	Ly6c2	819	14636	15188	14815	11564	14462	24647	10409	14815	13013	85687	645120	-0.18704	2.2429	0.012452	0.98755	0.024903	0.040137	0.00333333
Ly6c2_100041546_2	Ly6c2	93	2777.4	2232.8	2355.9	455.26	4106.3	2652.3	2440.1	2355.9	2546.2	96408	102590	0.11201	0.59409	0.72377	0.27623	0.55245	0.62168	0.00333333
Ly6i_57248_1	Ly6i	523	7434.5	7471.2	7928	3630.7	2456.9	3718.2	5890.4	7471.2	3674.5	104990	325350	-1.0236	6.6564	1.4027e-11	1	2.8053e-11	1.4027e-10	-0.0684444
Ly6i_57248_2	Ly6i	58	1839.8	2163.9	1534.8	2373.3	2100.9	2519.3	3281.8	1839.8	2446.3	99039	80115	0.41092	2.1431	0.98395	0.016053	0.032107	0.051	-0.0684444
Ly6k_76486_2	Ly6k	145	3522.4	3121.6	3030.5	2575.7	13460	855.69	22941	3121.6	8018	84445	135940	1.3607	13.28	1	1.506e-40	3.0121e-40	7.3629e-39	-0.0897778
Ly6k_76486_1	Ly6k	800	13551	14679	14036	8439.4	7957.1	13799	16560	14036	11119	323950	611230	-0.33609	3.7312	9.5273e-05	0.9999	0.00019055	0.00044955	-0.0897778
Ly96_17087_1	Ly96	850	16532	15352	16773	18091	23054	15000	23802	16532	20572	725490	719900	0.31544	4.7621	1	9.5795e-07	1.9159e-06	5.8951e-06	-0.000652174
Ly96_17087_2	Ly96	73	2383.3	2035.1	2059.2	388.16	7128.4	1983	1186.2	2059.2	1584.6	52810	89669	-0.37772	1.5847	0.056513	0.94349	0.11303	0.15939	-0.000652174
Maged2_80884_1	Maged2	187	4488.7	3561.5	3488.4	4317.2	8318.2	5186.4	5970.9	3561.5	5578.7	432520	155090	0.64729	5.1221	1	1.5104e-07	3.0208e-07	1.0146e-06	0.0834783
Maged2_80884_2	Maged2	486	6977	6850.9	7662.2	13683	9631.6	8139.8	9292.4	6977	9462	242700	303820	0.43949	4.5084	1	3.2663e-06	6.5326e-06	1.8972e-05	0.0834783
Mageh1_75625_2	Mageh1	697	10738	8970.4	10471	29457	19332	9483	17286	10471	18309	1161000	455950	0.80614	11.608	1	1.8775e-31	3.7551e-31	5.5075e-30	-0.00195652
Mageh1_75625_1	Mageh1	313	5136.4	4500.2	5010.4	5279.4	3846.8	4061.4	3274.2	5010.4	3954.1	138120	218190	-0.3415	2.2614	0.011867	0.98813	0.023733	0.038534	-0.00195652
Man1b1_227619_1	Man1b1	225	3794.1	4346.9	4062.8	2692.3	1792.2	7923.9	3422.4	4062.8	3057.4	76451	176920	-0.41006	2.3903	0.0084166	0.99158	0.016833	0.028269	-0.0117391
Man1b1_227619_2	Man1b1	837	15344	16065	15585	15579	16916	30113	7871.1	15585	16247	144430	678660	0.060076	0.80446	0.78943	0.21057	0.42113	0.49413	-0.0117391
Man1c1_230815_2	Man1c1	332	4486.1	6266.9	5248.9	11975	6929.3	11930	7885	5248.9	9907.3	809050	228570	0.91634	9.7437	1	9.8091e-23	1.9618e-22	2.0541e-21	0.0147826
Man1c1_230815_1	Man1c1	364	5273.6	5621.1	5609.4	9848.5	5040.6	6141	8337	5609.4	7239	56471	244270	0.36788	3.2971	0.99951	0.00048843	0.00097686	0.0020714	0.0147826
Manea_242362_2	Manea	299	6007.2	4694.2	4866.6	441.84	5713.4	2656.8	7305.3	4866.6	4185.1	665340	211920	-0.21759	1.4803	0.069393	0.93061	0.13879	0.19053	-0.0136957
Manea_242362_1	Manea	146	2565.6	3195.1	3123.3	1696.1	1042.9	5814.8	3520.1	3123.3	2608.1	158110	136010	-0.25999	1.397	0.081202	0.9188	0.1624	0.21753	-0.0136957
Manf_74840_1	Manf	642	9369.8	8106.1	10055	3103.2	2838.1	2639.8	2169.6	9369.8	2738.9	1032900	408020	-1.774	10.381	1.517e-25	1	3.0341e-25	3.7083e-24	-0.192174
Manf_74840_2	Manf	199	3736.8	3498.9	3688.6	791.8	1168.6	515.91	1124	3688.6	957.89	19157	160630	-1.944	6.8135	4.7616e-12	1	9.5232e-12	4.9588e-11	-0.192174
Mansc1_67729_1	Mansc1	492	7851.3	6161.6	7029.5	3671	6976.6	3621.6	13409	7029.5	5323.8	714260	306110	-0.40091	3.083	0.0010246	0.99898	0.0020492	0.0041359	0.0155556
Mansc1_67729_2	Mansc1	42	1477.7	1559	1653.1	802.13	743.22	1562.5	2349.9	1559	1182.3	7736.3	67889	-0.39871	1.4457	0.074131	0.92587	0.14826	0.20042	0.0155556
Matn2_17181_1	Matn2	301	3964.3	4882	5017.7	5478.6	4642.3	2122.7	3671.4	4882	4156.9	430290	212590	-0.23191	1.5726	0.057906	0.94209	0.11581	0.16254	-0.0182609
Matn2_17181_2	Matn2	154	3195	3636.8	2941.3	9232.2	3739.2	2021.6	3009.1	3195	3374.1	129760	139130	0.078664	0.48017	0.68445	0.31555	0.63111	0.68228	-0.0182609
Mcts2_66405_2	Mcts2	762	11487	12565	11786	8044	10745	13309	4253.3	11786	9394.5	347660	513240	-0.32716	3.3382	0.00042159	0.99958	0.00084319	0.0018366	-0.0526667
Mcts2_66405_1	Mcts2	308	4725.7	4975.4	4995.9	6135.2	9787.5	5947.8	2494.9	4975.4	6041.5	31380	216660	0.28004	2.2904	0.989	0.011	0.022	0.035986	-0.0526667
Metrnl_210029_1	Metrnl	522	6972.7	8744.6	7465.6	7807.6	5041.6	4762.5	16351	7465.6	6424.6	939400	325100	-0.21662	1.8257	0.033945	0.96606	0.067889	0.1016	-0.101087
Metrnl_210029_2	Metrnl	29	1202.5	1224.3	1303.6	1014.8	1891.7	436.37	1008	1224.3	1011.4	3378.3	53316	-0.2754	0.92219	0.17821	0.82179	0.35643	0.42908	-0.101087
Mib1_225164_2	Mib1	772	10870	12882	12236	20335	8797.9	18904	17224	12236	18064	1141300	532820	0.56195	7.9841	1	7.0802e-16	1.416e-15	9.2305e-15	-0.0695652
Mib1_225164_1	Mib1	640	9244.8	9242.5	9399.1	15283	5028.5	12935	22456	9244.8	14109	11910	402580	0.60985	7.6664	1	8.8443e-15	1.7689e-14	1.081e-13	-0.0695652
Mlkl_74568_2	Mlkl	801	12610	14822	14047	9331.3	15880	20688	24778	14047	18284	1332900	611710	0.38026	5.4169	1	3.0317e-08	6.0633e-08	2.169e-07	0.0473913
Mlkl_74568_1	Mlkl	726	10713	11073	11830	7889.1	12173	18083	14298	11073	13236	351230	482170	0.25741	3.115	0.99908	0.00091981	0.0018396	0.0037301	0.0473913
Mocos_68591_2	Mocos	371	5661.6	5977.5	5509.3	8053.3	8054.7	4106.9	15706	5661.6	8054	61502	246540	0.5084	4.8181	1	7.2477e-07	1.4495e-06	4.5234e-06	-0.00956522
Mocos_68591_1	Mocos	460	6683.5	7152	6539.8	7581.5	5369.5	5800.1	6651.5	6683.5	6225.8	120070	291040	-0.10234	0.84848	0.19809	0.80191	0.39617	0.46985	-0.00956522
Mrc1_17533_2	Mrc1	600	8046.6	8485.2	9049.5	26419	10598	14026	20851	8485.2	17439	255410	369500	1.0392	14.729	1	2.0882e-49	4.1765e-49	1.3612e-47	-0.0511111
Mrc1_17533_1	Mrc1	327	4693.6	5208.5	5746.9	4735.3	2693.3	4434.1	8056.8	5208.5	4584.7	277500	226810	-0.18399	1.3097	0.095149	0.90485	0.1903	0.24846	-0.0511111
Mt1_17748_2	Mt1	824	15121	15040	14909	14924	12037	17865	36342	15040	16395	11790	654920	0.12446	1.6746	0.95299	0.047009	0.094018	0.13541	0.0030303
Mt1_17748_1	Mt1	170	3880.9	3406.4	3328.1	6048.5	1343.6	3672.8	3778.8	3406.4	3725.8	115650	148340	0.12925	0.82922	0.79651	0.20349	0.40698	0.47973	0.0030303
Mvb12b_72543_2	Mvb12b	585	8296.7	7412.3	8159.2	5389.8	22638	6252.3	3431	8159.2	5821.1	288410	355310	-0.48708	3.9226	4.3801e-05	0.99996	8.7602e-05	0.00021869	0.00333333
Mvb12b_72543_1	Mvb12b	39	1482	1335	1467.4	1592.9	611.47	729.55	1900.1	1467.4	1161.2	8878.1	63902	-0.3374	1.2114	0.11288	0.88712	0.22576	0.2896	0.00333333
Myadml2_68515_1	Myadml2	559	7804.4	6696.7	8963.1	4352.3	5842.1	8396.7	7182.9	7804.4	6512.5	1284700	339850	-0.26103	2.216	0.013345	0.98665	0.02669	0.042782	0.0675556
Myadml2_68515_2	Myadml2	148	2859.9	4246.2	3147	3877.5	2323.2	3762.5	3183	3147	3472.8	645360	137040	0.14207	0.88002	0.81057	0.18943	0.37885	0.45175	0.0675556
Myo1h_231646_1	Myo1h	191	3585.7	4061.2	3285.4	1126.3	3457.6	6167.1	1573.8	3585.7	2515.7	158150	156150	-0.51114	2.7079	0.0033854	0.99661	0.0067707	0.01231	-0.036
Myo1h_231646_2	Myo1h	484	6918	6386.6	7294.4	9159.9	10345	3526.2	5792.7	6918	7476.3	212050	301250	0.11197	1.0173	0.8455	0.1545	0.309	0.38084	-0.036
Myom1_17929_2	Myom1	659	9712.8	10496	9609.4	6183.7	7395.9	10926	7142.1	9712.8	7269	311960	422960	-0.41806	3.7575	8.5803e-05	0.99991	0.00017161	0.00041148	0.00577778
Myom1_17929_1	Myom1	545	7234.9	8049	7676.8	4856.1	9803.6	7289.8	9947.3	7676.8	8546.7	166910	334300	0.15485	1.5046	0.93379	0.066209	0.13242	0.18259	0.00577778
Myzap_102371_1	Myzap	22	1117.4	933.23	1193.4	1712.6	2151.2	581.82	2142.8	1117.4	1927.7	19850	48659	0.7862	3.6734	0.99988	0.00011967	0.00023935	0.00055428	0.0277778
Myzap_102371_2	Myzap	310	4984.4	5185.8	4485.2	8114.2	3415.4	4584.1	5163.6	4984.4	4873.9	144910	217050	-0.032351	0.23729	0.40622	0.59378	0.81244	0.84085	0.0277778
Mzb1_69816_2	Mzb1	789	13419	14055	12465	20011	16558	16496	13363	13419	16527	657050	584360	0.30049	4.0652	0.99998	2.3993e-05	4.7986e-05	0.00012347	-0.04
Mzb1_69816_1	Mzb1	56	1797.2	1783	1816.1	974.53	2700.3	746.6	7147.5	1797.2	1837.4	279.12	78262	0.031905	0.14374	0.55715	0.44285	0.88571	0.90525	-0.04
Nectin4_71740_1	Nectin4	848	16705	14749	16513	24012	20865	26129	24340	16513	24176	1574200	719090	0.54992	9.0364	1	8.0985e-20	1.6197e-19	1.4847e-18	0.000652174
Nectin4_71740_2	Nectin4	821	15062	14560	14979	16034	19818	10615	9333.2	14979	13325	91437	652300	-0.16888	2.0489	0.020234	0.97977	0.040468	0.062587	0.000652174
Nfxl1_100978_2	Nfxl1	838	15902	14330	15615	18504	17678	30061	19151	15615	18827	866260	679970	0.26988	3.8956	0.99995	4.8984e-05	9.7968e-05	0.00024285	-0.0330435
Nfxl1_100978_1	Nfxl1	376	5750.2	5574.9	6092.8	4145.9	6944.4	6583	3696.1	5750.2	5364.4	74058	250400	-0.10017	0.77091	0.22038	0.77962	0.44076	0.51373	-0.0330435
Nod2_257632_2	Nod2	32	1288.4	1265.2	1320.9	2244.3	7220	1620.5	2349.9	1288.4	2297.1	797.22	56107	0.83372	4.2584	0.99999	1.0294e-05	2.0588e-05	5.5574e-05	0.0344444
Nod2_257632_1	Nod2	846	15161	17088	16333	37348	13657	18693	19295	16333	18994	972250	711240	0.21777	3.1557	0.9992	0.00080053	0.0016011	0.0032919	0.0344444
Nrg2_100042150_1	Nrg2	458	6672.3	6097.3	7431.9	8683	7720.8	5654.6	11949	6672.3	8201.9	453830	290550	0.29774	2.8378	0.99773	0.0022715	0.0045431	0.0085426	-0.021087
Nrg2_100042150_2	Nrg2	857	17609	17333	16216	20635	13635	16358	21320	17333	18497	662550	754800	0.093732	1.3393	0.90977	0.090232	0.18046	0.23703	-0.021087
Nrp1_18186_2	Nrp1	631	9110.2	9042	8827.4	12417	13968	30923	4207.1	9042	13193	25355	393750	0.54496	6.6145	1	1.8643e-11	3.7285e-11	1.8537e-10	0.0186957
Nrp1_18186_1	Nrp1	430	7720.2	6385.7	6310.4	3278.7	8115	8925.1	13987	6385.7	8520.1	893320	278070	0.41597	4.0476	0.99997	2.5874e-05	5.1749e-05	0.00013238	0.0186957
Nrp2_18187_2	Nrp2	725	10246	11139	11070	10082	8202.5	19041	6846.9	11070	9142.2	341650	482040	-0.27596	2.776	0.0027512	0.99725	0.0055024	0.010151	0.0163043
Nrp2_18187_1	Nrp2	202	3698.6	3739.3	4159.3	2753.2	3499.9	3772.8	2602.2	3739.3	3126.5	89035	162830	-0.2581	1.5184	0.064458	0.93554	0.12892	0.17837	0.0163043
Odc1_18263_2	Odc1	356	4821.2	5587.6	5452.8	11.356	522.97	1028.4	40.794	5452.8	281.88	208550	237450	-4.269	10.612	1.3127e-26	1	2.6254e-26	3.3005e-25	-0.285435
Odc1_18263_1	Odc1	181	3530.2	3001.9	3491.1	469.71	254.44	560.23	1.0735	3491.1	362.08	120410	152020	-3.2657	8.0251	5.0701e-16	1	1.014e-15	6.6592e-15	-0.285435
Olfml3_99543_2	Olfml3	174	3419.9	2762.5	3534.8	10397	9560.2	2315.9	9470.6	3419.9	9515.4	222700	148920	1.476	15.795	1	1.677e-56	3.3541e-56	1.6398e-54	-0.0044186
Olfml3_99543_1	Olfml3	138	3058.7	3022.8	2413.3	5816.2	1488.4	4566	267.31	3022.8	3027.2	186400	131630	0.0021051	0.01217	0.50486	0.49514	0.99029	0.99223	-0.0044186
Olfr10_18307_1	Olfr10	389	6298.9	5698.2	5919.8	1475.2	9462.7	6080.7	9803.4	5919.8	7771.7	96410	257790	0.39261	3.6474	0.99987	0.00013248	0.00026495	0.00061197	-0.0162963
Olfr10_18307_2	Olfr10	826	16401	15164	14670	17116	18471	18290	13036	15164	17703	886860	660330	0.22335	3.1248	0.99911	0.00088953	0.0017791	0.0036176	-0.0162963
Olfr1066_257880_1	Olfr1066	130	2723.6	2896.7	3428.3	1896.4	4740.9	2323.9	1866.9	2896.7	2110.1	156270	126140	-0.45689	2.2147	0.013391	0.98661	0.026782	0.042851	0.025
Olfr1066_257880_2	Olfr1066	125	2813.9	3081.7	2020.9	3834.1	2046.6	1708	10859	2813.9	2940.4	350270	122530	0.0634	0.36127	0.64105	0.35895	0.7179	0.75848	0.025
Olfr11_218066_1	Olfr11	669	8939.2	9988.9	9796	10114	11255	13468	14033	9796	12362	385680	426580	0.33557	3.9281	0.99996	4.2809e-05	8.5618e-05	0.00021465	0.0118519
Olfr11_218066_2	Olfr11	768	11969	13046	12165	13140	10338	3198.9	8441.1	12165	9389.4	407570	529730	-0.37356	3.8131	6.8605e-05	0.99993	0.00013721	0.00033263	0.0118519
Olfr1116_257875_1	Olfr1116	54	1583.6	1781.2	1989.1	2244.3	990.62	9.091	1259.2	1781.2	1124.9	41120	77565	-0.66254	2.3564	0.0092263	0.99077	0.018453	0.030754	-0.045
Olfr1116_257875_2	Olfr1116	106	2564.7	2803.3	2355	2709.9	3100.6	13192	3458.9	2564.7	3279.7	50451	111680	0.35466	2.1396	0.9838	0.016195	0.03239	0.051358	-0.045
Olfr116_258625_1	Olfr116	524	7095.9	7498.5	7542.9	14998	6182.1	4969.4	3565.2	7498.5	5575.7	81998	326530	-0.42737	3.3648	0.000383	0.99962	0.00076599	0.0016726	0.0137037
Olfr116_258625_2	Olfr116	583	8342.7	8115.2	7325.4	11701	6060.4	7813.7	3735.9	8115.2	6937	337770	353390	-0.22627	1.9818	0.023749	0.97625	0.047498	0.072095	0.0137037
Olfr13_18310_2	Olfr13	17	1131.3	1078.3	1052.3	4670.3	2942.7	619.32	719.26	1078.3	1831	1740	46958	0.76326	3.4732	0.99974	0.0002571	0.00051421	0.0011514	0.0274074
Olfr13_18310_1	Olfr13	525	7035.2	7508.4	7888	9392.2	16330	4305.7	4132	7508.4	6849	184010	326970	-0.13261	1.1533	0.12439	0.87561	0.24878	0.31683	0.0274074
Olfr1320_236784_2	Olfr1320	33	1359.6	1110.1	1302.7	283.89	2817	2046.6	2011.8	1302.7	2029.2	20169	56727	0.63904	3.0504	0.99886	0.0011428	0.0022855	0.0045883	0.05625
Olfr1320_236784_1	Olfr1320	120	3039.6	2378.9	2782.9	905.36	3138.8	2471.6	1833.6	2782.9	2152.6	114570	121180	-0.37034	1.8105	0.035108	0.96489	0.070216	0.10473	0.05625
Olfr1355_257734_1	Olfr1355	558	7815.7	7775.1	7518.4	10836	1237	2370.5	1936.6	7775.1	2153.6	33772	338580	-1.8517	9.6611	2.2062e-22	1	4.4125e-22	4.4632e-21	-0.0783333
Olfr1355_257734_2	Olfr1355	273	4846.4	3987.7	4574.4	1412.2	3208.2	2727.3	9706.8	4574.4	2967.7	209060	199200	-0.62404	3.5998	0.00015925	0.99984	0.0003185	0.000728	-0.0783333
Olfr138_170648_1	Olfr138	482	6895.4	7117.5	6419.6	1165.5	5209.5	4648.9	5466.4	6895.4	4929.2	137860	300270	-0.48419	3.5881	0.00016656	0.99983	0.00033311	0.00075747	0.141667
Olfr138_170648_2	Olfr138	281	4755.2	4354.1	4670.9	992.08	8294	2379.6	4414.3	4670.9	3396.9	53716	203400	-0.45934	2.8247	0.0023664	0.99763	0.0047327	0.0088612	0.141667
Olfr140_57272_2	Olfr140	46	1647	1877.3	1478.4	591.53	2526.3	1550	3931.2	1647	2038.2	40745	71721	0.30726	1.4606	0.92794	0.072062	0.14412	0.19572	-0.108148
Olfr140_57272_1	Olfr140	628	9003.4	8783.6	9246.2	18687	7439.2	9642.1	6654.8	9003.4	8540.7	53630	392070	-0.076116	0.73904	0.22994	0.77006	0.45988	0.53249	-0.108148
Olfr149_235256_1	Olfr149	667	9792.6	9746.7	11065	9795.8	14181	13860	16425	9792.6	14021	810510	426430	0.51777	6.475	1	4.742e-11	9.4839e-11	4.487e-10	-0.00555556
Olfr149_235256_2	Olfr149	104	2497	2539.4	2805.6	930.14	1544.8	4472.8	2003.2	2539.4	1774	36338	110580	-0.51725	2.3017	0.010675	0.98932	0.02135	0.03525	-0.00555556
Olfr15_18312_1	Olfr15	582	8057.1	8098.8	8340.4	9699.8	12483	15954	34727	8098.8	14218	30047	352680	0.81187	10.304	1	3.3703e-25	6.7407e-25	8.0371e-24	-0.0444444
Olfr15_18312_2	Olfr15	488	6629.7	7048.6	6986.7	7139.6	3382.2	4022.8	5890.4	6986.7	4956.6	65650	304250	-0.49519	3.6806	0.00011636	0.99988	0.00023272	0.00054034	-0.0444444
Olfr1507_57269_1	Olfr1507	384	5751.1	5855.1	6060.9	5918.4	3415.4	11639	8898.4	5855.1	7408.4	26595	254970	0.33942	3.0762	0.99895	0.0010483	0.0020967	0.0042222	-0.0222222
Olfr1507_57269_2	Olfr1507	123	2793.1	3245.9	2634.5	1579.5	1484.4	5855.7	4089	2793.1	2834.3	115100	121630	0.021121	0.11815	0.54703	0.45297	0.90595	0.92272	-0.0222222
Olfr1508_57270_2	Olfr1508	18	1598.4	1096.5	1021.4	200.27	1068.1	3764.8	4405.7	1096.5	2416.4	128780	47747	1.1393	6.0407	1	7.6732e-10	1.5346e-09	6.3702e-09	0.0442308
Olfr1508_57270_1	Olfr1508	141	3173.3	3070.8	2465.2	730.89	3050.3	1661.4	1220.6	3070.8	1441	188680	133720	-1.091	4.457	4.1552e-06	1	8.3104e-06	2.3591e-05	0.0442308
Olfr1509_57271_2	Olfr1509	636	9130.2	8661.1	10847	4019.9	5432.8	3006.8	12728	9130.2	4726.4	1584500	397590	-0.94976	6.9841	1.433e-12	1	2.8661e-12	1.5473e-11	-0.0259259
Olfr1509_57271_1	Olfr1509	501	7084.7	6990.6	7400	3157.9	7310.5	4620.5	9098.1	7084.7	5965.5	54155	308510	-0.24802	2.0149	0.021955	0.97804	0.043911	0.067397	-0.0259259
Olfr153_110511_2	Olfr153	510	7462.3	5956.7	7220.7	11010	5849.2	8894.4	7348.3	7220.7	8121.3	828060	314440	0.16956	1.6061	0.94588	0.054121	0.10824	0.15363	-0.0866667
Olfr153_110511_1	Olfr153	222	3772.4	4051.2	5096	5447.6	3204.2	2368.2	12678	4051.2	4325.9	584640	176420	0.094619	0.65396	0.74343	0.25657	0.51314	0.58493	-0.0866667
Olfr154_27216_2	Olfr154	802	14061	14783	13541	18939	12871	10364	24132	14061	15905	395760	612300	0.1778	2.357	0.99079	0.0092114	0.018423	0.030754	0.0640741
Olfr154_27216_1	Olfr154	182	2422.3	3491.7	3636.7	854.78	2248.8	4160.3	3651.1	3491.7	2949.9	582260	152050	-0.24317	1.3894	0.082362	0.91764	0.16472	0.21963	0.0640741
Olfr155_29845_2	Olfr155	878	20733	21156	23109	25969	20550	34205	35147	21156	30087	1996000	921260	0.50807	9.3052	1	6.6883e-21	1.3377e-20	1.2795e-19	0.0116
Olfr155_29845_1	Olfr155	822	15450	14213	15003	14670	20277	12831	7435.2	15003	13750	411680	653330	-0.1258	1.5501	0.060562	0.93944	0.12112	0.16919	0.0116
Olfr156_29846_2	Olfr156	9	895.13	723.73	848.42	885.75	513.91	1.1364	127.75	848.42	320.83	8865.5	36946	-1.4002	2.7454	0.0030221	0.99698	0.0060442	0.011104	0.0133333
Olfr156_29846_1	Olfr156	35	1250.2	1335	1520.2	582.24	1375.8	1109.1	3038.1	1335	1242.5	20751	58134	-0.10356	0.38381	0.35056	0.64944	0.70112	0.74515	0.0133333
Olfr159_29849_1	Olfr159	257	3472.9	4682.5	4391.4	1382.3	15281	6828.5	14526	4391.4	10677	464210	191230	1.2816	14.374	1	3.7649e-47	7.5298e-47	2.1375e-45	-0.0996296
Olfr159_29849_2	Olfr159	843	16647	16021	16111	10205	25693	20466	22277	16111	21371	147860	701570	0.40762	6.2804	1	1.6885e-10	3.377e-10	1.5162e-09	-0.0996296
Olfr16_18313_1	Olfr16	119	3067.4	2494	2782	317.96	10898	5393.2	2965.1	2782	4179.2	82189	121140	0.58694	4.0143	0.99997	2.9814e-05	5.9628e-05	0.00015035	-0.00037037
Olfr16_18313_2	Olfr16	159	2694.9	3252.2	3380.9	1334.8	2737.5	6783	4780.4	3252.2	3759	163570	141620	0.20884	1.3465	0.91093	0.08907	0.17814	0.23467	-0.00037037
Olfr160_80706_2	Olfr160	403	6063.6	5929.5	6158.3	5673.7	9131.8	7130.7	13804	6063.6	8131.3	13484	264050	0.42324	4.0238	0.99997	2.8638e-05	5.7276e-05	0.00014525	-0.07
Olfr160_80706_1	Olfr160	186	3426.9	3554.2	4157.5	4104.6	1284.3	2275	7228	3554.2	3189.8	190050	154770	-0.15603	0.92636	0.17713	0.82287	0.35426	0.42764	-0.07
Olfr18_18315_1	Olfr18	481	6893.6	6434.6	6915.7	19684	8424.8	11501	5903.3	6893.6	9963	105590	300190	0.53125	5.6021	1	1.0591e-08	2.1182e-08	7.8649e-08	0.0181481
Olfr18_18315_2	Olfr18	782	13106	12233	12956	10075	16243	11183	12510	12956	11846	272710	564180	-0.12913	1.4769	0.06985	0.93015	0.1397	0.19119	0.0181481
Olfr23_18321_2	Olfr23	207	3664.7	3779.2	4332.2	770.12	4996.3	10273	3141.1	3779.2	4068.7	159490	164570	0.10649	0.71382	0.76233	0.23767	0.47534	0.54751	0.00851852
Olfr23_18321_1	Olfr23	345	5331.7	4756.8	5331.8	8872.9	3913.2	4029.6	6123.4	5331.7	5076.5	165260	232180	-0.070761	0.52973	0.29815	0.70185	0.5963	0.65105	0.00851852
Olfr26_18324_1	Olfr26	156	3206.3	3002.8	3244.4	710.25	5935.7	17864	4100.9	3206.3	5018.3	21431	139620	0.6461	4.8491	1	6.2008e-07	1.2402e-06	3.9182e-06	-0.0366667
Olfr26_18324_2	Olfr26	282	4678	4640.7	4984.9	4030.2	4552.8	9278.5	7928	4678	6240.4	47811	203710	0.41568	3.4618	0.99973	0.00026832	0.00053663	0.0011955	-0.0366667
Olfr32_18331_1	Olfr32	535	7585.6	8779	7099.6	8685.1	2359.4	4152.3	16994	7585.6	6418.7	830220	330330	-0.24096	2.0304	0.021159	0.97884	0.042319	0.06522	0.00777778
Olfr32_18331_2	Olfr32	235	4157	4535.5	3465.6	1357.5	3993.7	4378.4	5582.3	4157	4186.1	310660	181020	0.010035	0.068217	0.52719	0.47281	0.94561	0.95681	0.00777778
Olfr320_216783_2	Olfr320	689	10216	8557.7	11032	8591.1	12784	9071.7	7653.1	10216	8831.4	1708300	444880	-0.21014	2.0764	0.01893	0.98107	0.037861	0.059283	-0.108333
Olfr320_216783_1	Olfr320	59	1764.2	1863.7	1997.3	1734.3	4263.2	1673.9	1340.8	1863.7	1704.1	13865	81159	-0.12911	0.56033	0.28763	0.71237	0.57526	0.63998	-0.108333
Olfr33_18332_1	Olfr33	472	6789.5	7119.4	6033.6	15382	5863.3	5996.6	23188	6789.5	10689	340060	295660	0.65471	7.1721	1	3.6931e-13	7.3863e-13	4.1139e-12	0.0337037
Olfr33_18332_2	Olfr33	729	11120	12590	10408	9560.5	8990	15335	6154.5	11120	9275.2	1333900	484240	-0.26169	2.6512	0.0040104	0.99599	0.0080208	0.014327	0.0337037
Olfr384_193053_1	Olfr384	23	1364.8	1083.8	1118.8	166.21	1128.4	181.82	737.51	1118.8	459.66	30883	48719	-1.2814	2.9862	0.0014122	0.99859	0.0028244	0.0054908	-0.0845833
Olfr384_193053_2	Olfr384	134	2795.7	2939.3	3151.5	1957.3	7553.8	2130.7	1942	2939.3	2044	32837	128000	-0.52388	2.5026	0.0061648	0.99384	0.01233	0.021316	-0.0845833
Olfr45_18344_2	Olfr45	409	6065.4	6143.5	6395.9	11054	2111	3593.2	3043.4	6143.5	3318.3	34913	267530	-0.88841	5.4621	2.3522e-08	1	4.7044e-08	1.7037e-07	0.165
Olfr45_18344_1	Olfr45	451	6840.7	5746.3	6629.9	5231.9	2655.1	7596.7	4276.9	6629.9	4754.4	412610	288710	-0.47964	3.4905	0.00024107	0.99976	0.00048214	0.0010823	0.165
Olfr47_18346_1	Olfr47	274	4579	4428.5	5157.9	4397.8	7186.8	5977.3	3765.9	4579	5187.5	178890	199400	0.17999	1.3628	0.91353	0.086467	0.17293	0.22953	-0.0292593
Olfr47_18346_2	Olfr47	65	1891	1998	1869.8	435.65	2297	5068.2	1128.3	1891	1712.7	5946.3	82345	-0.14282	0.62144	0.26715	0.73285	0.53431	0.60204	-0.0292593
Olfr48_18347_1	Olfr48	79	2445.8	2144	1988.1	3242.6	4435.2	5404.6	2687	2144	3838.9	57681	93362	0.8401	5.547	1	1.4532e-08	2.9064e-08	1.0657e-07	0.0292593
Olfr48_18347_2	Olfr48	375	5739.8	6250.5	5518.4	1378.2	5200.5	5797.8	18298	5739.8	5499.1	154940	249950	-0.061781	0.48135	0.31513	0.68487	0.63027	0.68221	0.0292593
Olfr480_56861_1	Olfr480	493	7040.4	7611.8	7046.8	3060.9	6028.2	11959	3323.6	7046.8	4675.9	159630	306860	-0.59162	4.28	9.345e-06	0.99999	1.869e-05	5.0869e-05	-0.0333333
Olfr480_56861_2	Olfr480	425	6289.4	6052.8	6728.2	10836	4931	9992.1	5512.5	6289.4	7752.3	124270	273880	0.30167	2.7955	0.99741	0.0025912	0.0051824	0.009601	-0.0333333
Olfr5_18349_1	Olfr5	879	23378	23764	23093	24530	26656	37425	35151	23378	30904	115180	1018000	0.40264	7.4593	1	4.3491e-14	8.6981e-14	5.1719e-13	-0.0462963
Olfr5_18349_2	Olfr5	195	3885.3	3509.8	3651.3	1619.7	3552.1	3980.7	15662	3651.3	3766.4	37382	159000	0.044772	0.28871	0.6136	0.3864	0.77281	0.80577	-0.0462963
Olfr50_18350_1	Olfr50	306	4765.6	5656.5	4932.1	7654.8	1680.5	5571.6	2698.8	4932.1	4135.2	276200	214780	-0.25419	1.7195	0.042759	0.95724	0.085518	0.12439	0.0207407
Olfr50_18350_2	Olfr50	621	7675.9	9511.8	8773.7	17727	6461.6	8975.1	6114.8	8773.7	7718.4	874990	382060	-0.18487	1.7074	0.043877	0.95612	0.087755	0.12701	0.0207407
Olfr51_18351_2	Olfr51	741	9783.1	11589	11385	25210	4488.5	5909.1	3690.8	11385	5198.8	1304400	495790	-1.1308	8.7862	7.7323e-19	1	1.5465e-18	1.2838e-17	-0.0151852
Olfr51_18351_1	Olfr51	792	14721	12788	13642	20060	11189	14036	26522	13642	17048	947590	594070	0.32155	4.4194	1	4.9478e-06	9.8957e-06	2.7911e-05	-0.0151852
Olfr56_18356_2	Olfr56	395	6582.8	5732.7	5981.7	1265.6	3308.8	5369.4	5119.6	5981.7	4214.2	211670	260480	-0.50521	3.4632	0.00026687	0.99973	0.00053375	0.0011921	-0.0462963
Olfr56_18356_1	Olfr56	161	3837.5	3229.6	3273.5	2155.5	562.19	11156	2533.5	3273.5	2344.5	160010	142550	-0.48138	2.4606	0.0069357	0.99306	0.013871	0.023703	-0.0462963
Olfr57_18357_1	Olfr57	396	6002	4935.5	6021.8	9577	3921.2	6272.8	12785	6002	7924.9	568910	261360	0.40089	3.7613	0.99992	8.4531e-05	0.00016906	0.00040649	0.0377778
Olfr57_18357_2	Olfr57	502	5507.1	7098.5	7317.2	4497.9	9816.7	7919.4	3442.8	7098.5	6208.6	1290200	309110	-0.19321	1.6005	0.054741	0.94526	0.10948	0.15489	0.0377778
Olfr58_18358_2	Olfr58	804	14076	13327	14737	10981	10699	6667.1	11677	14076	10840	498960	612980	-0.37691	4.1339	1.7829e-05	0.99998	3.5658e-05	9.3113e-05	-0.138333
Olfr58_18358_1	Olfr58	556	7251.4	7918.4	7763.2	4401.9	7575	5138.7	19443	7763.2	6356.8	143050	338060	-0.28831	2.4189	0.0077837	0.99222	0.015567	0.026396	-0.138333
Olfr59_18359_2	Olfr59	261	5140.7	4360.5	4431.5	3665.8	1743.9	13534	13806	4431.5	8600	254040	192970	0.9564	9.4894	1	1.1623e-21	2.3246e-21	2.2729e-20	-0.0303704
Olfr59_18359_1	Olfr59	86	2223.5	2030.6	2692.7	24.776	2867.3	2862.5	1706.9	2223.5	2284.7	128700	96826	0.03916	0.1967	0.57797	0.42203	0.84406	0.86874	-0.0303704
Olfr653_57250_1	Olfr653	615	9094.6	7363.3	8647.2	2294.9	13132	1065.9	879.21	8647.2	1680.4	924220	376550	-2.3627	11.353	3.5748e-30	1	7.1495e-30	1.0314e-28	0.017037
Olfr653_57250_2	Olfr653	337	5871.8	5280.1	4823.8	6051.6	2664.1	5128.5	5987	5280.1	5557.7	279130	229930	0.073916	0.57898	0.7187	0.2813	0.5626	0.63025	0.017037
Olfr68_18369_1	Olfr68	305	4611.1	5277.4	4930.3	2655.2	4316.5	13752	12821	4930.3	8568.8	111180	214700	0.79729	7.8524	1	2.0401e-15	4.0802e-15	2.6019e-14	0.0596296
Olfr68_18369_2	Olfr68	773	11157	12352	12299	8880.2	13715	6511.4	17692	12299	11297	654390	535590	-0.12258	1.369	0.085494	0.91451	0.17099	0.2273	0.0596296
Olfr69_18370_2	Olfr69	407	6326.7	6083.7	6142	4965.5	3728.1	6467.1	4604.3	6142	4784.9	18765	267460	-0.36013	2.624	0.0043458	0.99565	0.0086915	0.015452	0.052963
Olfr69_18370_1	Olfr69	512	7934.6	6935.3	7248	10813	7722.8	6766	5720.8	7248	7244.4	284640	315620	-0.00071998	0.0064376	0.49743	0.50257	0.99486	0.99486	0.052963
Olfr70_56014_1	Olfr70	728	11093	11174	10973	16560	13585	23348	19138	11093	17849	10501	483070	0.68609	9.7197	1	1.2428e-22	2.4857e-22	2.5435e-21	0.00481481
Olfr70_56014_2	Olfr70	374	6035	5441.6	5704.1	6268.4	6796.5	15498	4962.9	5704.1	6532.5	89208	248390	0.19559	1.6621	0.95175	0.04825	0.0965	0.13822	0.00481481
Olfr701_66786_1	Olfr701	468	6225.1	6758.4	6815.6	14590	11737	7930.8	9349.3	6758.4	10543	143830	294300	0.64145	6.9761	1	1.5172e-12	3.0344e-12	1.6282e-11	0.00962963
Olfr701_66786_2	Olfr701	115	2508.3	2724.4	3010.4	5398.1	2759.7	2305.7	1099.3	2724.4	2532.7	64264	118640	-0.10524	0.55663	0.28889	0.71111	0.57778	0.64036	0.00962963
Olfr707_194433_2	Olfr707	406	6106.2	6341.2	5925.3	4362.7	1492.5	5823.9	1181.9	6106.2	2927.6	43981	265900	-1.0603	6.1642	3.5419e-10	1	7.0838e-10	3.0558e-09	0.166
Olfr707_194433_1	Olfr707	193	3952.1	3635.9	3396.4	1777.7	1120.4	2545.5	2238.3	3635.9	2008	78678	158330	-0.85622	4.0911	2.1466e-05	0.99998	4.2932e-05	0.00011112	0.166
Olfr71_56015_1	Olfr71	825	14595	15921	15106	21101	22399	28378	30513	15106	25388	462890	657810	0.74901	12.678	1	3.9261e-37	7.8523e-37	1.5022e-35	0.0266667
Olfr71_56015_2	Olfr71	753	11822	11626	10031	9282.8	14924	7967.1	17273	11626	12103	1291200	506260	0.058046	0.67087	0.74885	0.25115	0.5023	0.57481	0.0266667
Olfr73_117004_1	Olfr73	528	6595	7533.8	7715.9	2549.9	5689.3	6634.2	5559.8	7533.8	5624.5	457290	328070	-0.42159	3.3334	0.00042891	0.99957	0.00085782	0.0018622	0.017037
Olfr73_117004_2	Olfr73	211	4410.5	3266.7	3814.3	4213	5348.3	10032	586.14	3814.3	4780.7	327670	166100	0.32573	2.3712	0.99114	0.0088647	0.017729	0.029661	0.017037
Olfr74_117005_2	Olfr74	21	1079.2	1109.2	1222.6	1192.3	2387.5	1589.8	319.91	1109.2	1391.1	6878.6	48300	0.32645	1.2827	0.9002	0.099802	0.1996	0.25984	0.00925926
Olfr74_117005_1	Olfr74	399	5817.1	6166.2	6040.9	6119.7	4654.4	8268.3	3707.9	6040.9	5387	32902	263060	-0.16524	1.2749	0.10118	0.89882	0.20236	0.26304	0.00925926
Olfr743_219019_2	Olfr743	455	6651.4	6861.8	6622.6	5336.2	2747.6	5550.1	1051	6651.4	4041.9	22545	289650	-0.7185	4.8488	6.2113e-07	1	1.2423e-06	3.9182e-06	0.0688889
Olfr743_219019_1	Olfr743	220	4017.2	4131	4038.2	5439.4	2540.4	330.68	1995.7	4038.2	2268	4529.6	175850	-0.83199	4.2213	1.2147e-05	0.99999	2.4295e-05	6.4983e-05	0.0688889
Olfr749_56858_1	Olfr749	179	3462.5	2760.7	3624	1737.4	1807.3	43.182	3120.7	3462.5	1772.3	259290	150780	-0.96574	4.3526	6.7268e-06	0.99999	1.3454e-05	3.7465e-05	-0.00666667
Olfr749_56858_2	Olfr749	270	4545.1	3716.6	4513.4	5269	1618.2	6398.9	3263.5	4513.4	4266.3	317960	196540	-0.081214	0.5574	0.28863	0.71137	0.57726	0.64036	-0.00666667
Olfr769_257667_2	Olfr769	228	5081.7	3712	4111	2324.8	3017.1	3168.2	12100	4111	3092.7	550680	179020	-0.41053	2.4069	0.0080451	0.99195	0.01609	0.027125	-0.0351852
Olfr769_257667_1	Olfr769	392	5946.4	5642	6209.3	4596	8513.3	5423.9	11319	5946.4	6968.6	80901	258950	0.22881	2.0087	0.97772	0.022283	0.044565	0.068124	-0.0351852
Olfr78_170639_1	Olfr78	755	11643	12844	11579	18397	10311	20165	15192	11643	16795	723300	507000	0.52855	7.2357	1	2.3163e-13	4.6325e-13	2.6472e-12	-0.0114815
Olfr78_170639_2	Olfr78	183	3314	3518	4716.4	4138.6	6491.8	2175	4265.1	3518	4201.9	738920	153190	0.25623	1.7473	0.95971	0.040289	0.080578	0.11779	-0.0114815
Olfr8_18372_1	Olfr8	180	3331.4	3477.2	3680.4	3282.8	5849.2	5888.7	6075.1	3477.2	5868.9	31292	151420	0.75502	6.1466	1	3.9585e-10	7.9169e-10	3.382e-09	0.00777778
Olfr8_18372_2	Olfr8	456	6668.8	7005.1	6634.4	8600.4	7417.1	6421.6	8671.9	6668.8	8008.7	57141	290400	0.26412	2.4865	0.99355	0.0064501	0.0129	0.022259	0.00777778
Olfr870_57251_2	Olfr870	377	5118.1	5948.5	5753.3	5125.6	7532.7	3111.4	4370.3	5753.3	4747.9	220750	250530	-0.27702	2.0085	0.022295	0.9777	0.044591	0.068124	0.0133333
Olfr870_57251_1	Olfr870	177	3196.8	3552.4	3434.7	865.1	4145.5	6666	3382.7	3434.7	3764.1	35228	149570	0.1321	0.85183	0.80285	0.19715	0.39431	0.46827	0.0133333
Olfr952_235248_1	Olfr952	74	2346.8	1764.9	2078.3	4230.5	2824	1045.5	463.76	2078.3	1934.7	85160	90501	-0.10319	0.47711	0.31664	0.68336	0.63329	0.68379	-0.095
Olfr952_235248_2	Olfr952	810	14496	16048	13935	23080	17818	11790	4434.7	14496	14804	1361900	631240	0.030351	0.38793	0.65096	0.34904	0.69807	0.74371	-0.095
Omp_18378_2	Omp	234	3964.3	4156.4	4177.5	3702	6087.5	5243.2	4844.8	4156.4	5044	18683	181000	0.27917	2.0863	0.98152	0.018477	0.036954	0.057967	-0.074
Omp_18378_1	Omp	454	6647.1	6941.6	6383.2	5860.6	7120.4	5853.5	12543	6647.1	6490.5	78190	289460	-0.034389	0.29106	0.3855	0.6145	0.77101	0.80485	-0.074
Oosp1_170834_1	Oosp1	286	4728.3	4519.2	5527.5	4294.5	6631.6	7116	7811	4728.3	6873.8	341200	205900	0.53969	4.7282	1	1.1326e-06	2.2652e-06	6.8976e-06	-0.00822222
Oosp1_170834_2	Oosp1	704	10903	9672.4	10582	11679	16013	15315	7519	10582	13497	465040	460790	0.35104	4.2946	0.99999	8.7494e-06	1.7499e-05	4.7972e-05	-0.00822222
P2rx3_228139_2	P2rx3	116	2391.1	2732.6	3024.1	179.63	1074.1	4664.8	3046.7	2732.6	2060.4	100800	118990	-0.40718	1.9486	0.025669	0.97433	0.051339	0.077626	-0.05
P2rx3_228139_1	P2rx3	147	3734.2	3103.5	3139.7	1747.7	3869.9	3022.8	4421.8	3139.7	3446.4	177370	136720	0.1344	0.8293	0.79653	0.20347	0.40693	0.47973	-0.05
P2ry14_140795_1	P2ry14	543	7665.5	6973.3	7792.4	14894	8377.5	7213.7	15515	7665.5	11636	247580	333800	0.60202	6.8714	1	3.1779e-12	6.3559e-12	3.3694e-11	0.0551111
P2ry14_140795_2	P2ry14	432	7345.1	6416.5	6184.7	10910	7157.6	11309	8711.6	6416.5	9810.7	458030	279420	0.61249	6.4211	1	6.7633e-11	1.3527e-10	6.3316e-10	0.0551111
P4hb_18453_2	P4hb	329	5447.2	5108.7	5225.3	1256.4	3861.9	878.42	4463.7	5225.3	2559.1	31420	227540	-1.0296	5.5892	1.1404e-08	1	2.2808e-08	8.4333e-08	-0.128913
P4hb_18453_1	P4hb	437	7003.9	6507.2	5928	6158.9	5762.7	1817.1	3254.9	6507.2	4508.8	291080	283360	-0.52919	3.7541	8.6981e-05	0.99991	0.00017396	0.000416	-0.128913
Padi4_18602_1	Padi4	490	6441.3	7471.2	7000.4	12068	14922	10830	15141	7000.4	13495	267140	304840	0.9468	11.763	1	3.0411e-32	6.0822e-32	9.2281e-31	-0.0493478
Padi4_18602_2	Padi4	348	5186.7	5357.2	6698.2	7458.6	6180.1	6448.9	9144.3	5357.2	6953.8	913620	233290	0.37625	3.3055	0.99953	0.00047395	0.00094791	0.0020198	-0.0493478
Parpbp_75317_1	Parpbp	440	6532.5	5673.7	6682.7	5283.5	4678.5	3440.9	4770.7	6532.5	4724.6	380010	284470	-0.46734	3.3896	0.00035002	0.99965	0.00070004	0.0015401	0.0341304
Parpbp_75317_2	Parpbp	563	8147.4	7542.9	7876.1	2896.7	16031	4755.7	7201.2	7876.1	5978.5	92304	342980	-0.39766	3.2403	0.00059697	0.9994	0.0011939	0.0025016	0.0341304
Pdia3_14827_1	Pdia3	645	10111	8484.3	9498.3	12510	11300	15938	4464.8	9498.3	11905	701990	413620	0.32579	3.7421	0.99991	9.125e-05	0.0001825	0.00043172	-0.176957
Pdia3_14827_2	Pdia3	504	7124.6	7517.5	6926.7	6558.4	4954.1	13832	4792.2	7124.6	5756.3	96777	310250	-0.30763	2.4566	0.0070131	0.99299	0.014026	0.023921	-0.176957
Pdia4_12304_2	Pdia4	350	5324.8	5928.6	5387.3	8509.6	3287.6	2978.4	6300.5	5387.3	4794.1	148440	234600	-0.16828	1.2248	0.11033	0.88967	0.22066	0.2843	-0.000869565
Pdia4_12304_1	Pdia4	111	3001.4	2509.5	2656.3	5480.7	1088.2	4385.3	162.1	2656.3	2736.7	70332	115670	0.042999	0.23637	0.59343	0.40657	0.81314	0.84085	-0.000869565
Pdia6_71853_1	Pdia6	209	3332.2	3849.9	3794.2	1048.9	8949.8	8476.2	4196.4	3794.2	6336.3	108280	165230	0.73968	6.2539	1	2.0018e-10	4.0035e-10	1.7704e-09	-0.105
Pdia6_71853_2	Pdia6	370	5528.8	7188.3	5657.7	3156.9	5169.3	5797.8	5293.5	5657.7	5231.4	1179700	246370	-0.11298	0.85873	0.19524	0.80476	0.39049	0.46437	-0.105
Pecr_111175_1	Pecr	38	1235.5	1434.8	1579.4	1839.6	1707.7	657.96	2632.3	1434.8	1773.7	30320	62478	0.30573	1.3558	0.91242	0.087576	0.17515	0.23143	-0.0273913
Pecr_111175_2	Pecr	676	9948	9202.6	9985.3	5682	8305.1	10849	15741	9948	9577	278560	433200	-0.054827	0.56368	0.28649	0.71351	0.57297	0.63825	-0.0273913
Pgam2_56012_2	Pgam2	390	7021.3	5925.8	5676.8	7243.9	5055.7	13411	7176.5	5925.8	7210.2	631000	258050	0.28298	2.5283	0.99427	0.0057303	0.011461	0.02013	-0.0356522
Pgam2_56012_1	Pgam2	309	4819.5	4978.1	5164.3	5514.7	2084.8	2144.3	8145.9	4978.1	3829.5	29910	216780	-0.37834	2.4669	0.0068147	0.99319	0.013629	0.02338	-0.0356522
Phldb1_102693_2	Phldb1	866	18301	18337	17456	13791	16500	19743	15302	18301	15901	357470	796950	-0.20282	2.6888	0.0035852	0.99641	0.0071703	0.012957	-0.0475556
Phldb1_102693_1	Phldb1	276	4629.3	5244.7	4134.7	3120.8	2197.5	9699	7721.8	4629.3	5421.3	311700	201590	0.22779	1.7639	0.96112	0.038876	0.077751	0.11403	-0.0475556
Phyhd1_227696_2	Phyhd1	20	867.35	1167.2	1108.8	179.63	239.36	47.728	1755.2	1108.8	209.49	30851	48283	-2.3984	4.0951	2.1103e-05	0.99998	4.2206e-05	0.00010956	0.00891304
Phyhd1_227696_1	Phyhd1	589	8230.7	7975.5	8819.2	10571	12456	6879.6	2271.6	8230.7	8725.4	205740	358420	0.084191	0.82626	0.79567	0.20433	0.40865	0.48077	0.00891304
Pkd2l2_53871_1	Pkd2l2	239	4238.6	4243.5	4691.8	3249.8	4212.9	3121.6	2592.6	4243.5	3185.7	100500	184790	-0.41353	2.4607	0.0069329	0.99307	0.013866	0.023703	0.00511111
Pkd2l2_53871_2	Pkd2l2	841	15961	17073	14853	14150	14505	20713	19441	15961	16973	1232100	695060	0.088689	1.2139	0.88762	0.11238	0.22477	0.28875	0.00511111
Plcd1_18799_1	Plcd1	630	9027.7	9474.6	8537	17855	10559	4425	17628	9027.7	14094	220260	393120	0.64255	8.0796	1	3.2493e-16	6.4987e-16	4.3324e-15	-0.000465116
Plcd1_18799_2	Plcd1	41	1522.9	1493.7	1573	649.34	3937.3	2285.2	597.95	1522.9	1467.3	1684.2	66315	-0.053583	0.21575	0.41459	0.58541	0.82918	0.85443	-0.000465116
Plekhf1_72287_2	Plekhf1	677	9968.9	10811	9664	3296.3	16483	8776.2	8185.6	9968.9	8480.9	400680	434110	-0.23319	2.2584	0.011962	0.98804	0.023923	0.038771	-0.141522
Plekhf1_72287_1	Plekhf1	216	3952.1	4545.5	3604	5807.9	3788.5	2623.9	2487.4	3952.1	3206.2	236660	172100	-0.30169	1.7981	0.036081	0.96392	0.072163	0.10727	-0.141522
Plekhh3_217198_2	Plekhh3	606	8466	9808.4	8543.4	18601	8981.9	17235	5180.8	8543.4	13109	803110	372030	0.61758	7.4847	1	3.5852e-14	7.1704e-14	4.2925e-13	-0.048
Plekhh3_217198_1	Plekhh3	43	1438.6	1583.5	2142	38.196	2194.4	3246.6	315.62	1583.5	1255	166450	68955	-0.33515	1.2508	0.1055	0.8945	0.211	0.27305	-0.048
Plpp5_71910_2	Plpp5	397	5664.3	6233.3	6004.5	2989.6	4361.7	2958	5258.1	6004.5	3675.7	84058	261470	-0.70788	4.5543	2.6284e-06	1	5.2567e-06	1.5471e-05	-0.04375
Plpp5_71910_1	Plpp5	654	9494.8	10372	9577.5	15587	6391.3	3448.9	10694	9577.5	8542.8	318690	417070	-0.16492	1.6022	0.054561	0.94544	0.10912	0.15463	-0.04375
Pls1_102502_2	Pls1	140	3070	3644	2629	646.24	1650.4	6241	3414.9	3070	2532.6	261980	133690	-0.27752	1.4698	0.070811	0.92919	0.14162	0.19322	-0.00478261
Pls1_102502_1	Pls1	343	5415.9	5298.3	4943.1	5231.9	9459.7	4138.7	5783.1	5298.3	5507.5	70006	230720	0.055863	0.43557	0.66843	0.33157	0.66315	0.71167	-0.00478261
Pon3_269823_1	Pon3	549	7211.4	9410.3	7705	23386	8538.4	9122.8	13201	7705	11162	1575800	335520	0.53467	5.9681	1	1.2004e-09	2.4008e-09	9.8264e-09	0.0186957
Pon3_269823_2	Pon3	19	1105.2	1177.2	1091.5	479	625.55	0	918.94	1105.2	552.28	2682.9	48129	-0.99959	2.5206	0.0058586	0.99414	0.011717	0.020337	0.0186957
Ppa1_67895_2	Ppa1	827	15202	14588	15858	13.42	2054.7	868.19	1383.8	15202	1126	403620	662010	-3.7539	17.301	2.3269e-67	1	4.6538e-67	3.723e-65	-0.985652
Ppa1_67895_1	Ppa1	426	5587.8	6292.2	6428.7	89.813	106.6	3.4091	0	6292.2	46.611	257400	274000	-7.0464	11.932	2.6669e-33	1	5.3339e-33	8.3818e-32	-0.985652
Pqlc3_217430_2	Pqlc3	100	2466.6	2309	2540.7	781.48	1041.9	609.1	296.29	2466.6	695.29	15161	107410	-1.8254	5.4047	3.2461e-08	1	6.4921e-08	2.3037e-07	-0.002
Pqlc3_217430_1	Pqlc3	877	18531	21225	19977	34957	20632	27198	7993.4	19977	23915	1823600	869930	0.25956	4.2221	0.99999	1.2103e-05	2.4206e-05	6.4944e-05	-0.002
Prc1_233406_2	Prc1	791	13839	13135	13611	508.94	269.53	168.18	1645.7	13611	389.24	139410	592720	-5.1244	17.174	2.0788e-66	1	4.1575e-66	3.0489e-64	-1.12652
Prc1_233406_1	Prc1	320	5113.8	5067	5609.4	2.0647	56.319	0	73	5113.8	29.192	123910	222690	-7.4044	10.775	1.11e-27	1	2.22e-27	2.9158e-26	-1.12652
Prdm1_12142_1	Prdm1	256	4038.9	4371.4	4441.5	51.617	918.21	188.64	0	4371.4	120.13	57712	190360	-5.1738	9.7439	9.1697e-23	1	1.8339e-22	1.9444e-21	0.0163043
Prdm1_12142_2	Prdm1	205	4792.6	3772.8	3720.5	2825.5	444.52	401.14	59.044	3772.8	422.83	521320	164290	-3.1545	8.2648	6.9945e-17	1	1.3989e-16	1.0174e-15	0.0163043
Prdx4_53381_2	Prdx4	450	6621.9	6295.9	7080.5	21708	3252.4	22570	12366	6621.9	17037	158310	288360	1.3632	19.395	1	4.2366e-84	8.4731e-84	1.8641e-81	0.0206522
Prdx4_53381_1	Prdx4	477	6912.7	5856.9	6848.4	6008.2	6767.4	4272.8	3723	6848.4	5140.5	493560	298220	-0.41379	3.1274	0.00088167	0.99912	0.0017633	0.0036003	0.0206522
Prg2_19074_2	Prg2	873	19957	18922	18337	18920	35712	26351	28951	18922	27651	706730	823990	0.54724	9.6162	1	3.4157e-22	6.8314e-22	6.8314e-21	0.00695652
Prg2_19074_1	Prg2	727	11794	10840	11082	8603.5	8242.8	7743.3	19742	11082	8423.1	282410	482590	-0.39579	3.8278	6.4635e-05	0.99994	0.00012927	0.00031425	0.00695652
Prg3_53856_1	Prg3	710	11791	10717	10630	5144.1	24445	21541	23969	10717	22755	580690	466690	1.0862	17.621	1	8.5157e-70	1.7031e-69	1.6653e-67	-0.0930435
Prg3_53856_2	Prg3	197	3664.7	3342.9	3817.9	640.05	3068.4	9281.9	1267.8	3664.7	2168.1	63512	159590	-0.757	3.7464	8.9688e-05	0.99991	0.00017938	0.00042548	-0.0930435
Prkar2b_19088_1	Prkar2b	83	2299	1822.9	2189.3	201.31	110.63	270.46	50.456	2189.3	155.97	73147	95337	-3.8026	6.5854	2.2012e-11	1	4.4025e-11	2.1643e-10	-0.0421739
Prkar2b_19088_2	Prkar2b	780	12690	12729	11604	9335.4	8499.2	8401.2	13060	12690	8917.3	590410	552600	-0.50895	5.0749	1.9381e-07	1	3.8762e-07	1.2776e-06	-0.0421739
Prlr_19116_1	Prlr	233	4242.1	3728.4	4141.1	5868.8	2937.7	3992.1	2354.2	4141.1	3464.9	90265	180330	-0.25713	1.5924	0.055653	0.94435	0.11131	0.15722	-0.00347826
Prlr_19116_2	Prlr	411	6726.1	5481.5	6159.3	7889.1	6142.8	3962.5	5199.1	6159.3	5671	390350	268210	-0.11914	0.94286	0.17288	0.82712	0.34575	0.42025	-0.00347826
Prrg4_228413_2	Prrg4	775	12538	12095	12316	27287	22635	16876	5202.3	12316	19756	49102	536310	0.68173	10.159	1	1.5042e-24	3.0083e-24	3.4833e-23	0.0582222
Prrg4_228413_1	Prrg4	132	2824.3	2921.2	3158.8	3277.7	3605.4	8267.1	441.22	2921.2	3441.6	32926	127210	0.23642	1.459	0.92771	0.072289	0.14458	0.19604	0.0582222
Prss16_54373_2	Prss16	131	2918.1	1994.3	2974.9	1788	3394.3	3329.6	1776.7	2918.1	2558.8	428270	127070	-0.18949	1.0079	0.15675	0.84325	0.3135	0.38585	-0.00586957
Prss16_54373_1	Prss16	142	2256.5	3796.4	3094.2	1649.7	2153.2	3987.5	5669.3	3094.2	3070.4	597410	134740	-0.011145	0.064887	0.47413	0.52587	0.94826	0.95696	-0.00586957
Pycr1_209027_2	Pycr1	297	4476.5	6124.5	4837.5	997.24	5107	5912.6	7931.2	4837.5	5509.8	893320	210650	0.1877	1.4648	0.92851	0.071489	0.14298	0.19447	-0.0454348
Pycr1_209027_1	Pycr1	738	11346	10950	11369	11852	8712.4	13485	9155	11346	10504	78540	494070	-0.11127	1.1982	0.11541	0.88459	0.23083	0.29525	-0.0454348
Qpctl_67369_1	Qpctl	808	14584	14407	12624	5652	4480.4	2239.8	4534.6	14407	4507.5	1605200	627390	-1.6762	12.499	3.7968e-36	1	7.5935e-36	1.3637e-34	-0.11087
Qpctl_67369_2	Qpctl	829	15939	15360	15297	6258	5618.9	5944.4	9349.3	15360	6101.2	169610	668860	-1.3318	11.321	5.1831e-30	1	1.0366e-29	1.4713e-28	-0.11087
Rab26_328778_2	Rab26	462	6684.4	6325.8	6940.3	3693.7	4796.2	12338	3952.7	6684.4	4374.5	97043	291080	-0.61158	4.2815	9.2822e-06	0.99999	1.8564e-05	5.0735e-05	-0.0322222
Rab26_328778_1	Rab26	421	5979.4	6568	6244.8	7754.9	5596.7	3102.3	3849.7	6244.8	4723.2	87426	271940	-0.40282	2.9179	0.0017619	0.99824	0.0035238	0.0067412	-0.0322222
Rab39b_67790_1	Rab39b	89	2240.9	2257.3	2922.1	5165.8	11063	5322.8	7828.1	2257.3	6575.5	221120	98299	1.542	13.773	1	1.8595e-43	3.719e-43	1.0227e-41	0.00466667
Rab39b_67790_2	Rab39b	625	9217	8277.5	8845.6	10377	10815	12359	12558	8845.6	11587	230340	385190	0.38947	4.4175	1	4.9936e-06	9.9871e-06	2.8079e-05	0.00466667
Rab3d_19340_2	Rab3d	674	8301	9927.2	10916	9170.3	6937.3	5228.5	4747.1	9927.2	6082.9	1810800	432290	-0.70654	5.8469	2.5037e-09	1	5.0074e-09	1.9584e-08	-0.0113333
Rab3d_19340_1	Rab3d	359	5811	5243.8	5491.1	6853.7	6549.1	3356.8	6243.6	5491.1	6396.4	81732	239120	0.22013	1.8513	0.96794	0.03206	0.06412	0.096289	-0.0113333
Raph1_77300_1	Raph1	473	6798.1	6199.7	7138.8	4566	2141.1	14205	2872.7	6798.1	3719.4	237060	296030	-0.8699	5.6585	7.6334e-09	1	1.5267e-08	5.7414e-08	0.0373684
Raph1_77300_2	Raph1	614	9023.4	6272.3	8643.5	6465.5	7302.4	18802	9313.9	8643.5	8308.2	2883500	376390	-0.057087	0.54666	0.29231	0.70769	0.58461	0.64442	0.0373684
Rasgef1a_70727_1	Rasgef1a	650	8801.1	9549.9	9676.7	11697	11364	13315	18023	9549.9	12506	288390	415860	0.38904	4.5842	1	2.2787e-06	4.5575e-06	1.3549e-05	0.00804348
Rasgef1a_70727_2	Rasgef1a	136	2962.4	3844.5	2916.7	2299	2007.4	1435.2	923.23	2962.4	1721.3	390090	129000	-0.78289	3.4554	0.00027478	0.99973	0.00054957	0.0012213	0.00804348
Rasip1_69903_2	Rasip1	688	9903.8	10174	10726	15035	13005	18796	5928	10174	14020	189090	443040	0.46256	5.7781	1	3.7769e-09	7.5538e-09	2.9028e-08	-0.0355556
Rasip1_69903_1	Rasip1	238	4096.3	4223.5	4404.1	5467.3	2576.6	8464.9	4369.2	4223.5	4918.2	24411	183920	0.21964	1.6199	0.94737	0.05263	0.10526	0.14964	-0.0355556
Rbm47_245945_2	Rbm47	849	16698	16319	16513	14145	11165	25188	10455	16513	12655	35812	719090	-0.38387	4.5497	2.6867e-06	1	5.3734e-06	1.5762e-05	0.0195556
Rbm47_245945_1	Rbm47	655	9153.6	9999.8	9602.1	8612.8	9310.8	9566	7503.9	9602.1	8961.8	179630	418140	-0.099551	0.99021	0.16104	0.83896	0.32207	0.39529	0.0195556
Rcbtb2_105670_2	Rcbtb2	774	12304	12065	12374	7710.5	7661.5	11498	13126	12304	9604.2	30973	535770	-0.3573	3.6878	0.00011311	0.99989	0.00022621	0.00052663	0.00311111
Rcbtb2_105670_1	Rcbtb2	836	15056	16227	15562	35603	17677	14439	18050	15562	17864	349050	677670	0.19899	2.7961	0.99741	0.0025865	0.0051729	0.009601	0.00311111
Rexo2_104444_2	Rexo2	686	9379.4	10167	10851	1425.7	1749.9	2008	3834.6	10167	1878.9	544130	442720	-2.4352	12.456	6.5095e-36	1	1.3019e-35	2.2464e-34	-0.170217
Rexo2_104444_1	Rexo2	507	5850.1	7911.1	7173.4	567.79	2089.9	1398.9	1429.9	7173.4	1414.4	1147700	312370	-2.3416	10.304	3.3792e-25	1	6.7584e-25	8.0371e-24	-0.170217
Rhd_19746_1	Rhd	465	5463.7	6728.5	7164.3	9057.7	6330.9	5891	9919.3	6728.5	7694.3	894790	293000	0.19349	1.7843	0.96281	0.037186	0.074373	0.10963	-0.0402174
Rhd_19746_2	Rhd	149	1663.5	3159.7	3340.9	2784.2	1908.8	2858	8641.9	3159.7	2821.1	1135800	137590	-0.16349	0.9129	0.18065	0.81935	0.36129	0.43316	-0.0402174
Rhobtb1_69288_1	Rhobtb1	681	10922	9879.1	10068	12997	12693	23454	15666	10068	14332	382520	438430	0.50934	6.4387	1	6.0256e-11	1.2051e-10	5.6711e-10	-0.0167391
Rhobtb1_69288_2	Rhobtb1	856	17317	18397	16245	14874	16069	28942	23777	17317	19923	1158000	754110	0.20222	3.0007	0.99865	0.0013467	0.0026933	0.0052786	-0.0167391
Rhpn2_52428_1	Rhpn2	517	7418.1	7616.4	6459.7	13843	8110	3531.9	15281	7418.1	10976	478920	323030	0.56522	6.2606	1	1.9175e-10	3.835e-10	1.7045e-09	-0.0451111
Rhpn2_52428_2	Rhpn2	441	6537.7	6414.7	7201.6	12263	1495.5	12213	631.23	6537.7	6854	227940	284690	0.068167	0.59293	0.72339	0.27661	0.55323	0.62176	-0.0451111
Rimkla_194237_1	Rimkla	53	1747.7	1899.1	1339.1	7.2264	0	0	0	1747.7	0	94949	76107	-10.772	6.3352	1.4093e-12	1	2.8186e-12	1.5311e-11	-0.0762791
Rimkla_194237_2	Rimkla	662	10136	9729.5	9532.9	3881.6	7726.8	9062.6	6835.1	9729.5	7281	101770	423680	-0.41818	3.7617	8.4386e-05	0.99992	0.00016877	0.00040649	-0.0762791
Ripply3_170765_1	Ripply3	229	3480.7	4113.8	4738.2	2866.8	9125.8	10214	6710.6	4113.8	7918.2	395380	179140	0.94452	8.9884	1	1.254e-19	2.508e-19	2.2293e-18	-0.0506667
Ripply3_170765_2	Ripply3	671	9354.2	10320	9877.9	12094	15298	7539.8	12773	9877.9	12433	234830	430150	0.3319	3.8962	0.99995	4.8851e-05	9.7701e-05	0.00024285	-0.0506667
Rnf125_67664_2	Rnf125	607	8176.9	8546.9	8560.7	18855	10670	15273	7333.2	8546.9	12971	68541	372180	0.60179	7.2522	1	2.0507e-13	4.1014e-13	2.3745e-12	-0.0580435
Rnf125_67664_1	Rnf125	647	9071.1	11346	9512	14918	7430.1	4901.2	13904	9512	10667	1778300	414210	0.16535	1.795	0.96367	0.03633	0.07266	0.10746	-0.0580435
Rpn1_103963_2	Rpn1	483	7964.2	5992.1	6910.3	304.54	1458.3	197.73	52.603	6910.3	251.13	976900	300920	-4.7767	12.139	3.2573e-34	1	6.5147e-34	1.0617e-32	-0.841304
Rpn1_103963_1	Rpn1	259	3795	4401.3	4510.7	279.76	997.66	5970.5	3611.3	4401.3	2304.5	189800	191660	-0.93318	4.7895	8.3587e-07	1	1.6717e-06	5.18e-06	-0.841304
Rrbp1_81910_1	Rrbp1	162	3280.1	3769.2	3038.7	4648.6	2031.5	4456.9	6100.8	3280.1	4552.7	148740	142840	0.47286	3.3672	0.99962	0.00037962	0.00075924	0.001662	-0.05
Rrbp1_81910_2	Rrbp1	346	5912.6	4922.8	5343.6	5634.5	5518.3	3418.2	1476.1	5343.6	4468.3	250400	232690	-0.25805	1.8146	0.03479	0.96521	0.069581	0.10396	-0.05
Runx2_12393_1	Runx2	575	7984.1	8183.2	7015	21991	10416	9621.7	9973	7984.1	10195	489460	347680	0.35255	3.7487	0.99991	8.8862e-05	0.00017772	0.0004227	-0.0619565
Runx2_12393_2	Runx2	438	6053.2	6660.5	6513.4	10612	3538.1	6085.3	4500.2	6513.4	5292.7	116690	283630	-0.29934	2.2919	0.010954	0.98905	0.021909	0.035903	-0.0619565
Ryk_20187_2	Ryk	665	9771.8	11377	9741.4	8288.6	9993.7	13784	22346	9771.8	11889	1289400	425530	0.2829	3.2456	0.99941	0.00058608	0.0011722	0.0024618	0.013913
Ryk_20187_1	Ryk	495	7237.5	6517.2	7053.2	7350.2	6563.2	17473	4881.3	7053.2	6956.7	160640	307140	-0.019864	0.17405	0.43091	0.56909	0.86182	0.88392	0.013913
Saraf_67887_2	Saraf	36	1357	837.09	1387.3	1918.1	2477	203.41	337.09	1357	1127.6	135620	59093	-0.26699	0.94384	0.17263	0.82737	0.34525	0.42022	-0.108889
Saraf_67887_1	Saraf	696	11570	9603.4	10467	10107	8198.5	18123	10919	10467	10513	981060	455800	0.0062954	0.067807	0.52703	0.47297	0.94594	0.95681	-0.108889
Sdc1_20969_2	Sdc1	599	8469.5	8647.5	7666.8	4210.9	4907.8	2575	123.46	8469.5	3393	338030	368810	-1.3195	8.3591	3.1595e-17	1	6.319e-17	4.6729e-16	-0.0791304
Sdc1_20969_1	Sdc1	446	6834.6	6572.5	6413.2	1073.6	1908.8	3143.2	2586.1	6572.5	2247.5	47035	286210	-1.5477	8.0844	3.1241e-16	1	6.2481e-16	4.1972e-15	-0.0791304
Sdf2l1_64136_1	Sdf2l1	318	4988.8	5082.4	5360	2052.3	6794.5	20352	19732	5082.4	13263	42909	221320	1.3837	17.39	1	4.9127e-68	9.8254e-68	8.6464e-66	0.0188372
Sdf2l1_64136_2	Sdf2l1	91	2301.6	2221.1	2366.8	3185.8	5982.9	3271.6	2699.9	2301.6	3228.7	5372.4	100230	0.48811	2.9283	0.9983	0.0017042	0.0034084	0.0065488	0.0188372
Sec11c_66286_2	Sec11c	709	10689	11447	10112	8620	9375.2	23140	26516	10689	16258	454040	465450	0.60499	8.1628	1	1.6374e-16	3.2748e-16	2.2514e-15	-0.0217778
Sec11c_66286_1	Sec11c	508	7178.4	6798.3	7827	3715.4	4694.6	10213	12451	7178.4	7453.6	282550	312590	0.054265	0.4922	0.68871	0.31129	0.62258	0.67555	-0.0217778
Sec24d_69608_1	Sec24d	255	4891.5	4362.3	4341.3	2623.2	7762	13206	7652.1	4362.3	7707	140260	189960	0.82094	7.6741	1	8.3289e-15	1.6658e-14	1.0251e-13	-0.0144444
Sec24d_69608_2	Sec24d	60	1864.9	2255.5	1855.2	3952.8	433.46	2037.5	1250.7	1864.9	1644.1	76328	81211	-0.18173	0.77496	0.21918	0.78082	0.43836	0.51162	-0.0144444
Sec61g_20335_1	Sec61g	809	15742	13457	14460	2471.4	1590	973.87	531.39	14460	1281.9	1324500	629660	-3.4946	16.607	3.1155e-62	1	6.231e-62	3.427e-60	-0.655455
Sec61g_20335_2	Sec61g	266	4496.5	4767.7	4355	6653.4	6288.7	7755.8	2907.1	4496.5	6471	46788	195810	0.5251	4.4622	1	4.0554e-06	8.1107e-06	2.3098e-05	-0.655455
Sec63_140740_2	Sec63	855	17121	17917	17163	3582.2	4679.5	4618.2	1578.1	17163	4100.2	285100	747400	-2.0653	15.11	6.9426e-52	1	1.3885e-51	5.3126e-50	-0.614667
Sec63_140740_1	Sec63	223	4863.8	3924.3	4052.8	5119.4	640.63	1412.5	97.691	4052.8	1026.6	337110	176480	-1.98	7.2035	2.9339e-13	1	5.8679e-13	3.3101e-12	-0.614667
Sel1l_20338_2	Sel1l	712	10896	10030	10765	328.28	978.55	4190.9	217.93	10765	653.42	278690	468760	-4.0401	14.768	1.175e-49	1	2.3501e-49	7.9541e-48	-0.280435
Sel1l_20338_1	Sel1l	552	8447.8	6254.2	7744.1	33.035	814.62	90.91	3224.9	7744.1	452.77	1357600	337230	-4.0933	12.556	1.8457e-36	1	3.6913e-36	6.7674e-35	-0.280435
Selenom_114679_2	Selenom	321	5326.5	5119.6	4503.4	3901.2	3427.4	10291	4180.3	5119.6	4040.7	211270	222940	-0.34133	2.2849	0.01116	0.98884	0.02232	0.036373	-0.0506667
Selenom_114679_1	Selenom	758	12363	11706	11331	17013	10899	7822.8	12142	11706	11520	286570	509740	-0.023044	0.25982	0.3975	0.6025	0.795	0.82597	-0.0506667
Sema4g_26456_1	Sema4g	668	9756.2	9893.6	9793.3	6228.1	7808.3	8350.1	8052.5	9793.3	7930.4	5726.1	426460	-0.30436	2.8526	0.002168	0.99783	0.0043359	0.0081705	-0.0248889
Sema4g_26456_2	Sema4g	770	13476	11816	12209	19723	14198	8853.5	6549.6	12209	11526	879000	531670	-0.08314	0.93775	0.17419	0.82581	0.34838	0.42286	-0.0248889
Sema6d_214968_1	Sema6d	715	10473	12187	10846	17677	13980	21292	12832	10846	15829	969320	472290	0.54537	7.2507	1	2.0734e-13	4.1468e-13	2.3851e-12	-0.00844444
Sema6d_214968_2	Sema6d	129	2890.3	3222.3	2572.6	5072.9	4420.1	803.42	1516.9	2890.3	2968.5	105590	125860	0.038493	0.22037	0.58721	0.41279	0.82558	0.85171	-0.00844444
Serf1_20365_1	Serf1	699	9811.7	10517	11576	12711	8562.6	12199	14235	10517	12455	809220	457960	0.24403	2.8643	0.99791	0.0020896	0.0041791	0.0078919	0.0204651
Serf1_20365_2	Serf1	3	604.28	465.25	994.07	116.65	1168.6	571.6	513.14	604.28	542.37	85634	26314	-0.15567	0.38182	0.3513	0.6487	0.7026	0.74582	0.0204651
Sirpa_19261_2	Sirpa	830	14780	15375	16146	24019	15851	24938	21116	15375	22568	474740	669530	0.55364	8.7904	1	7.4547e-19	1.4909e-18	1.2495e-17	-0.0378261
Sirpa_19261_1	Sirpa	622	8664.8	8787.2	8828.3	9231.2	7150.6	5892.1	17376	8787.2	8190.9	8334.9	382650	-0.10138	0.96403	0.16751	0.83249	0.33503	0.40835	-0.0378261
Six5_20475_2	Six5	383	6112.3	5844.2	5248	9453.1	6553.2	15112	1981.7	5844.2	8003.1	213650	254490	0.45349	4.2795	0.99999	9.3644e-06	1.8729e-05	5.0869e-05	-0.0930435
Six5_20475_1	Six5	52	1685.2	2046	1722.3	2212.3	8153.2	1143.2	1813.2	1722.3	2012.7	53076	75001	0.22467	1.0604	0.85552	0.14448	0.28896	0.36069	-0.0930435
Skida1_72668_2	Skida1	94	2358.9	2524	2196.6	580.17	630.58	0	1265.7	2358.9	605.38	26793	102720	-1.9605	5.4713	2.234e-08	1	4.4681e-08	1.6315e-07	0.0263636
Skida1_72668_1	Skida1	619	8097.9	8747.3	9375.4	5883.3	5982.9	9621.7	7294.6	8747.3	6638.8	408160	380910	-0.39787	3.4164	0.00031729	0.99968	0.00063457	0.0013996	0.0263636
Slamf7_75345_2	Slamf7	500	7081.2	6608.8	7088.7	9149.6	8328.2	4301.2	8579.6	7081.2	8453.9	111620	308360	0.2556	2.472	0.99328	0.0067171	0.013434	0.02309	0.000434783
Slamf7_75345_1	Slamf7	99	2354.6	3072.7	2440.6	3021.7	1205.8	4948.9	1935.6	2440.6	2478.6	203460	106280	0.022296	0.11664	0.54643	0.45357	0.90714	0.92287	0.000434783
Slamf9_98365_1	Slamf9	587	8257.6	8214.9	8063.7	12218	19455	5642.1	22389	8214.9	15837	12353	357730	0.94685	12.743	1	1.7073e-37	3.4145e-37	7.1542e-36	0.026087
Slamf9_98365_2	Slamf9	379	4662.3	6104.5	5804.2	1364.7	9824.7	9881.9	6290.8	5804.2	8057.8	697050	252750	0.47321	4.4825	1	3.6888e-06	7.3776e-06	2.1079e-05	0.026087
Slc12a2_20496_1	Slc12a2	777	12389	12938	11264	16655	20121	13459	32322	12389	18388	782990	539480	0.56971	8.168	1	1.5681e-16	3.1361e-16	2.173e-15	0.0430435
Slc12a2_20496_2	Slc12a2	527	7838.3	7517.5	7135.1	22833	10090	4305.7	3495.4	7517.5	7198	124550	327360	-0.062654	0.55846	0.28826	0.71174	0.57653	0.64036	0.0430435
Slc16a5_217316_2	Slc16a5	436	6180.8	7542	6494.3	2757.4	7499.5	3769.4	4937.1	6494.3	4353.2	597990	282800	-0.57696	4.026	2.8361e-05	0.99997	5.6723e-05	0.00014427	-0.0456
Slc16a5_217316_1	Slc16a5	679	9737.1	10688	10035	3881.6	10351	13183	6911.3	10035	8631	257510	437010	-0.21747	2.1244	0.016817	0.98318	0.033633	0.053137	-0.0456
Slc1a4_55963_2	Slc1a4	785	13120	13564	13145	17047	10715	22568	6752.5	13145	13881	88056	572420	0.078569	0.97252	0.8346	0.1654	0.33079	0.40374	-0.0215217
Slc1a4_55963_1	Slc1a4	680	11264	9880.9	10042	9423.2	7306.4	12454	10444	10042	9933.7	760150	437280	-0.015606	0.1634	0.4351	0.5649	0.8702	0.89148	-0.0215217
Slc22a17_59049_1	Slc22a17	798	13144	13962	14528	576.04	1198.8	120.46	1242.1	13962	887.42	494740	608000	-3.9742	16.768	2.0938e-63	1	4.1876e-63	2.4567e-61	0.0026087
Slc22a17_59049_2	Slc22a17	839	16136	15902	14946	16253	19733	28283	14699	15902	17993	484600	692480	0.17822	2.5128	0.99401	0.0059896	0.011979	0.020751	0.0026087
Slc33a1_11416_2	Slc33a1	218	4033.7	3750.1	3980.8	603.92	1073.1	1290.9	6937.1	3980.8	1182	28013	173350	-1.751	6.7223	8.9467e-12	1	1.7893e-11	9.0495e-11	-0.436087
Slc33a1_11416_1	Slc33a1	457	6119.2	6669.5	6957.6	2113.2	5216.6	4156.9	1850.8	6669.5	3135	192930	290430	-1.0889	6.5585	2.7176e-11	1	5.4351e-11	2.628e-10	-0.436087
Slc35b1_110172_2	Slc35b1	678	9546.9	10003	10788	30.97	296.68	0	0	10003	15.485	412190	435610	-9.2453	15.133	1.4727e-52	1	2.9455e-52	1.2343e-50	-0.854651
Slc35b1_110172_1	Slc35b1	503	7019.5	7522	7106.9	3.097	0	770.46	469.13	7106.9	236.11	89984	309480	-4.9058	12.351	2.4042e-35	1	4.8083e-35	7.9836e-34	-0.854651
Slc35g1_240660_2	Slc35g1	536	8196	6696.7	7594.8	13972	7273.3	3819.4	16414	7594.8	10622	583980	330730	0.48397	5.2646	1	7.0248e-08	1.405e-07	4.8656e-07	0.00195652
Slc35g1_240660_1	Slc35g1	347	5350.8	4822.1	5377.3	8044	9743.3	2612.5	4843.7	5350.8	6443.9	140110	233010	0.26812	2.2644	0.98822	0.011776	0.023552	0.038311	0.00195652
Slc39a11_69806_2	Slc39a11	817	14516	14866	14789	15759	21887	28305	17486	14789	19686	40353	644010	0.41263	6.1024	1	5.2242e-10	1.0448e-09	4.4205e-09	0.0291111
Slc39a11_69806_1	Slc39a11	862	16974	18650	18122	21431	26395	19637	15641	18122	20534	798640	789140	0.18027	2.7153	0.99669	0.0033107	0.0066215	0.012114	0.0291111
Slc39a4_72027_1	Slc39a4	814	14810	14620	14111	7778.7	24855	12465	8988.6	14620	10727	147510	636630	-0.44666	4.879	5.3323e-07	1	1.0665e-06	3.4377e-06	-0.0843478
Slc39a4_72027_2	Slc39a4	602	8503.3	8483.4	9187	8952.4	22559	7936.4	10077	8503.3	9514.8	233900	370290	0.16213	1.6622	0.95176	0.048237	0.096474	0.13822	-0.0843478
Slc44a1_100434_2	Slc44a1	711	10821	10678	10728	9119.7	13736	17019	11802	10728	12769	5603.5	467170	0.25123	2.986	0.99859	0.0014133	0.0028265	0.0054908	0.0423913
Slc44a1_100434_1	Slc44a1	605	8196	9346.8	8537.9	10319	11637	6600.1	5029.5	8537.9	8459.7	385580	371800	-0.013287	0.12838	0.44892	0.55108	0.89785	0.91608	0.0423913
Slc6a9_14664_2	Slc6a9	851	17403	16738	16304	19798	17645	27098	20539	16738	20168	315560	728890	0.26894	4.0178	0.99997	2.9373e-05	5.8746e-05	0.00014855	-0.0465217
Slc6a9_14664_1	Slc6a9	571	7939	6899	7954.4	9992	8985	26624	4966.1	7939	9488.5	540920	345710	0.25719	2.6353	0.9958	0.004203	0.0084061	0.014974	-0.0465217
Slc7a3_11989_1	Slc7a3	794	13803	12950	13738	16588	22044	17277	20016	13738	18647	312380	598230	0.44075	6.3468	1	1.0994e-10	2.1988e-10	1.0025e-09	0.0145652
Slc7a3_11989_2	Slc7a3	51	1703.4	1689.6	1722.3	769.09	2193.4	984.1	255.5	1703.4	876.6	274.23	74179	-0.95767	3.0359	0.0011991	0.9988	0.0023983	0.0047857	0.0145652
Slc7a7_20540_1	Slc7a7	744	11159	11467	12819	16171	22329	14771	14444	11467	15471	961410	499350	0.43198	5.6653	1	7.3373e-09	1.4675e-08	5.5423e-08	-0.0215217
Slc7a7_20540_2	Slc7a7	573	7953.7	8262.1	7062.3	7528.8	9273.6	10022	21672	7953.7	9647.6	444870	346360	0.27851	2.8782	0.998	0.0019996	0.0039991	0.0075682	-0.0215217
Slc7a8_50934_2	Slc7a8	617	8698.7	8859.8	8140.1	12835	6547.1	7618.3	11128	8698.7	9373.2	168960	378800	0.10773	1.096	0.86345	0.13655	0.2731	0.34332	-0.0106522
Slc7a8_50934_1	Slc7a8	613	7714.1	8640.3	9272.6	7670.3	5429.8	10324	8358.4	8640.3	8014.4	628780	376250	-0.10848	1.0204	0.15376	0.84624	0.30753	0.38009	-0.0106522
Soat2_223920_1	Soat2	249	4865.5	4158.3	4328.6	7672.3	3493.8	7581.9	5092.8	4328.6	6337.3	158640	188490	0.54987	4.6267	1	1.8573e-06	3.7146e-06	1.1233e-05	-0.0878261
Soat2_223920_2	Soat2	763	11881	11873	11935	10578	10315	5244.4	9231.2	11881	9772.9	1515.3	517360	-0.28174	2.9305	0.0016922	0.99831	0.0033844	0.006517	-0.0878261
Socs2_216233_1	Socs2	48	1199	2213.8	1675	3.097	1383.8	0	304.88	1675	153.99	258440	72940	-3.4348	5.6373	8.6373e-09	1	1.7275e-08	6.4688e-08	0.0223913
Socs2_216233_2	Socs2	250	4696.2	4331.5	4286.7	1169.6	7769.1	6541	962.95	4331.5	3855.3	67510	188620	-0.16797	1.0964	0.13645	0.86355	0.2729	0.34332	0.0223913
Spag6_381350_2	Spag6	651	9550.4	10239	9420	27973	12235	3178.4	13142	9550.4	12689	245710	415890	0.40988	4.8665	1	5.6809e-07	1.1362e-06	3.6226e-06	-0.0529167
Spag6_381350_1	Spag6	28	959.38	1507.3	1199.8	901.23	1300.4	1208	9092.7	1199.8	1254.2	76181	52247	0.063878	0.23783	0.59399	0.40601	0.81201	0.84085	-0.0529167
Spcs1_69019_2	Spcs1	748	11449	11561	11896	4802.4	8460	13760	8538.8	11561	8499.4	62499	503420	-0.44374	4.3144	8.0007e-06	0.99999	1.6001e-05	4.4142e-05	-0.189556
Spcs1_69019_1	Spcs1	342	5270.1	5297.3	6033.6	5367.1	2741.5	885.24	4618.3	5297.3	3679.9	271430	230680	-0.52548	3.3676	0.00037914	0.99962	0.00075828	0.001662	-0.189556
Spcs2_66624_1	Spcs2	691	10302	11622	10127	1055	282.6	125	763.27	10302	522.94	886460	448630	-4.2976	14.6	1.3947e-48	1	2.7894e-48	8.4644e-47	-0.620667
Spcs2_66624_2	Spcs2	358	5837	5488.7	4710	326.22	125.71	135.23	16.103	5488.7	130.47	363840	239010	-5.3839	10.96	2.8242e-28	1	5.6484e-28	7.7666e-27	-0.620667
Spcs3_76687_1	Spcs3	858	17346	19096	17554	57.811	993.64	4547.8	70.852	17554	532.24	1211100	764400	-5.0409	19.469	1.0113e-84	1	2.0225e-84	5.9327e-82	-0.657333
Spcs3_76687_2	Spcs3	860	17879	18294	18036	1328.6	5086.9	1912.5	830.91	18036	1620.6	45675	785410	-3.4755	18.523	6.7435e-77	1	1.3487e-76	1.9781e-74	-0.657333
Spn_20737_1	Spn	835	15072	15548	15837	17025	7336.6	9820.5	4767.5	15548	8578.6	154960	677070	-0.85787	8.4703	1.2238e-17	1	2.4475e-17	1.906e-16	-0.0541304
Spn_20737_2	Spn	657	10795	9194.4	9703.1	6387.1	7069.1	19008	12699	9703.1	9883.9	724990	422540	0.026624	0.27806	0.60952	0.39048	0.78097	0.81331	-0.0541304
Sspn_16651_1	Sspn	153	3487.6	3186.9	2859.3	5529.2	4842.5	2660.3	11375	3186.9	5185.8	98872	138780	0.70223	5.3657	1	4.0314e-08	8.0628e-08	2.8381e-07	-0.0131111
Sspn_16651_2	Sspn	163	2815.6	3315.7	3285.4	10192	3519	1740.9	1696.2	3285.4	2629.9	110780	143070	-0.32091	1.7328	0.041565	0.95844	0.083129	0.12132	-0.0131111
Ssr2_66256_1	Ssr2	832	15334	15446	15854	5717.1	3837.8	4356.9	11363	15446	5037	89586	672610	-1.6164	12.692	3.2848e-37	1	6.5695e-37	1.2847e-35	-0.118444
Ssr2_66256_2	Ssr2	323	4676.2	6057.4	5146.1	2661.4	1608.1	762.51	1450.3	5146.1	1529.2	525600	224090	-1.75	7.6404	1.0828e-14	1	2.1656e-14	1.3143e-13	-0.118444
Ssr3_67437_1	Ssr3	695	10274	11473	10463	4509.2	8857.2	3858	6138.4	10463	5323.8	527360	455640	-0.97467	7.6139	1.3299e-14	1	2.6597e-14	1.6031e-13	-0.0602222
Ssr3_67437_2	Ssr3	328	5234.5	4707.8	5216.2	5354.7	2060.7	331.82	10465	5216.2	3707.7	129360	227140	-0.49235	3.165	0.00077531	0.99922	0.0015506	0.00321	-0.0602222
Ssr4_20832_2	Ssr4	444	6296.3	6848.2	6546.1	4046.8	3317.8	937.51	1500.8	6546.1	2409.3	76824	285060	-1.4417	7.7482	4.6607e-15	1	9.3213e-15	5.8176e-14	-0.0523913
Ssr4_20832_1	Ssr4	102	2502.2	2611.9	2342.3	5610.8	3070.4	4371.6	3673.6	2502.2	4022.6	18812	108960	0.68472	4.606	1	2.0525e-06	4.105e-06	1.2287e-05	-0.0523913
St7_64213_1	St7	799	14215	13913	14014	24455	13788	9034.2	10721	14014	12255	25308	610280	-0.19356	2.2526	0.012143	0.98786	0.024287	0.039287	-0.0833333
St7_64213_2	St7	381	4930.6	6183.4	5809.7	3460.4	18818	4806.9	6364.9	5809.7	5585.9	456230	252990	-0.056665	0.44495	0.32818	0.67182	0.65636	0.70524	-0.0833333
St8sia6_241230_1	St8sia6	231	4122.3	4099.3	4161.1	1312.1	3203.2	2153.4	2767.5	4122.3	2460.5	1017	179510	-0.74427	3.9223	4.3861e-05	0.99996	8.7723e-05	0.00021869	-0.0552174
St8sia6_241230_2	St8sia6	479	6868.5	7811.3	6545.2	7985.1	4512.6	7068.2	4994	6868.5	6031.1	496750	299100	-0.18753	1.5311	0.062877	0.93712	0.12575	0.17427	-0.0552174
Stk3_56274_1	Stk3	431	6305.9	6645	6407.8	18104	13393	8412.6	19356	6407.8	15749	33340	279040	1.2972	17.683	1	2.8422e-70	5.6844e-70	6.2528e-68	-0.0526087
Stk3_56274_2	Stk3	188	3432.9	3692.1	3565.7	875.42	2799.9	7386.4	3928	3565.7	3363.9	16801	155280	-0.084022	0.5121	0.30429	0.69571	0.60858	0.66281	-0.0526087
Tbc1d9_71310_1	Tbc1d9	66	2346.8	1654.2	1905.3	2099.8	3144.8	6856.9	9057.3	1905.3	5000.9	128970	82969	1.3917	10.747	1	3.0678e-27	6.1356e-27	7.8251e-26	-0.0175556
Tbc1d9_71310_2	Tbc1d9	208	3779.4	3875.3	3490.2	5631.4	3082.5	10054	945.77	3779.4	4356.9	46411	164580	0.20513	1.4238	0.92274	0.077259	0.15452	0.20823	-0.0175556
Tceal9_22381_1	Tceal9	845	17155	14412	16314	20826	15028	35041	30026	16314	25426	2162600	710410	0.64019	10.811	1	1.5204e-27	3.0408e-27	3.9351e-26	-0.045
Tceal9_22381_2	Tceal9	271	4923.7	4554.6	4469.7	12236	5301.1	4086.4	3770.2	4554.6	4693.7	71714	198340	0.043409	0.31247	0.62266	0.37734	0.75469	0.79346	-0.045
Tg_21819_1	Tg	742	11424	12163	10683	11928	12032	24484	12200	11424	12116	547690	497470	0.084823	0.98093	0.83669	0.16331	0.32663	0.39976	-0.0532609
Tg_21819_2	Tg	245	4309.8	3608.7	4643.6	6951.8	3241.4	5284.1	3686.5	4309.8	4485.3	301510	187680	0.057562	0.40505	0.65728	0.34272	0.68544	0.73202	-0.0532609
Th_21823_1	Th	623	8526.8	9706.8	8822	15150	6983.6	15680	9891.4	8822	12520	435060	384160	0.50507	5.9672	1	1.2067e-09	2.4134e-09	9.8323e-09	-0.0673913
Th_21823_2	Th	393	5951.6	5953.1	6969.4	4175.8	8985	6292.1	3463.2	5953.1	5234	516520	259230	-0.1857	1.4124	0.078922	0.92108	0.15784	0.21239	-0.0673913
Thbd_21824_2	Thbd	61	1807.6	2362.5	1866.2	6443.8	5837.1	1602.3	798.7	1866.2	3719.7	124910	81265	0.99472	6.502	1	3.9621e-11	7.9243e-11	3.7694e-10	-0.0473913
Thbd_21824_1	Thbd	572	7358.1	8049	7943.5	7898.4	6975.6	8630.8	18006	7943.5	8264.6	176880	345910	0.057162	0.54595	0.70745	0.29255	0.5851	0.64442	-0.0473913
Tigit_100043314_1	Tigit	289	4773.5	5180.4	4516.1	8938	8714.4	8996.7	2005.3	4773.5	8826.2	115890	207870	0.88662	8.8891	1	3.0813e-19	6.1625e-19	5.3167e-18	0.0567391
Tigit_100043314_2	Tigit	658	9046.8	9705	9810.6	11639	8338.3	12349	16579	9705	11994	222170	422620	0.30546	3.5207	0.99978	0.00021521	0.00043042	0.00097371	0.0567391
Timd2_171284_1	Timd2	590	8080.5	8326.5	8284.9	13931	14754	20397	13133	8284.9	14343	21748	360780	0.79168	10.085	1	3.2098e-24	6.4196e-24	7.2426e-23	0.0266667
Timd2_171284_2	Timd2	200	4208.3	3697.5	3053.2	869.23	3660.8	7544.4	8333.8	3697.5	5602.6	337980	161010	0.59939	4.7476	1	1.0293e-06	2.0586e-06	6.3122e-06	0.0266667
Tiparp_99929_1	Tiparp	265	4689.2	4005.9	4465.1	3173.4	6155.9	7961.4	11938	4465.1	7058.7	130570	194440	0.66057	5.8816	1	2.0311e-09	4.0622e-09	1.5959e-08	-0.0871739
Tiparp_99929_2	Tiparp	740	11368	12850	11139	7728.1	10420	13721	21674	11368	12070	1125300	495020	0.086535	0.99885	0.84107	0.15893	0.31787	0.39067	-0.0871739
Tktl1_83553_2	Tktl1	190	3580.5	3980.5	3269	7209.8	4869.6	10375	177.13	3580.5	6039.7	128520	155920	0.75415	6.2279	1	2.363e-10	4.726e-10	2.0691e-09	0.0773913
Tktl1_83553_1	Tktl1	143	2905.1	3100.8	3455.6	6857.8	3692.9	2828.4	7195.8	3100.8	5275.4	82100	135030	0.76645	5.9179	1	1.6302e-09	3.2604e-09	1.3042e-08	0.0773913
Tmed6_66269_1	Tmed6	448	6119.2	6675	6578	4851	7227	13385	11728	6578	9477.6	109950	286450	0.52681	5.4177	1	3.0183e-08	6.0366e-08	2.1682e-07	-0.024
Tmed6_66269_2	Tmed6	226	4215.2	4069.4	3732.3	3129	8511.3	9028.5	2508.8	4069.4	5820.1	67431	177210	0.51614	4.159	0.99998	1.5982e-05	3.1963e-05	8.4215e-05	-0.024
Tmem150a_232086_2	Tmem150a	529	6595	7533.8	7995.4	23400	12112	4520.5	5625.3	7533.8	8868.5	547230	328070	0.23527	2.3301	0.9901	0.0098991	0.019798	0.032873	-0.0477778
Tmem150a_232086_1	Tmem150a	7	732.78	680.19	895.76	220.92	751.26	1410.2	795.48	732.78	773.37	14664	31910	0.077685	0.22725	0.58988	0.41012	0.82024	0.8472	-0.0477778
Tmem154_320782_1	Tmem154	49	1678.3	1719.5	1402.8	2045.1	741.2	159.09	1685.4	1678.3	1213.3	38789	73082	-0.46768	1.7199	0.042727	0.95727	0.085455	0.12439	0.00555556
Tmem154_320782_2	Tmem154	72	2250.4	1843.8	2058.2	245.7	5167.3	3296.6	498.11	2058.2	1897.4	41464	89629	-0.11736	0.53736	0.29551	0.70449	0.59102	0.6485	0.00555556
Tmem176a_66058_1	Tmem176a	752	10662	12506	11625	25282	13379	18937	11097	11625	16158	852470	506220	0.47498	6.3709	1	9.3938e-11	1.8788e-10	8.611e-10	0.0233333
Tmem176a_66058_2	Tmem176a	733	11217	10800	11213	9941.4	12844	6926.2	14049	11213	11393	85584	488300	0.022878	0.25652	0.60122	0.39878	0.79755	0.82765	0.0233333
Tmem176b_65963_1	Tmem176b	831	15422	15210	15381	26357	15149	23931	21583	15381	22757	15440	669780	0.56515	9.0129	1	1.0031e-19	2.0062e-19	1.8117e-18	0.0195556
Tmem176b_65963_2	Tmem176b	423	6141.8	6484.5	6271.2	5132.8	2421.7	2843.2	12697	6271.2	3988	31125	273090	-0.65295	4.3692	6.2364e-06	0.99999	1.2473e-05	3.4844e-05	0.0195556
Tmem198_319998_2	Tmem198	833	15958	15483	14433	1904.7	7599.1	4288.7	1542.7	15483	3096.7	663800	674230	-2.3215	15.085	1.0194e-51	1	2.0389e-51	7.4759e-50	-0.0564444
Tmem198_319998_1	Tmem198	637	9846.5	8062.6	9138.7	6802.1	8967.9	11076	15809	9138.7	10022	829510	397960	0.1331	1.4002	0.91927	0.080726	0.16145	0.21658	-0.0564444
Tmem253_619301_1	Tmem253	756	10185	11985	11643	20878	7230	12597	13954	11643	13275	1121300	507010	0.18925	2.2922	0.98905	0.010948	0.021897	0.035903	0.0224444
Tmem253_619301_2	Tmem253	349	5602.6	4546.4	5366.4	5142.1	3845.8	6996.7	516.36	5366.4	4493.9	364060	233690	-0.25591	1.8047	0.035559	0.96444	0.071118	0.1059	0.0224444
Tmem38b_52076_2	Tmem38b	27	1170.4	1104.6	1568.5	1240.9	647.67	263.64	552.86	1170.4	600.27	81414	50965	-0.9621	2.5253	0.0057804	0.99422	0.011561	0.020226	0.00217391
Tmem38b_52076_1	Tmem38b	165	3135.1	3307.6	3414.6	2656.2	4774.1	3294.3	956.51	3307.6	2975.3	20597	144030	-0.15269	0.87554	0.19064	0.80936	0.38128	0.45403	0.00217391
Tmtc4_70551_2	Tmtc4	586	8193.4	8180.5	8503.3	7523.7	11176	11317	11402	8193.4	11247	48124	356790	0.45693	5.1118	1	1.5953e-07	3.1905e-07	1.0635e-06	0.0342222
Tmtc4_70551_1	Tmtc4	67	1399.6	1937.2	2178.4	1370.9	496.82	2069.3	7556.5	1937.2	1720.1	173610	84358	-0.17135	0.74731	0.22744	0.77256	0.45488	0.52739	0.0342222
Tnfrsf17_21935_1	Tnfrsf17	730	11012	11122	12709	19700	4697.6	15471	17108	11122	16289	1266000	484310	0.5505	7.4254	1	5.6214e-14	1.1243e-13	6.64e-13	-0.0257778
Tnfrsf17_21935_2	Tnfrsf17	380	5963.8	5138.6	5806	7798.3	6555.2	3212.5	13033	5806	7176.7	235160	252830	0.30572	2.726	0.99679	0.0032058	0.0064115	0.011754	-0.0257778
Tns3_319939_1	Tns3	717	9788.3	11589	10863	11630	8091.9	2913.7	8622.5	10863	8357.2	840780	473040	-0.37828	3.6432	0.00013466	0.99987	0.00026931	0.00061879	-0.0306522
Tns3_319939_2	Tns3	447	6575	5852.4	7051.4	7794.1	7192.8	13427	8832.9	6575	8313.5	374550	286320	0.33842	3.2491	0.99942	0.00057892	0.0011578	0.0024434	-0.0306522
Top2a_21973_1	Top2a	443	6012.4	6542.6	6995.8	6.194	188.07	0	0	6542.6	3.097	243260	284900	-10.641	12.252	5.6898e-36	1	1.138e-35	2.0028e-34	-1.22022
Top2a_21973_2	Top2a	230	4117.1	4110.2	5027.7	0	0	1.1364	60.117	4117.1	0.56819	414650	179280	-11.359	9.7221	1.5897e-24	1	3.1793e-24	3.6335e-23	-1.22022
Tram2_170829_2	Tram2	514	7294.8	6403.8	9177.9	7489.6	9272.6	10960	12709	7294.8	10116	2170000	317660	0.47172	5.0064	1	2.7724e-07	5.5448e-07	1.8072e-06	0.00533333
Tram2_170829_1	Tram2	254	4209.1	4959.1	4360.5	3223	8740.6	5745.5	5581.2	4360.5	5663.4	190620	189880	0.37711	2.99	0.99861	0.0013947	0.0027895	0.0054428	0.00533333
Trf_22041_1	Trf	750	11588	11570	11886	20452	8014.5	21480	16786	11588	18619	44574	504620	0.68405	9.897	1	2.1441e-23	4.2882e-23	4.717e-22	0.0569565
Trf_22041_2	Trf	110	2003.8	2891.3	2620.8	2625.2	494.81	3621.6	2090.1	2620.8	2357.7	226900	114130	-0.15258	0.7789	0.21802	0.78198	0.43604	0.50958	0.0569565
Trib1_211770_1	Trib1	629	8710.8	9942.6	9018.6	30399	7297.4	12881	14027	9018.6	13454	474280	392730	0.57698	7.0772	1	7.3544e-13	1.4709e-12	8.0396e-12	-0.0456522
Trib1_211770_2	Trib1	719	10284	11760	10927	13152	10795	27873	12398	10927	12775	553800	475820	0.22546	2.6797	0.99632	0.0036847	0.0073695	0.013262	-0.0456522
Trim72_434246_1	Trim72	574	6639.3	7980	8353.1	3032	3095.6	6563.7	7543.6	7980	4829.6	968440	347500	-0.72437	5.3443	4.5392e-08	1	9.0783e-08	3.1828e-07	0.0419565
Trim72_434246_2	Trim72	81	2158.4	2178.4	1598.5	698.89	1250.1	579.55	6061.1	2158.4	974.49	156920	93990	-1.1464	3.8617	5.6311e-05	0.99994	0.00011262	0.00027761	0.0419565
Trp53inp1_60599_2	Trp53inp1	128	2835.6	2542.1	3048.7	2774.9	3647.7	2414.8	8719.2	2835.6	3211.3	65769	123480	0.17945	1.0692	0.85751	0.14249	0.28499	0.35672	0.00847826
Trp53inp1_60599_1	Trp53inp1	776	11996	12326	13587	3461.4	14727	17274	10311	12326	12519	848930	536750	0.022394	0.26321	0.60381	0.39619	0.79239	0.82423	0.00847826
Tspan15_70423_1	Tspan15	317	5053	6134.4	4910.3	11179	6721.1	2251.2	8177	5053	7449.1	594920	220040	0.55982	5.1079	1	1.6287e-07	3.2575e-07	1.0817e-06	-0.0682222
Tspan15_70423_2	Tspan15	31	1479.4	1284.2	1149.7	1247.1	2309.1	1464.8	360.7	1284.2	1355.9	28099	55923	0.078341	0.30328	0.61916	0.38084	0.76168	0.797	-0.0682222
Ttc41_103220_2	Ttc41	184	3526.7	3021.9	4426.9	12759	4415	5151.2	4504.5	3526.7	4827.8	532610	153580	0.45295	3.3202	0.99955	0.00044976	0.00089953	0.0019307	0.056
Ttc41_103220_1	Ttc41	333	4832.5	5249.3	5332.7	8140	5157.3	6005.7	6742.8	5249.3	6374.3	90332	228590	0.28009	2.353	0.99069	0.0093115	0.018623	0.03098	0.056
Txlnb_378431_1	Txlnb	117	2760.9	3054.5	2626.3	2786.3	3226.3	9520.5	6083.7	2760.9	4655	52163	120230	0.75341	5.4624	1	2.3483e-08	4.6965e-08	1.7037e-07	-0.0466667
Txlnb_378431_2	Txlnb	765	10881	12872	11934	16447	9762.4	9038.7	13278	11934	11520	994880	519700	-0.050927	0.57424	0.2829	0.7171	0.56581	0.63267	-0.0466667
Txndc11_106200_1	Txndc11	865	17648	20039	18249	30909	28529	29372	41908	18249	30141	1781300	794690	0.72383	13.339	1	6.8484e-41	1.3697e-40	3.545e-39	-0.0784848
Txndc11_106200_2	Txndc11	107	2558.6	2583.8	2808.4	1652.8	1892.7	13384	4389.6	2583.8	3141.2	25522	112520	0.2817	1.6616	0.9517	0.048297	0.096595	0.13822	-0.0784848
Txndc5_105245_2	Txndc5	648	9047.7	9521.8	9911.6	7598	7703.7	7767.1	2878.1	9521.8	7650.8	188360	414640	-0.31558	2.9056	0.001833	0.99817	0.0036661	0.006983	-0.0295652
Txndc5_105245_1	Txndc5	546	8385.2	7681.7	7560.2	4067.4	7637.3	15149	9253.8	7681.7	8445.5	254890	334510	0.13676	1.3208	0.90671	0.09329	0.18658	0.24397	-0.0295652
Uba5_66663_2	Uba5	365	5613.9	5106.9	5693.2	3279.7	734.16	3453.4	2808.3	5613.9	3044	131670	244460	-0.8828	5.1976	1.0095e-07	1	2.019e-07	6.9403e-07	-0.387826
Uba5_66663_1	Uba5	236	4202.2	3653.1	4162.9	2473.5	2913.5	326.14	2107.3	4162.9	2290.4	130730	181280	-0.86171	4.3979	5.464e-06	0.99999	1.0928e-05	3.0626e-05	-0.387826
Ube2j1_56228_1	Ube2j1	269	4635.4	3482.6	4511.6	4094.2	715.06	2686.4	4729.9	4511.6	3390.3	537060	196460	-0.4121	2.5297	0.0057086	0.99429	0.011417	0.020094	-0.0619565
Ube2j1_56228_2	Ube2j1	442	7306.9	6498.1	6540.7	8708.8	5559.5	1734.1	9569.4	6540.7	7134.2	294470	284820	0.12529	1.112	0.86694	0.13306	0.26612	0.33599	-0.0619565
Unc13b_22249_1	Unc13b	103	2525.6	2677.2	2132	2170	754.28	872.74	310.25	2525.6	813.51	88977	109980	-1.6332	5.1627	1.2171e-07	1	2.4342e-07	8.2705e-07	0.00291667
Unc13b_22249_2	Unc13b	353	4746.5	5425.2	5623.1	2190.6	4186.7	16287	2615.1	5425.2	3400.9	249880	236250	-0.6736	4.1648	1.5584e-05	0.99998	3.1168e-05	8.2365e-05	0.00291667
Upb1_103149_1	Upb1	643	9187.5	9461	9539.3	5708.8	11937	15437	21952	9461	13687	40480	411990	0.53265	6.5832	1	2.3017e-11	4.6034e-11	2.2505e-10	0.0519565
Upb1_103149_2	Upb1	405	7176.7	6070	5948.1	4547.4	7502.6	5816	11665	6070	6659.3	619760	264330	0.13363	1.146	0.87411	0.12589	0.25178	0.31972	0.0519565
Upk1a_109637_1	Upk1a	806	14186	14768	13804	27448	16800	16774	15789	14186	16787	242520	617740	0.24289	3.3097	0.99953	0.0004669	0.0009338	0.0019945	0.0317778
Upk1a_109637_2	Upk1a	418	5309.2	7189.2	6212.1	4204.7	9323.9	11117	4845.9	6212.1	7084.9	885020	270510	0.18964	1.6782	0.95334	0.046657	0.093315	0.13462	0.0317778
Vegfa_22339_2	Vegfa	354	5021.8	5434.3	5933.5	2259.8	3595.4	3636.4	952.21	5434.3	2927.6	209690	236640	-0.89215	5.1529	1.2821e-07	1	2.5642e-07	8.679e-07	-0.0109091
Vegfa_22339_1	Vegfa	861	17551	18155	18073	14378	20638	21122	26191	18073	20880	139440	787000	0.2083	3.1644	0.99922	0.00077697	0.0015539	0.00321	-0.0109091
Vps26b_69091_1	Vps26b	4	878.64	479.76	607.19	120.78	519.95	3326.2	0	607.19	320.37	44961	26441	-0.9203	1.765	0.038784	0.96122	0.077569	0.11396	0.000222222
Vps26b_69091_2	Vps26b	469	6766	7621.8	6645.4	7212.9	8919.6	6686.4	3611.3	6766	6949.7	373460	294640	0.038634	0.33836	0.63245	0.36755	0.73509	0.77471	0.000222222
Vsir_74048_1	Vsir	114	2519.6	2698.1	2823.8	1369.9	2111	1245.5	3095	2698.1	1740.4	23841	117490	-0.6322	2.7939	0.0026041	0.9974	0.0052082	0.0096285	0.0872
Vsir_74048_2	Vsir	157	3018.8	3998.6	3232.6	6186.8	3029.2	2593.2	1932.3	3232.6	2811.2	316280	140770	-0.20143	1.1231	0.1307	0.8693	0.2614	0.33051	0.0872
Wipi1_52639_1	Wipi1	757	12008	11144	11663	11792	24752	12339	19607	11663	15973	194160	507880	0.45363	6.0473	1	7.3625e-10	1.4725e-09	6.1705e-09	0.00369565
Wipi1_52639_2	Wipi1	62	2158.4	1502.8	1868	389.19	8024.5	2980.7	39.72	1868	1685	108860	81344	-0.14869	0.64176	0.26051	0.73949	0.52103	0.58971	0.00369565
Xbp1_22433_1	Xbp1	604	8478.1	8570.4	8537	12783	11820	3481.9	15592	8537	12302	2291.7	371760	0.52701	6.1745	1	3.3184e-10	6.6368e-10	2.877e-09	-0.197609
Xbp1_22433_2	Xbp1	366	4882	5856	5617.6	5590.1	2793.8	6171.6	9043.4	5617.6	5880.9	298990	244630	0.066063	0.53228	0.70273	0.29727	0.59453	0.64992	-0.197609
Yes1_22612_1	Yes1	194	3755	3446.3	3650.4	8638.6	4324.5	13934	2532.4	3650.4	6481.6	26300	158960	0.82811	7.101	1	6.1938e-13	1.2388e-12	6.8131e-12	-0.0269565
Yes1_22612_2	Yes1	761	11298	11817	11758	12264	17582	8816	7740.1	11758	10540	107400	512010	-0.15771	1.7017	0.044402	0.9556	0.088805	0.12832	-0.0269565
Zfand4_67492_1	Zfand4	76	2084.6	1796.6	2477.9	4636.2	1524.6	5605.7	3079.9	2084.6	3858.1	118810	90776	0.8878	5.8863	1	1.9747e-09	3.9493e-09	1.5585e-08	0.0305
Zfand4_67492_2	Zfand4	246	4024.2	4438.5	4311.3	3943.5	4940	3626.2	19663	4311.3	4441.8	49305	187740	0.043004	0.30113	0.61834	0.38166	0.76332	0.79776	0.0305
Zfp280b_64453_1	Zfp280b	720	10170	11443	10928	5830.6	6818.7	9893.3	14902	10928	8356	419610	475890	-0.38717	3.729	9.6111e-05	0.9999	0.00019222	0.00045229	-0.0423913
Zfp280b_64453_2	Zfp280b	788	13842	13413	12775	12157	7407	18505	13833	13413	12995	295700	584070	-0.045608	0.54617	0.29247	0.70753	0.58495	0.64442	-0.0423913
Zfp651_270210_1	Zfp651	786	13348	13349	13786	14937	20231	19329	23963	13349	19780	95452	581300	0.56725	8.4344	1	1.6648e-17	3.3297e-17	2.5703e-16	-0.10087
Zfp651_270210_2	Zfp651	596	8446	9471.9	7771.4	4262.5	11402	6239.8	9034.8	8446	7637.3	753770	367790	-0.14519	1.3335	0.091181	0.90882	0.18236	0.23916	-0.10087
Zfp658_210104_1	Zfp658	494	7319.1	7052.2	6827.4	3097	4434.1	5598.9	6.4411	7052.2	3765.6	60869	307100	-0.90503	5.9308	1.507e-09	1	3.0139e-09	1.218e-08	-0.0573333
Zfp658_210104_2	Zfp658	803	14650	13651	14075	28693	14093	9811.5	8580.7	14075	11952	255430	612890	-0.23579	2.7109	0.0033546	0.99665	0.0067092	0.012249	-0.0573333
Zfp9_22750_1	Zfp9	263	4708.3	4449.4	4437.8	2090.5	3315.8	1662.5	11241	4449.4	2703.1	33599	193750	-0.71875	3.9671	3.6373e-05	0.99996	7.2745e-05	0.0001829	-0.0837209
Zfp9_22750_2	Zfp9	87	2393.7	2210.2	2239.4	1993.4	738.19	303.41	11074	2239.4	1365.8	12328	97518	-0.71294	2.7975	0.0025754	0.99742	0.0051507	0.009601	-0.0837209
Zfyve21_68520_2	Zfyve21	723	10389	12394	10998	5340.3	6010.1	2090.9	5304.3	10998	5322.3	1160100	478910	-1.0469	8.201	1.1919e-16	1	2.3838e-16	1.6917e-15	-0.0297826
Zfyve21_68520_1	Zfyve21	429	6933.6	6192.5	6358.6	7126.2	7947.1	6167.1	4026.8	6358.6	6646.7	179090	276890	0.063907	0.5474	0.70795	0.29205	0.5841	0.64442	-0.0297826
Zfyve28_231125_2	Zfyve28	312	4999.2	4521.9	5624.9	1656.9	7308.5	1937.5	3802.4	4999.2	2870	309640	217700	-0.80045	4.5635	2.5156e-06	1	5.0312e-06	1.4857e-05	-0.015
Zfyve28_231125_1	Zfyve28	449	7445	6611.5	6553.4	10286	6606.5	6420.5	9827	6611.5	8216.7	349030	287910	0.31355	2.9917	0.99861	0.001387	0.0027741	0.0054249	-0.015
Znrf3_407821_2	Znrf3	137	3003.2	2197.5	3560.3	3061.9	3187.1	1485.2	2229.7	3003.2	2645.8	479750	130780	-0.18271	0.98818	0.16153	0.83847	0.32307	0.39596	-0.0484783
Znrf3_407821_1	Znrf3	298	4688.4	4843	4894.8	4504.1	5222.6	5283	3695.1	4843	4863.4	13295	210890	0.0060555	0.044367	0.51769	0.48231	0.96461	0.97123	-0.0484783

## Sheet: TD_GCB_vs_donorBcells
Table S3: Results of the sgRNA screening experiments
sgRNA ID	Gene	control_count1	control_count2	control_count3	treatment_count1	treatment_count2	treatment_count3	treatment_count4	control_mean	treatment_mean	control_var	adjusted_var	lfc	score	p_low	p_high	p_twosided	fdr	essentiality
1810062G17Rik_72282_1	1810062G17Rik	7904.8	7944.7	7323.9	3994.6	15167	5047.1	10992	7904.8	8019.7	169490	363090	0.020815	0.19067	0.57561	0.42439	0.84878	0.87761	-0.0164444
1810062G17Rik_72282_2	1810062G17Rik	6150.2	6284.9	5674.6	7156.9	6896.1	6813.4	9722.8	6150.2	7026.5	122200	282500	0.19213	1.6486	0.95038	0.049615	0.09923	0.13476	-0.0164444
2410004P03Rik_73667_2	2410004P03Rik	8325.3	7665.6	8248.6	12630	7892.6	8860.3	9838.5	8248.6	9349.4	172890	378880	0.18071	1.7884	0.96314	0.036856	0.073712	0.10362	-0.00488889
2410004P03Rik_73667_1	2410004P03Rik	11350	11669	11941	7945.2	9256.9	25568	43193	11669	17412	87710	535980	0.57741	7.8452	1	2.161e-15	4.3221e-15	2.9484e-14	-0.00488889
6430548M08Rik_234797_1	6430548M08Rik	2609	3019.1	2853.1	2301.5	1338.6	706.97	1385.1	2853.1	1361.9	43576	131050	-1.0664	4.1193	1.8998e-05	0.99998	3.7995e-05	0.00010384	-0.0522222
6430548M08Rik_234797_2	6430548M08Rik	9741.6	10645	9948.2	10365	4623.8	11816	5671.3	9948.2	8018.3	264080	456940	-0.31111	2.855	0.0021518	0.99785	0.0043037	0.0081798	-0.0522222
Abcb1b_18669_2	Abcb1b	3878.6	4680.7	4909.9	3349.4	3274.9	5930.8	4500.3	4680.7	3924.8	347950	214990	-0.25402	1.6301	0.051544	0.94846	0.10309	0.13876	-0.00355556
Abcb1b_18669_1	Abcb1b	7295.5	7055.7	8379.8	7489.2	10313	9581.6	10025	7295.5	9803.1	616590	335100	0.42618	4.3318	0.99999	7.3947e-06	1.4789e-05	4.3095e-05	-0.00355556
Acad8_66948_2	Acad8	6475.9	6546.5	5838.3	8636.3	8844.7	7268.5	3334.7	6475.9	7952.4	205770	297450	0.29627	2.7072	0.99661	0.0033927	0.0067854	0.012414	0.0676087
Acad8_66948_1	Acad8	8850.5	8221.9	7599.3	14137	11814	19469	13052	8221.9	13595	391390	377650	0.72541	8.7426	1	1.1394e-18	2.2788e-18	2.0463e-17	0.0676087
Ache_11423_1	Ache	6108.2	5895	5165.7	1520.3	7344.3	2620.2	2320.4	5895	2470.3	288630	270770	-1.2545	6.5814	2.3306e-11	1	4.6612e-11	2.3987e-10	-0.0869565
Ache_11423_2	Ache	10022	10821	9539.8	7469.8	8617	5762.9	10062	10022	8043.4	435930	460320	-0.31721	2.9158	0.0017738	0.99823	0.0035476	0.0069068	-0.0869565
Ackr3_12778_1	Ackr3	2679.7	2541.3	2888.4	2151.2	2575.2	623.01	2076.1	2679.7	2113.6	31364	123080	-0.3422	1.6135	0.053322	0.94668	0.10664	0.14306	-0.0126667
Ackr3_12778_2	Ackr3	6330.1	5703.7	6852.3	8962.5	8964.3	13858	16310	6330.1	11411	332540	290760	0.85002	9.4227	1	2.1989e-21	4.3978e-21	4.3978e-20	-0.0126667
Adamtsl4_229595_2	Adamtsl4	9222.7	10250	10139	10647	24840	12724	9922.9	10139	11686	425920	465700	0.20485	2.2669	0.9883	0.011699	0.023398	0.037573	-0.0880435
Adamtsl4_229595_1	Adamtsl4	3519.8	2757.6	3794.5	5662.1	3166.7	1827.1	12440	3519.8	4414.4	328230	161670	0.32665	2.225	0.98696	0.013042	0.026084	0.041584	-0.0880435
Adgrl2_99633_2	Adgrl2	4778.7	5727.7	4754.5	5941.2	5351.4	2869.8	4230	4778.7	4790.7	450630	219500	0.0036183	0.025619	0.51022	0.48978	0.97956	0.98516	0.009
Adgrl2_99633_1	Adgrl2	12975	14731	12678	15773	13911	19984	7544.1	12975	14842	1586300	595980	0.1939	2.4179	0.99219	0.0078054	0.015611	0.026067	0.009
Adk_11534_1	Adk	11595	11460	10942	8612.8	9641.3	11867	15309	11460	10754	143380	526390	-0.091701	0.97284	0.16532	0.83468	0.33063	0.39402	-0.0102174
Adk_11534_2	Adk	3629.8	3493.2	3247.5	5535.3	3329.5	4500.3	1243.5	3493.2	3914.9	39510	160450	0.16439	1.0528	0.85379	0.14621	0.29241	0.35395	-0.0102174
Adrb2_11555_1	Adrb2	6312.2	7493.7	6836.5	3525.3	5964.5	3702.7	18178	6836.5	4833.6	353410	314020	-0.50006	3.5741	0.00017569	0.99982	0.00035138	0.00082899	-0.000869565
Adrb2_11555_2	Adrb2	14032	14828	15150	17063	13107	8298	28559	14828	15085	368670	681060	0.024833	0.31196	0.62246	0.37754	0.75507	0.80346	-0.000869565
Ajm1_381353_1	Ajm1	7965.6	8057.4	8590	5261.3	6645.7	3558	9332.5	8057.4	5953.5	146040	370100	-0.43651	3.4584	0.00027175	0.99973	0.00054349	0.0012201	-0.0586667
Ajm1_381353_2	Ajm1	4126.4	4152.1	3642	2171.6	3127.6	8046.2	5210.7	4126.4	4169.1	117680	189540	0.01485	0.098087	0.53907	0.46093	0.92186	0.93785	-0.0586667
Akap1_11640_2	Akap1	10349	11772	10786	4544.6	6724	11106	4371.6	10786	5634.3	581710	495440	-0.93677	7.3195	1.2444e-13	1	2.4888e-13	1.5104e-12	-0.0428261
Akap1_11640_1	Akap1	7964.7	9030.5	8078.4	8259.1	9146.7	7956.7	6366.6	8078.4	8107.9	459750	371060	0.0052602	0.048448	0.51932	0.48068	0.96136	0.97241	-0.0428261
Akap17b_338351_2	Akap17b	8103.4	10023	8904.4	8351.1	10891	4593.1	16062	8904.4	9621.2	946430	409000	0.11168	1.1208	0.8688	0.1312	0.26239	0.3216	0.0108889
Akap17b_338351_1	Akap17b	14164	14852	15599	20034	13427	28466	24733	14852	22384	515950	682170	0.5918	9.1195	1	3.7731e-20	7.5462e-20	6.9902e-19	0.0108889
Alcam_11658_2	Alcam	7976.4	7000.2	7986.3	10975	7386.6	19772	3461.2	7976.4	9180.6	476470	366370	0.20283	1.9895	0.97668	0.023322	0.046644	0.068525	0.0252174
Alcam_11658_1	Alcam	11501	13485	11886	20821	12132	11392	18507	11886	15320	1352400	545950	0.3661	4.6471	1	1.6831e-06	3.3662e-06	1.0641e-05	0.0252174
Aldh1a2_19378_2	Aldh1a2	15370	14663	15041	14914	14070	16441	8704.3	15041	14492	125650	690890	-0.053657	0.66071	0.2544	0.7456	0.5088	0.57037	-0.023913
Aldh1a2_19378_1	Aldh1a2	7020.8	6373.7	5942.5	1153.3	11070	19398	9446	6373.7	10258	302350	292760	0.68644	7.1786	1	3.5209e-13	7.0417e-13	4.187e-12	-0.023913
Aldh1l2_216188_2	Aldh1l2	7081.6	8480.7	8400.2	7122.1	5198.8	1838.1	2780	8400.2	3989.4	872570	385840	-1.0741	7.1009	6.1967e-13	1	1.2393e-12	7.1752e-12	-0.00586957
Aldh1l2_216188_1	Aldh1l2	7918.2	8343	7478.3	11659	9983.4	16488	15450	7918.2	13554	186950	363700	0.77545	9.3459	1	4.5573e-21	9.1146e-21	8.8141e-20	-0.00586957
Alpl_11647_1	Alpl	13525	12121	11780	13734	19692	20420	16037	12121	17865	1044500	556740	0.55959	7.698	1	6.9106e-15	1.3821e-14	9.0767e-14	-0.0791304
Alpl_11647_2	Alpl	11190	12979	10666	20181	15698	13535	17671	11190	16684	1737700	513990	0.57623	7.6636	1	9.0417e-15	1.8083e-14	1.1701e-13	-0.0791304
Amigo2_105827_2	Amigo2	10757	10320	10355	143.14	392.62	9.9417	23.788	10355	83.463	81584	475620	-6.9379	14.893	1.5234e-50	1	3.0468e-50	1.2768e-48	-0.0744444
Amigo2_105827_1	Amigo2	634.35	505.49	716.3	880.3	1458.1	300.46	925.57	634.35	902.94	11660	29137	0.50867	1.5735	0.94219	0.057811	0.11562	0.15376	-0.0744444
Ankrd24_70615_1	Ankrd24	10371	11675	11571	17036	18114	7578.9	14557	11571	15797	725420	531460	0.44915	5.7973	1	3.3699e-09	6.7399e-09	2.9075e-08	-0.00377778
Ankrd24_70615_2	Ankrd24	5767.3	5339.6	6786.2	4379	16673	26133	10303	5767.3	13488	610580	264910	1.2256	15.001	1	3.5892e-51	7.1784e-51	3.3248e-49	-0.00377778
Ankrd28_105522_1	Ankrd28	8072.1	7899.4	7832.8	12797	7846.2	4041.9	6598	7899.4	7222.1	17132	362840	-0.12931	1.1244	0.13042	0.86958	0.26083	0.32057	0.0297778
Ankrd28_105522_2	Ankrd28	3825.8	4082.8	3966.6	6426.9	6711.6	8789.6	1816.5	3966.6	6569.2	16662	182200	0.72767	6.0974	1	5.3914e-10	1.0783e-09	5.0742e-09	0.0297778
Ankrd55_77318_2	Ankrd55	708.61	925.04	890.26	484.62	193.73	141.39	326.55	890.26	260.14	17103	40892	-1.771	3.1178	0.00091112	0.99909	0.0018222	0.0037034	-0.0197778
Ankrd55_77318_1	Ankrd55	12844	10877	11218	7003.5	12568	1719.9	9000.5	11218	8002	1380900	515270	-0.48732	4.4801	3.7299e-06	1	7.4599e-06	2.2637e-05	-0.0197778
Ankrd6_140577_1	Ankrd6	6114.5	6867.1	5516.4	7867.5	3785	2900.8	10411	6114.5	5826.2	462080	280850	-0.069648	0.54386	0.29327	0.70673	0.58654	0.64519	-0.00217391
Ankrd6_140577_2	Ankrd6	7638.2	8932.5	9825.4	15037	8771.6	17571	8362.6	8932.5	11904	1236300	410290	0.41427	4.6391	1	1.7494e-06	3.4989e-06	1.0996e-05	-0.00217391
Ankub1_242037_1	Ankub1	5214.4	5341.4	6134.1	3733.9	1911.6	5756.3	3513.1	5341.4	3623.5	322260	245340	-0.55973	3.4684	0.00026183	0.99974	0.00052365	0.0011827	-0.032
Ankub1_242037_2	Ankub1	7305.3	7300.6	7577.9	26141	8601.5	5803.7	39948	7305.3	17371	37156	335550	1.2496	17.377	1	6.1536e-68	1.2307e-67	1.5472e-65	-0.032
Anxa9_71790_2	Anxa9	2220.7	2128.2	2420.5	300.59	1543.7	3093	601.19	2220.7	1072.4	24242	102000	-1.0494	3.5953	0.00016204	0.99984	0.00032407	0.00077077	-0.0326667
Anxa9_71790_1	Anxa9	4336.7	5292.4	4894.1	3724.7	6979.5	4984.1	14059	4894.1	5981.8	234700	224800	0.28949	2.2942	0.98911	0.01089	0.02178	0.035559	-0.0326667
Ap3s1_11777_2	Ap3s1	7427.9	7214.6	5381.5	4447.5	3526.4	5769.5	4584.6	7214.6	4516.1	1702800	331380	-0.67574	4.6878	1.3811e-06	1	2.7622e-06	8.8715e-06	-0.0593478
Ap3s1_11777_1	Ap3s1	2328	2580.1	2417.7	2718.6	2297	1162.1	2684.8	2417.7	2490.9	17211	111050	0.042986	0.21951	0.58687	0.41313	0.82625	0.86047	-0.0593478
Apba1_319924_1	Apba1	3122.5	3161.4	3978.7	3633.7	2642.2	528.02	2543.2	3161.4	2592.7	334740	145210	-0.28603	1.4925	0.067785	0.93222	0.13557	0.17727	-0.0193333
Apba1_319924_2	Apba1	4071.8	4649.2	4297.8	8606.7	10085	9939.5	9469.8	4297.8	9704.7	87290	197410	1.1749	12.169	1	2.2663e-34	4.5326e-34	9.4968e-33	-0.0193333
Apoa2_11807_1	Apoa2	14484	13792	14181	15951	23639	13046	11755	14181	14498	121230	651360	0.031928	0.39322	0.65292	0.34708	0.69416	0.74586	0.0186957
Apoa2_11807_2	Apoa2	4907.5	4595.7	4567.6	16058	10338	8230.6	5949.2	4595.7	9284.3	49017	211090	1.0144	10.205	1	9.418e-25	1.8836e-24	2.4023e-23	0.0186957
Arfgap3_66251_2	Arfgap3	7193.5	8140.6	7591.8	3044.7	9877.3	5308.9	3310.9	7591.8	4309.9	229900	348710	-0.81666	5.5578	1.3663e-08	1	2.7325e-08	1.1081e-07	-0.0884444
Arfgap3_66251_1	Arfgap3	6230.8	6771	6583.4	13808	7759.6	7979.9	16649	6583.4	10894	79782	302390	0.72651	7.8384	1	2.2818e-15	4.5637e-15	3.0893e-14	-0.0884444
Arg1_11846_1	Arg1	4537.1	3945.1	4422.4	4192.9	7942	2975.9	2714	4422.4	3584.4	120510	203130	-0.30304	1.8594	0.031484	0.96852	0.062969	0.089956	-0.016087
Arg1_11846_2	Arg1	11915	11726	11404	13677	15566	25996	14227	11726	14897	69691	538610	0.34522	4.3199	0.99999	7.8057e-06	1.5611e-05	4.5191e-05	-0.016087
Arhgef25_52666_2	Arhgef25	5653.7	6188.8	5409.4	9481.9	8849.9	2846.6	3451.4	5653.7	6150.7	173020	259690	0.12153	0.97524	0.83528	0.16472	0.32944	0.39374	-0.0753333
Arhgef25_52666_1	Arhgef25	3509.1	2874.9	3466.1	3908.7	2659.7	4755.5	6221.7	3466.1	4332.1	175680	159210	0.32164	2.1702	0.985	0.014996	0.029992	0.046759	-0.0753333
Arl5a_75423_2	Arl5a	5901.5	4093.9	4428	6689.7	4233.3	2715.2	3196.3	4428	3714.8	1141400	203390	-0.25333	1.5816	0.056875	0.94312	0.11375	0.15167	0.0317391
Arl5a_75423_1	Arl5a	2972.2	3450.7	3422.4	4739.9	4186.9	2959.3	8703.2	3422.4	4463.4	101730	157200	0.38303	2.6255	0.99567	0.0043256	0.0086512	0.015474	0.0317391
Atat1_73242_2	Atat1	5171.4	5366.4	4510.8	4304.4	2119.7	2199.3	2292.3	5171.4	2245.8	237200	237540	-1.203	6.0028	9.6989e-10	1	1.9398e-09	8.799e-09	-0.0241304
Atat1_73242_1	Atat1	11032	9969.4	8792.8	3600.9	7844.1	11835	18922	9969.4	9839.6	1256500	457920	-0.018908	0.19184	0.42393	0.57607	0.84786	0.87761	-0.0241304
Atp9a_11981_1	Atp9a	6954.6	7739.5	7222.5	3624.5	11092	5678.9	6856.4	7222.5	6267.7	169530	331750	-0.20455	1.6578	0.048676	0.95132	0.097352	0.13262	-0.0676087
Atp9a_11981_2	Atp9a	10172	10879	10748	21798	14823	8524.5	9416.8	10748	12120	174540	493690	0.17325	1.952	0.97453	0.025469	0.050938	0.074214	-0.0676087
Atxn1_20238_2	Atxn1	10393	10687	9457.9	7612.9	12466	10044	20111	10393	11255	480240	477370	0.11497	1.2479	0.89397	0.10603	0.21207	0.26645	-0.046
Atxn1_20238_1	Atxn1	14278	15446	13600	26122	22061	15097	41812	14278	24091	911510	655810	0.75469	12.118	1	4.2414e-34	8.4828e-34	1.736e-32	-0.046
B3gnt9_97440_2	B3gnt9	4640.9	4480.1	4687.6	2470.2	3274.9	3767.9	3407.1	4640.9	3341	14008	213170	-0.47399	2.8154	0.002436	0.99756	0.0048719	0.0092002	0.00434783
B3gnt9_97440_1	B3gnt9	7541.5	8397.5	8263.5	5951.5	9959.7	14943	9050.3	8263.5	9505	269590	379560	0.20192	2.0152	0.97806	0.021942	0.043885	0.065015	0.00434783
Bag3_29810_2	Bag3	8123.1	7976.1	9225.4	1888.4	7944.1	1701.1	2477.2	8123.1	2182.8	618320	373110	-1.8954	9.7249	1.1803e-22	1	2.3605e-22	2.5966e-21	-0.0326087
Bag3_29810_1	Bag3	4249	4522.6	4690.4	2191	11849	5283.5	7658.7	4522.6	6471.1	51509	207740	0.51674	4.2749	0.99999	9.5599e-06	1.912e-05	5.4451e-05	-0.0326087
Bcat1_12035_1	Bcat1	2042.6	2582	2012.1	3163.3	2250.6	1599.5	5.4064	2042.6	1925.1	145920	93823	-0.085482	0.38384	0.35055	0.64945	0.7011	0.7524	0.00465116
Bcat1_12035_2	Bcat1	2432.7	2761.3	2442.9	4850.3	1991.9	712.49	4713.3	2442.9	3352.6	50745	112210	0.45656	2.7159	0.9967	0.0033046	0.0066091	0.012142	0.00465116
Bhlha15_17341_2	Bhlha15	7435.9	7109.3	5988.1	6529.1	5992.3	2349.6	6228.2	7109.3	6110.2	681900	326550	-0.21844	1.7482	0.040211	0.95979	0.080422	0.11234	-0.0706522
Bhlha15_17341_1	Bhlha15	8646.5	8719.1	8789.1	15166	4142.6	7329.2	25167	8719.1	11248	5084.1	400490	0.36737	3.9959	0.99997	3.2221e-05	6.4441e-05	0.00016772	-0.0706522
Bhlhe41_79362_1	Bhlhe41	2921.2	2751.1	3007.5	11299	4578.5	4494.8	1832.8	2921.2	4536.6	18195	134180	0.63487	4.41	0.99999	5.1696e-06	1.0339e-05	3.1053e-05	-0.0128261
Bhlhe41_79362_2	Bhlhe41	8972.2	7808.8	8542.6	26747	22499	20372	19977	8542.6	21435	361470	392380	1.3271	20.582	1	1.9866e-94	3.9732e-94	1.7482e-91	-0.0128261
C2_12263_2	C2	9054.5	8458.5	7474.6	9031	5581.2	6014.7	9166	8458.5	7522.9	661600	388520	-0.1691	1.501	0.066673	0.93333	0.13335	0.17462	-0.0104651
C2_12263_1	C2	2049.8	2361.1	1856.8	2492.6	2749.4	3524.9	360.07	2049.8	2621	67090	94152	0.35449	1.8616	0.96867	0.031329	0.062659	0.089658	-0.0104651
Cacna1e_12290_2	Cacna1e	13291	13140	13034	7773.4	11406	9129.8	10943	13140	10036	17023	603560	-0.38873	3.9953	3.2306e-05	0.99997	6.4612e-05	0.00016772	0.00731707
Cacna1e_12290_1	Cacna1e	3524.3	3822.2	5045.7	5253.2	1833.2	5567.4	3516.3	3822.2	4384.7	792910	175560	0.19805	1.3427	0.91031	0.089691	0.17938	0.23078	0.00731707
Camp_12796_2	Camp	18321	17295	16724	16084	17969	37655	44160	17295	27812	689310	794400	0.68532	11.8	1	1.9614e-32	3.9228e-32	6.9042e-31	-0.0165217
Camp_12796_1	Camp	6390.9	5806.2	7004.8	13455	9953.5	14578	8377.7	6390.9	11704	359370	293550	0.87283	9.8067	1	5.2654e-23	1.0531e-22	1.2194e-21	-0.0165217
Car5b_56078_1	Car5b	5122.2	6282.2	4568.5	3668.4	4982.4	8397.4	3735.8	5122.2	4359.1	826050	235280	-0.23268	1.5732	0.057833	0.94217	0.11567	0.15376	-0.0163043
Car5b_56078_2	Car5b	7362.6	7420.7	7893.2	11709	9576.4	14987	3519.6	7420.7	10643	113340	340850	0.52016	5.5185	1	1.7093e-08	3.4187e-08	1.3675e-07	-0.0163043
Ccdc17_622665_2	Ccdc17	8245.7	7405.9	7925.8	7273.4	8895.2	9161.8	10043	7925.8	9028.5	186300	364050	0.18791	1.8276	0.9662	0.033802	0.067603	0.095718	-0.0453333
Ccdc17_622665_1	Ccdc17	12570	12361	11449	16831	19871	30750	8306.4	12361	18351	437990	567770	0.57002	7.9494	1	9.3675e-16	1.8735e-15	1.3085e-14	-0.0453333
Ccdc88a_108686_2	Ccdc88a	4705.3	6112.1	5533.2	10896	4571.3	4425.2	3481.7	5533.2	4498.2	510290	254150	-0.29869	2.0529	0.02004	0.97996	0.04008	0.060085	0.00422222
Ccdc88a_108686_1	Ccdc88a	8217.9	8720	8842.1	6188.7	8609.8	16236	3628.8	8720	7399.2	133490	400530	-0.23692	2.0869	0.018447	0.98155	0.036893	0.056463	0.00422222
Ccr10_12777_1	Ccr10	9658.4	10313	10321	8385.8	7893.6	14228	9743.4	10313	9064.6	214400	473710	-0.18615	1.8141	0.034832	0.96517	0.069665	0.098245	0.00355556
Ccr10_12777_2	Ccr10	4964.8	4445	5806.7	574.6	1641.6	7866.1	8548.6	4964.8	4753.8	489470	228040	-0.062616	0.44167	0.32937	0.67063	0.65873	0.71389	0.00355556
Ccr9_12769_1	Ccr9	7503.9	7905.8	7901.6	11694	8203.8	4314.7	5635.6	7901.6	6919.7	79077	362940	-0.19141	1.6299	0.051563	0.94844	0.10313	0.13876	0.0352174
Ccr9_12769_2	Ccr9	2353.1	2755.7	1981.4	3497.7	5477.1	4980.8	2308.5	2353.1	4239.2	150120	108080	0.84897	5.7371	1	4.8142e-09	9.6284e-09	4.1147e-08	0.0352174
Ccrl2_54199_2	Ccrl2	4903	4615.1	5369.4	1191.1	555.44	2464.4	863.94	4903	1027.5	150240	225210	-2.2534	8.1665	1.5875e-16	1	3.175e-16	2.5171e-15	-0.0284444
Ccrl2_54199_1	Ccrl2	6518	6753.5	6564.8	7680.4	7015.6	12875	3090.3	6564.8	7348	18891	301540	0.16257	1.4262	0.92309	0.076906	0.15381	0.19934	-0.0284444
Cd3d_12500_1	Cd3d	16524	15619	16933	9873.4	14872	15121	21554	16524	14997	493960	759010	-0.13994	1.7535	0.039754	0.96025	0.079509	0.11124	-0.031087
Cd3d_12500_2	Cd3d	8711.8	8820.7	8509.1	7281.6	13327	5189.6	15149	8711.8	10305	26484	400150	0.24221	2.5178	0.9941	0.0059046	0.011809	0.020619	-0.031087
Cd44_12505_2	Cd44	19559	22869	18888	9192.5	17376	33365	17625	19559	17501	5703100	898410	-0.16045	2.1721	0.014925	0.98507	0.02985	0.046658	0.0618605
Cd44_12505_1	Cd44	5643.8	6895.8	5816	7412.5	11205	9354	14903	5816	10279	597820	267140	0.82154	8.6355	1	2.923e-18	5.8461e-18	4.9947e-17	0.0618605
Cd80_12519_2	Cd80	5081.1	6954.9	5405.7	7337.9	7677.2	5192.9	6034.6	5405.7	6686.2	1252700	248300	0.30665	2.5698	0.99491	0.0050883	0.010177	0.017947	0.0284783
Cd80_12519_1	Cd80	7888.7	5986.5	9137	4280.8	6612.7	18232	13213	7888.7	9912.9	2588400	362350	0.32949	3.3628	0.99961	0.00038571	0.00077143	0.0016971	0.0284783
Cd9_12527_2	Cd9	5773.6	5067.9	5135	5570.1	4266.2	4584.2	7624.1	5135	5077.2	206130	235860	-0.016342	0.11912	0.45259	0.54741	0.90518	0.92301	0.0354348
Cd9_12527_1	Cd9	3702.3	3754.7	4055.9	6661	7631.8	4605.2	17628	3754.7	7146.4	46740	172460	0.92834	8.1672	1	1.578e-16	3.156e-16	2.5171e-15	0.0354348
Cd93_17064_1	Cd93	8597.3	7793.1	7088.6	7003.5	9641.3	9579.4	4728.4	7793.1	8291.5	571540	357960	0.089417	0.83296	0.79757	0.20243	0.40487	0.46756	-0.0328889
Cd93_17064_2	Cd93	20155	19104	18810	21266	20083	20833	23804	19104	21050	595490	877510	0.1399	2.0768	0.98109	0.018909	0.037819	0.057679	-0.0328889
Cdc42bpb_217866_1	Cdc42bpb	2821.9	3614.2	3637.3	9815.2	1674.6	1886.7	1841.4	3614.2	1864.1	314150	166010	-0.95486	4.2955	8.7157e-06	0.99999	1.7431e-05	4.9804e-05	0.0202174
Cdc42bpb_217866_2	Cdc42bpb	8282.3	8722.8	10377	5693.8	13159	8472.5	20326	8722.8	10816	1465300	400660	0.31027	3.3069	0.99953	0.00047162	0.00094324	0.0020445	0.0202174
Cdh23_22295_1	Cdh23	4598.8	4828.5	4445.7	1083.8	2952.4	3184.7	10736	4598.8	3068.5	38106	211230	-0.58357	3.3296	0.00043483	0.99957	0.00086965	0.001899	-0.00844444
Cdh23_22295_2	Cdh23	4807.3	5541.9	4317.3	5870.7	5505.9	3288.5	7277	4807.3	5688.3	389900	220810	0.24273	1.8749	0.9696	0.030402	0.060805	0.087289	-0.00844444
Cdk1_12534_1	Cdk1	7828.7	7677.6	7603.9	0	0	7.7324	290.86	7677.6	3.8662	14134	352650	-10.624	12.922	1.3704e-39	1	2.7409e-39	7.5374e-38	-1.39652
Cdk1_12534_2	Cdk1	1863.7	1661.6	1577.7	43.964	0	0	131.92	1661.6	21.982	23941	76320	-6.1768	6.0891	5.6765e-10	1	1.1353e-09	5.2861e-09	-1.39652
Cdr2_12585_1	Cdr2	6029.5	6029.9	7534.2	6302.2	4921.6	4942.1	22113	6029.9	5622.1	1131400	276970	-0.10099	0.77476	0.21924	0.78076	0.43848	0.50047	-0.0273333
Cdr2_12585_2	Cdr2	7076.3	7232.2	6646.7	5987.3	12545	38547	17177	7076.3	14861	104420	325030	1.0704	13.655	1	9.4213e-43	1.8843e-42	6.1413e-41	-0.0273333
Cenpi_102920_1	Cenpi	4325.9	4821.1	4450.4	0	0	1254.9	8.6502	4450.4	4.3251	76481	204420	-9.7072	9.8337	3.6565e-24	1	7.313e-24	9.064e-23	-0.840889
Cenpi_102920_2	Cenpi	1632	2097.8	1579.6	1.0224	0	2.2093	4.3251	1632	1.6158	109860	74960	-9.286	6.479	4.6179e-11	1	9.2357e-11	4.5918e-10	-0.840889
Cers6_241447_1	Cers6	3289.9	2880.5	3242.9	2515.1	2591.7	8864.7	4213.7	3242.9	3402.7	66768	148950	0.069391	0.41414	0.66062	0.33938	0.67877	0.73111	0.0397674
Cers6_241447_2	Cers6	1708	1291.9	1732.1	875.19	4185.9	657.26	4639.8	1708	2530.5	86854	78453	0.56685	2.9366	0.99834	0.0016592	0.0033184	0.0065038	0.0397674
Chat_12647_2	Chat	17613	16797	17573	15637	19413	7573.4	14538	17573	15087	302410	807190	-0.22006	2.7673	0.0028265	0.99717	0.0056529	0.01051	-0.0130435
Chat_12647_1	Chat	14916	16892	16469	15178	14001	17883	11906	16469	14590	1296100	756470	-0.17483	2.1612	0.015338	0.98466	0.030676	0.047695	-0.0130435
Chek1_12649_1	Chek1	9187.8	9144.2	9970.5	0	1.0305	4.4185	20.544	9187.8	2.7245	307270	422020	-11.269	14.139	6.3226e-47	1	1.2645e-46	4.4511e-45	-1.3387
Chek1_12649_2	Chek1	4442.2	3751	4193.6	1345.5	0	5.5232	23.788	4193.6	14.656	128860	192620	-8.0657	9.5217	2.3454e-22	1	4.6908e-22	5.0961e-21	-1.3387
Chid1_68038_2	Chid1	10022	12150	9940.7	13432	9000.3	12825	5588	10022	10913	2268900	460320	0.12286	1.3131	0.90543	0.094571	0.18914	0.24158	-0.0141304
Chid1_68038_1	Chid1	2345.9	2765	2657.7	705.47	4254.9	6289.8	2854.6	2657.7	3554.7	54362	122080	0.4194	2.5673	0.99488	0.005125	0.01025	0.01804	-0.0141304
Chrnb1_11443_2	Chrnb1	2308.4	2274.3	2690.3	57.255	4317.8	1035	3920.7	2308.4	2477.9	73524	106030	0.1022	0.52061	0.69868	0.30132	0.60264	0.66125	0.0026087
Chrnb1_11443_1	Chrnb1	9849	11574	9596.5	13416	12253	8663.6	10712	9849	11482	1519200	452390	0.22136	2.4285	0.99242	0.0075805	0.015161	0.025559	0.0026087
Chrnb4_108015_2	Chrnb4	8180.3	7855.9	8156.5	6894.1	5279.2	12128	6032.4	8156.5	6463.3	45450	374650	-0.33564	2.7663	0.0028348	0.99717	0.0056697	0.01051	0.04
Chrnb4_108015_1	Chrnb4	9194.9	9944.5	9411.4	8248.8	8936.4	7472.9	29874	9411.4	8592.6	165500	432290	-0.1313	1.2453	0.10651	0.89349	0.21302	0.26703	0.04
Chst1_76969_2	Chst1	13183	11021	11977	23855	4680.5	3866.2	8822.1	11977	6751.3	1183700	550140	-0.82694	7.0455	9.2385e-13	1	1.8477e-12	1.0558e-11	0.0282609
Chst1_76969_1	Chst1	18696	16261	16091	27687	17735	22906	15743	16261	20320	2979300	746900	0.3215	4.6971	1	1.3191e-06	2.6382e-06	8.5985e-06	0.0282609
Cilk1_56542_2	Cilk1	3676.4	3010.8	2907.1	14604	2421.7	1681.3	5832.4	3010.8	4127	226880	138290	0.45484	3.0017	0.99866	0.0013425	0.0026851	0.0053218	-0.00255814
Cilk1_56542_1	Cilk1	3678.2	3186.4	3850.3	5373.8	2948.2	4871.4	7246.7	3678.2	5122.6	135750	168950	0.47779	3.5142	0.99978	0.00022051	0.00044102	0.0010107	-0.00255814
Cish_12700_1	Cish	7790.3	8306.9	7540.7	13620	8564.4	7180.1	2968.1	7790.3	7872.3	164620	357830	0.01511	0.13713	0.55454	0.44546	0.89093	0.91026	-0.00869565
Cish_12700_2	Cish	3716.6	3665.1	2937.8	9708.8	2404.1	10243	1554.9	3665.1	6056.5	265820	168350	0.72449	5.8285	1	2.7963e-09	5.5927e-09	2.4364e-08	-0.00869565
Cited4_56222_1	Cited4	4223.9	4127.1	3805.7	2856.6	4283.8	549	2402.6	4127.1	2629.6	56347	189570	-0.65009	3.4394	0.00029147	0.99971	0.00058294	0.0012987	-0.0417778
Cited4_56222_2	Cited4	8613.4	9316.1	9276.5	16785	8444.9	12459	14355	9276.5	13407	220660	426090	0.53129	6.3279	1	1.2428e-10	2.4856e-10	1.1953e-09	-0.0417778
Ckap4_216197_1	Ckap4	4823.4	5426.4	5562.9	7726.4	2050.7	2489.8	3047	5426.4	2768.4	191150	249250	-0.97067	5.324	5.076e-08	1	1.0152e-07	3.8016e-07	-0.0811111
Ckap4_216197_2	Ckap4	7379.6	6550.2	6776	10264	10812	6000.4	3913.1	6776	8132.2	207660	311240	0.26318	2.4309	0.99247	0.0075297	0.015059	0.025436	-0.0811111
Clec2g_70809_2	Clec2g	8072.1	7941.9	9176.1	4742	10533	9811.4	14937	8072.1	10172	617860	370770	0.33356	3.4487	0.99972	0.00028166	0.00056332	0.0012614	-0.0771111
Clec2g_70809_1	Clec2g	2017.6	1743.8	2103.3	6805.2	2423.7	2082.2	6468.2	2017.6	4446	41148	92672	1.1395	7.9771	1	7.4927e-16	1.4985e-15	1.055e-14	-0.0771111
Cln8_26889_1	Cln8	27608	27905	25670	38719	27458	36506	17763	27608	31982	1921200	1268100	0.21215	3.8839	0.99995	5.1404e-05	0.00010281	0.00025998	0.00133333
Clptm1l_218335_1	Clptm1l	4344.7	4420.1	4422.4	2931.3	4783.6	11385	2041.5	4420.1	3857.4	2841.6	203020	-0.19639	1.2487	0.10588	0.89412	0.21176	0.26645	-0.0382222
Clptm1l_218335_2	Clptm1l	5662.6	6681.4	6201.1	9302.9	12656	6191.5	5236.6	6201.1	7747.2	260310	284830	0.32111	2.897	0.99812	0.0018838	0.0037677	0.0072869	-0.0382222
Cnpy2_56530_2	Cnpy2	5993.7	5493.9	6539.7	2283	6656	2627.9	15482	5993.7	4641.9	273970	275300	-0.36864	2.5762	0.0049944	0.99501	0.0099887	0.017651	-0.109783
Cnpy2_56530_1	Cnpy2	10438	11271	10850	16802	16728	11043	10923	10850	13886	173440	498350	0.35591	4.3006	0.99999	8.5184e-06	1.7037e-05	4.8835e-05	-0.109783
Cntnap1_53321_1	Cntnap1	5031	5578.9	5274.6	1466.1	5631.7	788.71	5599.9	5274.6	3533	75986	242270	-0.57801	3.5382	0.00020147	0.9998	0.00040294	0.00093806	-0.048
Cntnap1_53321_2	Cntnap1	10478	9628.4	10937	14545	9267.2	19529	16772	10478	15658	466250	481280	0.57952	7.4672	1	4.0965e-14	8.1929e-14	5.1133e-13	-0.048
Col20a1_73368_2	Col20a1	5223.3	5529	5365.7	3730.8	9534.1	3954.6	1953.9	5365.7	3842.7	23470	246460	-0.48155	3.0679	0.001078	0.99892	0.0021559	0.0043715	-0.0573913
Col20a1_73368_1	Col20a1	7831.4	9781.8	8788.1	6133.5	5378.1	7928	9253.6	8788.1	7030.7	951360	403660	-0.32185	2.7661	0.0028364	0.99716	0.0056728	0.01051	-0.0573913
Copz2_56358_2	Copz2	1188.2	1142.2	875.37	208.57	132.93	1431.6	1001.3	1142.2	604.92	36658	52465	-0.9159	2.3458	0.0094944	0.99051	0.018989	0.031351	-0.0528889
Copz2_56358_1	Copz2	7819.8	8005.7	8154.6	5229.6	7416.5	12793	13089	8005.7	10105	28373	367720	0.33589	3.4614	0.99973	0.00026872	0.00053745	0.0012096	-0.0528889
Cox6a2_12862_1	Cox6a2	12944	14025	12745	5192.8	13451	15164	14523	12944	13987	604580	594540	0.1118	1.3527	0.91193	0.08807	0.17614	0.22694	0.00369565
Cox6a2_12862_2	Cox6a2	19402	19375	18372	17864	16531	30767	24795	19375	21329	503810	889950	0.13862	2.0714	0.98084	0.019162	0.038323	0.058246	0.00369565
Cpd_12874_2	Cpd	2411.2	2033.1	2590.8	4233.8	1287.1	1453.7	3393	2411.2	2423.4	87625	110750	0.0072339	0.036436	0.51453	0.48547	0.97093	0.97984	-0.102391
Cpd_12874_1	Cpd	9782.8	10677	10352	17034	16547	12476	10701	10352	14511	214890	475490	0.48723	6.0318	1	8.1057e-10	1.6211e-09	7.4302e-09	-0.102391
Cpeb2_231207_1	Cpeb2	8133.8	7173	8642.1	12710	11617	5942.9	3487.1	8133.8	8779.8	590740	373610	0.11025	1.0569	0.85473	0.14527	0.29055	0.35218	-0.0225581
Cpeb2_231207_2	Cpeb2	11971	12285	11872	15331	18364	17724	16789	11971	17256	54233	549870	0.52752	7.1274	1	5.1143e-13	1.0229e-12	6.0008e-12	-0.0225581
Cpeb3_208922_2	Cpeb3	2368.3	2118.1	1844.7	6165.2	1236.6	408.71	107.05	2118.1	822.65	68673	97289	-1.3633	4.1532	1.6393e-05	0.99998	3.2786e-05	9.1304e-05	-0.0371111
Cpeb3_208922_1	Cpeb3	9581.5	11166	10600	7913.5	13278	14058	6379.5	10600	10596	679100	486900	-0.00062421	0.0065719	0.49738	0.50262	0.99476	0.99589	-0.0371111
Creb3l2_208647_2	Creb3l2	1570.2	1189.3	1454.9	1050	2037.3	458.42	3158.4	1454.9	1543.7	41913	66828	0.085349	0.34323	0.63429	0.36571	0.73142	0.77924	-0.0321739
Creb3l2_208647_1	Creb3l2	9101	9482.4	8882.1	7627.2	16005	5762.9	12250	9101	9938.5	96690	418030	0.12699	1.2953	0.90239	0.097606	0.19521	0.24897	-0.0321739
Creg1_433375_2	Creg1	8658.1	7762.6	9188.2	9876.5	12864	8396.3	6093	8658.1	9136.4	541440	397690	0.077566	0.75845	0.77591	0.22409	0.44818	0.51022	-0.0171739
Creg1_433375_1	Creg1	10263	10024	9714.7	7582.2	9218.8	14487	17013	10024	11853	76451	460420	0.24179	2.6956	0.99649	0.0035128	0.0070255	0.012827	-0.0171739
Creld2_76737_1	Creld2	6798.9	6756.2	8085.8	4805.3	10528	6282.1	7098.6	6798.9	6690.3	828950	312290	-0.023225	0.19432	0.42296	0.57704	0.84592	0.87681	-0.108913
Creld2_76737_2	Creld2	2619.7	2272.4	2968.5	1756.5	8159.5	3526	2578.8	2619.7	3052.4	121120	120330	0.22047	1.2474	0.89387	0.10613	0.21225	0.26645	-0.108913
Crlf1_12931_1	Crlf1	12734	10622	11776	1181.9	8413	5635.8	10245	11776	7024.4	1125400	540910	-0.74534	6.4609	5.2054e-11	1	1.0411e-10	5.1469e-10	-0.0947826
Crlf1_12931_2	Crlf1	11489	10122	9821.7	8633.3	16277	10397	10720	10122	10558	979550	464920	0.060893	0.64004	0.73893	0.26107	0.52215	0.58385	-0.0947826
Crls1_66586_2	Crls1	8073.9	7077.8	8448.6	280.14	413.23	111.57	489.82	8073.9	346.68	566250	370850	-4.5376	12.689	3.4089e-37	1	6.8178e-37	1.7142e-35	-0.563023
Crls1_66586_1	Crls1	5825.5	4788.8	6014.1	347.62	487.42	161.28	547.13	5825.5	417.52	555140	267580	-3.7992	10.455	6.9792e-26	1	1.3958e-25	1.8611e-24	-0.563023
Cryba4_12959_2	Cryba4	15372	16719	13492	21283	16890	27857	17145	15372	19214	2675600	706080	0.3218	4.5718	1	2.4178e-06	4.8356e-06	1.4931e-05	-0.0275556
Cryba4_12959_1	Cryba4	5363.8	5133.5	5948.1	10036	12774	6208	17398	5363.8	11405	197210	246370	1.0882	12.171	1	2.2166e-34	4.4331e-34	9.4968e-33	-0.0275556
Csf2rb_12983_1	Csf2rb	6567.2	6976.2	7103.4	2750.3	4552.7	6402.5	8200.4	6976.2	5477.6	91740	320430	-0.34884	2.6474	0.004056	0.99594	0.0081121	0.014628	-0.0269565
Csf2rb_12983_2	Csf2rb	9482.2	9675.5	9522.1	7365.5	4164.2	17533	15176	9522.1	11271	12568	437370	0.24319	2.6438	0.9959	0.0040987	0.0081974	0.014752	-0.0269565
Csf3r_12986_2	Csf3r	5973.1	6572.3	6372.3	7753	4095.2	3965.6	8346.4	6372.3	5924.1	99685	292690	-0.1052	0.82843	0.20371	0.79629	0.40743	0.4699	-0.0519565
Csf3r_12986_1	Csf3r	14211	14413	13440	10677	18538	13154	24393	14211	15846	317090	652730	0.15711	2.0238	0.97851	0.021495	0.04299	0.064012	-0.0519565
Cspg5_29873_1	Cspg5	1121.1	1066.4	786.07	730	1742.6	224.24	2129	1066.4	1236.3	40796	48984	0.21303	0.76743	0.77859	0.22141	0.44283	0.50478	-0.002
Cspg5_29873_2	Cspg5	7223.9	7145.3	8377	5131.5	12596	12739	9576.9	7223.9	11086	667870	331810	0.61786	6.7052	1	1.0057e-11	2.0113e-11	1.0662e-10	-0.002
Ctla4_12477_2	Ctla4	2142.8	2631.9	2450.3	1725.8	767.72	777.66	435.75	2450.3	772.69	63756	112550	-1.6637	5.0006	2.8578e-07	1	5.7156e-07	2.02e-06	-0.0371739
Ctla4_12477_1	Ctla4	3393.6	4601.2	3997.3	1027.5	5338	1465.8	5828.1	3997.3	3401.9	364550	183610	-0.23263	1.3895	0.082333	0.91767	0.16467	0.2125	-0.0371739
Cubn_65969_2	Cubn	3910.8	2474.8	3529.4	5451.5	1641.6	3312.8	3651.5	3529.4	3482.1	628820	162110	-0.019444	0.11738	0.45328	0.54672	0.90656	0.92335	0.0673913
Cubn_65969_1	Cubn	4401.1	4573.5	4188	5320.6	8837.5	4103.7	2691.3	4401.1	4712.2	37557	202150	0.098513	0.69191	0.7555	0.2445	0.48899	0.5531	0.0673913
Cxcl10_15945_2	Cxcl10	21071	18478	17856	18169	18779	12602	20101	18478	18474	3556400	848730	-0.00029536	0.0041059	0.49836	0.50164	0.99672	0.99672	0.0402174
Cxcl10_15945_1	Cxcl10	15759	16265	14782	19349	15693	17549	15537	15759	16621	605920	723870	0.076817	1.0131	0.84448	0.15552	0.31103	0.37392	0.0402174
Cysltr2_70086_1	Cysltr2	6080.5	5157.5	6048.5	3088.7	5638.9	1848.1	6557.9	6048.5	4363.8	397470	277820	-0.47091	3.1963	0.00069597	0.9993	0.0013919	0.0029026	0.0195652
Cysltr2_70086_2	Cysltr2	17008	16947	15879	13607	17983	6740.5	11802	16947	12705	571190	778400	-0.4156	4.8078	7.6284e-07	1	1.5257e-06	5.1441e-06	0.0195652
D6Ertd527e_52372_2	D6Ertd527e	6620.9	7118.5	7565.8	8382.8	7811.1	7862.8	11055	7118.5	8122.8	223850	326970	0.19038	1.7563	0.96048	0.039518	0.079036	0.11075	0.0166667
D6Ertd527e_52372_1	D6Ertd527e	9643.2	9224.6	8620.7	11818	8281.1	18775	12357	9224.6	12087	269960	423710	0.38992	4.3982	0.99999	5.4586e-06	1.0917e-05	3.2678e-05	0.0166667
Ddost_13200_2	Ddost	8073.9	7891.1	7347.2	3.0672	0	2832.3	11.894	7891.1	7.4806	164620	362460	-9.862	13.095	2.6656e-40	1	5.3312e-40	1.5134e-38	-0.768696
Ddost_13200_1	Ddost	11230	13072	12469	0	434.87	258.48	115.7	12469	187.09	948770	572740	-6.0509	16.229	1.5441e-59	1	3.0881e-59	2.4705e-57	-0.768696
Derl3_70377_2	Derl3	4334	3881.3	4221.5	8723.2	2444.3	3474.1	4194.3	4221.5	3834.2	64194	193900	-0.13881	0.87961	0.18953	0.81047	0.37907	0.44241	-0.116222
Derl3_70377_1	Derl3	6278.2	4915.4	4838.3	7086.3	10511	15993	5542.6	4915.4	8798.7	931580	225780	0.83985	8.1726	1	1.5087e-16	3.0175e-16	2.4361e-15	-0.116222
Dhtkd1_209692_2	Dhtkd1	9475.9	10104	10635	4718.4	7083.6	6667.6	11038	10104	6875.6	338120	464120	-0.55535	4.7393	1.072e-06	1	2.1441e-06	7.014e-06	-0.0121739
Dhtkd1_209692_1	Dhtkd1	8882.7	7730.3	8060.7	9712.9	7550.4	7601	3270.9	8060.7	7575.7	392440	370250	-0.089509	0.79702	0.21272	0.78728	0.42544	0.48875	-0.0121739
Dll3_13389_2	Dll3	14952	15052	14850	6586.4	13153	3809.9	14222	14952	9869.8	10239	686760	-0.59915	6.1321	4.337e-10	1	8.6739e-10	4.1038e-09	-0.0886667
Dll3_13389_1	Dll3	8812.9	8299.5	7654.2	18924	8019.3	21781	9795.3	8299.5	14360	340030	381220	0.79084	9.815	1	4.8531e-23	9.7061e-23	1.1389e-21	-0.0886667
Dnajb11_67838_1	Dnajb11	4846.7	4716.7	5586.2	6685.6	5671.8	3104	1929	4846.7	4387.9	281910	222620	-0.14342	0.97222	0.16547	0.83453	0.33094	0.39402	-0.0126667
Dnajb11_67838_2	Dnajb11	8877.3	7739.5	8790	11622	4519.7	11278	6998	8790	9138.2	555580	403750	0.056035	0.54794	0.70813	0.29187	0.58373	0.64299	-0.0126667
Dnajb9_27362_2	Dnajb9	4177.4	3655.8	4387.1	5502.6	1931.1	1324.5	3809.3	4177.4	2870.2	158010	191880	-0.54128	2.9841	0.0014219	0.99858	0.0028439	0.0056113	-0.124348
Dnajb9_27362_1	Dnajb9	10882	11386	11051	2696.1	14507	9178.4	13259	11051	11219	70282	507620	0.021642	0.23447	0.59269	0.40731	0.81462	0.85341	-0.124348
Dnajc25_72429_1	Dnajc25	1206.1	938.91	1199.1	616.52	1009.9	1373.1	1921.4	1199.1	1191.5	33875	55078	-0.0092009	0.032509	0.48703	0.51297	0.97407	0.98188	-0.0402222
Dnajc25_72429_2	Dnajc25	2298.5	2241.9	2208.4	12355	3601.6	1132.3	9022.2	2241.9	6311.9	2162.2	102980	1.4929	12.683	1	3.6752e-37	7.3503e-37	1.7968e-35	-0.0402222
Dnajc3_100037258_2	Dnajc3	4209.6	4496.8	4444.8	2757.4	2405.2	3440.9	2306.4	4444.8	2581.3	29001	204160	-0.78377	4.1242	1.8605e-05	0.99998	3.7209e-05	0.00010233	-0.101333
Dnajc3_100037258_1	Dnajc3	4221.2	3847.1	3700.6	2271.8	2918.4	3794.4	2588.6	3847.1	2753.5	80727	176710	-0.48238	2.6016	0.0046388	0.99536	0.0092777	0.016494	-0.101333
Dnm3_103967_2	Dnm3	8928.3	9123.8	8665.3	15531	9831.9	6379.3	2378.8	8928.3	8105.6	53691	410100	-0.13945	1.2847	0.099446	0.90055	0.19889	0.25256	-0.0345652
Dnm3_103967_1	Dnm3	8720.8	10135	8630.9	26054	9225	3677.3	28882	8720.8	17640	1003800	400570	1.0162	14.092	1	2.1287e-45	4.2575e-45	1.441e-43	-0.0345652
Dsel_319901_1	Dsel	8548.1	9297.6	7797.4	3845.3	7519.5	7196.7	11419	8548.1	7358.1	562620	392630	-0.21624	1.8991	0.028778	0.97122	0.057555	0.082759	-0.0023913
Dsel_319901_2	Dsel	7653.4	8870.6	7117.4	13123	10354	9794.8	10236	7653.4	10295	884500	351540	0.42779	4.4561	1	4.1726e-06	8.3453e-06	2.5237e-05	-0.0023913
Dtl_76843_1	Dtl	15192	15851	15867	4.0897	0	9.9417	364.39	15851	7.0157	217420	728100	-10.95	18.569	4.0859e-78	1	8.1718e-78	1.4382e-75	-1.21311
Dtl_76843_2	Dtl	4444	4945.9	4884.8	9.2017	382.31	1102.4	1637.1	4884.8	742.37	98998	224370	-2.7164	8.7452	1.1129e-18	1	2.2257e-18	2.0192e-17	-1.21311
Edem1_192193_1	Edem1	2702	3107.8	2867.1	955.96	1630.2	671.62	2869.7	2867.1	1293.1	42600	131690	-1.1481	4.3372	7.2138e-06	0.99999	1.4428e-05	4.2181e-05	-0.00891304
Edem1_192193_2	Edem1	5834.4	5397.8	5026.2	4496.6	4672.3	8324.5	3078.4	5397.8	4584.4	164370	247930	-0.23558	1.6335	0.051182	0.94882	0.10236	0.13837	-0.00891304
Edem2_108687_2	Edem2	18969	19599	18461	19599	14432	22434	15227	18969	17413	327370	871280	-0.12349	1.6672	0.04774	0.95226	0.095479	0.13067	-0.0558696
Edem2_108687_1	Edem2	11517	11370	10259	9344.9	5141.1	14523	11650	11370	10497	628420	522270	-0.11526	1.2082	0.11349	0.88651	0.22699	0.28293	-0.0558696
Edem3_66967_2	Edem3	19054	20087	18355	12190	22400	36717	16698	19054	19549	777650	875190	0.037017	0.52937	0.70173	0.29827	0.59655	0.65538	-0.0295652
Edem3_66967_1	Edem3	4596.1	4655.7	5262.5	8128.2	9103.4	7258.6	6589.3	4655.7	7693.4	185850	213850	0.72449	6.5688	1	2.5364e-11	5.0729e-11	2.5804e-10	-0.0295652
Ell2_192657_1	Ell2	2116.9	2510.8	2141.5	1989.6	1319	923.47	5472.3	2141.5	1654.3	68523	98362	-0.37215	1.5532	0.060187	0.93981	0.12037	0.15953	-0.0178571
Ell2_192657_2	Ell2	850.87	1060.9	1264.2	1760.6	669.82	4744.4	300.59	1060.9	1215.2	42726	48729	0.19576	0.69907	0.75775	0.24225	0.48451	0.54873	-0.0178571
Emb_13723_2	Emb	13740	13650	14685	15706	16139	12414	14936	13740	15321	450520	631120	0.15711	1.99	0.9767	0.023295	0.046591	0.068525	0.0542222
Emb_13723_1	Emb	1206.1	985.11	792.58	336.37	2933.8	6865.3	525.5	985.11	1729.7	42946	45249	0.8115	3.5002	0.99977	0.00023248	0.00046496	0.00106	0.0542222
Emilin1_100952_2	Emilin1	12196	10524	11259	6170.3	12077	14810	24297	11259	13444	709020	517150	0.25583	3.038	0.99881	0.0011908	0.0023817	0.0047961	-0.016087
Emilin1_100952_1	Emilin1	5770	6622.2	6181.6	9319.3	7971.9	11405	3761.8	6181.6	8645.6	181800	283930	0.48393	4.6242	1	1.88e-06	3.7601e-06	1.1692e-05	-0.016087
Eml6_237711_2	Eml6	3467.9	3216.9	3486.6	3806.4	2344.4	806.38	1336.5	3467.9	1840.4	31685	159290	-0.91366	4.0778	2.2734e-05	0.99998	4.5468e-05	0.00012274	0.0045
Eml6_237711_1	Eml6	4632.8	5378.4	5420.6	3466	3780.9	6018	2267.4	5378.4	3623.4	278830	247040	-0.56968	3.5308	0.00020712	0.99979	0.00041424	0.00096181	0.0045
Entpd1_12495_1	Entpd1	4029.8	3563.4	4546.2	5833.9	2963.7	3792.2	2253.4	4029.8	3378	242080	185100	-0.25448	1.5151	0.064879	0.93512	0.12976	0.17043	-0.0511111
Entpd1_12495_2	Entpd1	6536.8	6268.3	6078.3	9651.6	4088	8834.9	7649	6268.3	8241.9	54085	287920	0.39485	3.6781	0.99988	0.00011749	0.00023497	0.00056496	-0.0511111
Epcam_17075_1	Epcam	14247	15926	14643	24817	15824	7089.5	11836	14643	13830	901510	672600	-0.082426	0.99159	0.1607	0.8393	0.3214	0.3848	-0.0156522
Epcam_17075_2	Epcam	1208.8	798.44	718.16	1578.6	956.3	584.35	1309.4	798.44	1132.9	87402	36674	0.50418	1.7463	0.95962	0.040382	0.080763	0.11254	-0.0156522
Ergic1_67458_1	Ergic1	9522.4	9053.6	10124	7869.5	13277	9109.9	13912	9522.4	11193	290840	437390	0.23323	2.5266	0.99424	0.0057582	0.011516	0.020148	0.0145652
Ergic1_67458_2	Ergic1	9130.5	8350.4	9785.4	12093	8622.1	16628	13440	9130.5	12767	518750	419390	0.48357	5.6148	1	9.839e-09	1.9678e-08	8.1299e-08	0.0145652
Erlec1_66753_1	Erlec1	5185.7	5383.9	5642	5613	3513	1489	1402.4	5383.9	2501	52942	247300	-1.1058	5.7973	3.3701e-09	1	6.7402e-09	2.9075e-08	-0.012
Erlec1_66753_2	Erlec1	7897.6	6796	7593.7	20242	8688.1	11997	14718	7593.7	13358	364360	348800	0.81474	9.7601	1	8.3532e-23	1.6706e-22	1.9093e-21	-0.012
Ern1_78943_2	Ern1	9307.7	8178.5	8013.2	0	0	7.7324	23.788	8178.5	3.8662	651220	375660	-10.715	13.337	5.6917e-42	1	1.1383e-41	3.4543e-40	0.0204348
Ern1_78943_1	Ern1	7739.3	8851.2	8720.2	13598	11328	4912.3	2804.8	8720.2	8120.3	489740	400540	-0.10283	0.94799	0.17157	0.82843	0.34313	0.40695	0.0204348
Espl1_105988_1	Espl1	7296.4	7120.3	8530.5	1.0224	3.0915	4.4185	16.219	7296.4	3.755	776980	335140	-10.584	12.597	8.6486e-38	1	1.7297e-37	4.4769e-36	-1.01783
Espl1_105988_2	Espl1	7915.5	7682.2	7390	25.56	248.35	9.9417	20.544	7682.2	23.052	69918	352860	-8.3194	12.894	9.6676e-39	1	1.9335e-38	5.156e-37	-1.01783
Evi2a_14017_2	Evi2a	5612.5	4960.7	6013.2	5697.9	8756.1	5738.6	5354.5	5612.5	5718.2	292720	257800	0.026917	0.20822	0.58247	0.41753	0.83506	0.86657	-0.00355556
Evi2a_14017_1	Evi2a	10565	10880	10929	15421	4149.8	9795.9	24835	10880	12608	50787	499730	0.21274	2.4456	0.99277	0.0072312	0.014462	0.024555	-0.00355556
Evi5_14020_1	Evi5	6012.5	6322.8	6342.5	5998.5	3993.2	678.25	10405	6322.8	4995.8	48358	290420	-0.33979	2.4624	0.0069009	0.9931	0.013802	0.02363	-0.0353333
Evi5_14020_2	Evi5	7526.3	7825.5	7813.2	4521.1	9609.4	4019.8	8502.1	7813.2	6511.6	41237	358880	-0.26287	2.1728	0.014899	0.9851	0.029797	0.046658	-0.0353333
F2rl1_14063_2	F2rl1	5071.2	4495.8	5326.7	5483.2	5056.6	2253.5	1061.8	5071.2	3655	198150	232930	-0.47233	2.9343	0.0016716	0.99833	0.0033432	0.0065378	-0.00622222
F2rl1_14063_1	F2rl1	5444.3	5328.5	5178.7	2365.9	3471.7	6741.6	10645	5328.5	5106.7	17920	244750	-0.061332	0.44837	0.32694	0.67306	0.65389	0.70952	-0.00622222
F9_14071_2	F9	7093.3	6874.5	7682.1	9712.9	15075	8456	9315.2	7093.3	9514.1	197260	325810	0.42356	4.2411	0.99999	1.1123e-05	2.2247e-05	6.2748e-05	0.0322222
F9_14071_1	F9	5824.6	6297	5608.5	11707	5736.8	7119.4	12258	5824.6	9413	134910	267540	0.69241	6.9377	1	1.9933e-12	3.9866e-12	2.2064e-11	0.0322222
Fads3_60527_2	Fads3	14067	15376	13975	18648	18621	19499	16310	14067	18634	861950	646120	0.40567	5.6826	1	6.6325e-09	1.3265e-08	5.5647e-08	-0.0334783
Fads3_60527_1	Fads3	8634.9	8977.8	8206.7	16017	5553.3	11088	13147	8634.9	12118	150460	396620	0.48883	5.5304	1	1.5975e-08	3.195e-08	1.2838e-07	-0.0334783
Fam129a_63913_1	Fam129a	12701	11347	11812	24053	17373	12227	9197.3	11812	14800	503260	542570	0.32528	4.0561	0.99998	2.4944e-05	4.9889e-05	0.00013304	-0.0165217
Fam129a_63913_2	Fam129a	3835.6	3288.9	3336.8	3681.7	6527.2	3846.3	5328.5	3336.8	4587.4	125540	153270	0.45909	3.1944	0.9993	0.00070057	0.0014011	0.0029149	-0.0165217
Fam71b_432552_2	Fam71b	2913.2	3207.6	2620.5	1309.7	944.96	1848.1	5830.2	2913.2	1578.9	86168	133810	-0.88327	3.6476	0.00013234	0.99987	0.00026468	0.00063467	0.0486667
Fam71b_432552_1	Fam71b	12972	13701	13300	25391	20489	17067	11232	13300	18778	134360	610900	0.49759	7.0088	1	1.2019e-12	2.4037e-12	1.356e-11	0.0486667
Farp2_227377_2	Farp2	7898.5	6828.3	8790	21223	6041.8	3197.9	7192.7	7898.5	6617.2	970030	362800	-0.25532	2.1272	0.0167	0.9833	0.033401	0.051747	0.00577778
Farp2_227377_1	Farp2	6548.4	6223.9	7275.5	14546	7278.4	8435	12626	6548.4	10531	317010	300780	0.68528	7.2609	1	1.923e-13	3.8459e-13	2.3023e-12	0.00577778
Faxc_76132_1	Faxc	20600	18052	20063	17781	14289	18381	20991	20063	18081	2166400	921540	-0.15005	2.0646	0.019482	0.98052	0.038965	0.058613	-0.0391111
Faxc_76132_2	Faxc	13170	11130	11509	14159	9941.2	21349	7056.4	11509	12050	1451300	528640	0.066281	0.74427	0.77164	0.22836	0.45671	0.51926	-0.0391111
Fbxo17_50760_2	Fbxo17	6773	6455.9	5939.7	5892.2	2814.3	11641	712.56	6455.9	4353.2	183500	296540	-0.56843	3.8613	5.639e-05	0.99994	0.00011278	0.00028356	-0.033913
Fbxo17_50760_1	Fbxo17	6803.4	6654.6	6174.1	5844.1	9029.2	20802	1085.6	6654.6	7436.7	126500	305660	0.16028	1.4146	0.9214	0.078599	0.1572	0.20343	-0.033913
Fgl2_14190_1	Fgl2	8069.4	9049.9	8210.5	11011	5728.5	6739.4	2818.9	8210.5	6233.9	362290	377130	-0.39726	3.2185	0.00064429	0.99936	0.0012886	0.0027118	-0.0213043
Fgl2_14190_2	Fgl2	11616	11212	11581	4378	16126	14140	7157	11581	10649	68490	531930	-0.12104	1.278	0.10063	0.89937	0.20126	0.25483	-0.0213043
Fkbp11_66120_1	Fkbp11	18343	18719	18564	15847	28046	17983	22683	18564	20333	36362	852700	0.13131	1.9157	0.9723	0.0277	0.0554	0.080184	-0.013913
Fkbp11_66120_2	Fkbp11	4055.7	4798	4925.7	2845.4	7570	5402.8	8039.3	4798	6486.4	283660	220390	0.43489	3.5964	0.99984	0.0001613	0.0003226	0.00076935	-0.013913
Fndc3a_319448_1	Fndc3a	1577.4	1818.7	1895.9	1017.3	984.12	974.29	778.52	1818.7	979.2	32091	83536	-0.89252	2.9045	0.0018394	0.99816	0.0036789	0.0071309	-0.0253333
Fndc3a_319448_2	Fndc3a	11258	10674	9939.8	6370.7	12517	6662.1	23255	10674	9589.7	440080	490260	-0.15447	1.5479	0.060817	0.93918	0.12163	0.16096	-0.0253333
Fndc3b_72007_2	Fndc3b	13021	14399	13807	16618	12137	24937	10497	13807	14378	484150	634180	0.058445	0.71683	0.76326	0.23674	0.47348	0.53694	-0.084
Fndc3b_72007_1	Fndc3b	7381.4	10036	8108.1	16638	7183.6	6807.9	17632	8108.1	11911	2122300	372430	0.55476	6.2309	1	2.3185e-10	4.6369e-10	2.2177e-09	-0.084
Fos_14281_1	Fos	6889.3	5830.3	7196.5	5360.5	3451.1	7020	10871	6889.3	6190.2	607930	316440	-0.15434	1.2427	0.10699	0.89301	0.21399	0.26786	-0.0367391
Fos_14281_2	Fos	6756.9	5700	6188.1	8983.9	4477.5	7206.6	9475.2	6188.1	8095.3	280880	284230	0.38754	3.5774	0.99983	0.00017354	0.00034708	0.00082106	-0.0367391
Fosb_14282_1	Fosb	8588.3	10498	9743.5	11207	10228	15486	26965	9743.5	13346	951850	447540	0.45388	5.3854	1	3.6145e-08	7.2289e-08	2.7302e-07	-0.036087
Fosb_14282_2	Fosb	9965.3	9666.3	10032	8534.1	10097	22431	20829	9965.3	15463	46917	457730	0.63376	8.1256	1	2.2264e-16	4.4529e-16	3.4677e-15	-0.036087
Frmd4b_232288_1	Frmd4b	4398.4	4758.3	4082.9	7801	1349.9	4799.6	4161.8	4398.4	4480.7	114530	202030	0.02675	0.18318	0.57267	0.42733	0.85466	0.87924	0.0118182
Frmd4b_232288_2	Frmd4b	11494	11099	11647	14551	19034	12573	21781	11494	16793	89901	527960	0.54686	7.2917	1	1.5298e-13	3.0596e-13	1.8441e-12	0.0118182
Fut1_14343_2	Fut1	3136.9	3857.3	3826.1	1976.3	2796.8	2403.7	1801.4	3826.1	2190	238050	175740	-0.80468	3.9028	4.7535e-05	0.99995	9.507e-05	0.0002418	-0.0202174
Fut1_14343_1	Fut1	6990.4	6898.6	7163.9	9971.6	4592.9	10472	4257	6990.4	7282.3	19273	321090	0.059006	0.51509	0.69676	0.30324	0.60649	0.66464	-0.0202174
Fut4_14345_2	Fut4	3522.5	3474.7	3263.3	2045.8	5825.4	3577.9	1471.6	3474.7	2811.9	23476	159600	-0.30525	1.6591	0.048548	0.95145	0.097096	0.13247	-0.0432609
Fut4_14345_1	Fut4	9757.7	9665.4	9922.1	10623	9472.3	22263	11717	9757.7	11170	17779	448200	0.19497	2.1092	0.98254	0.017463	0.034925	0.053825	-0.0432609
Fut8_53618_1	Fut8	7022.6	7601.8	6262.5	12850	5315.3	7038.7	5686.4	7022.6	6362.6	456620	322560	-0.14237	1.1621	0.1226	0.8774	0.2452	0.30263	0.035
Fut8_53618_2	Fut8	2604.5	2743.7	2825.2	4203.1	1929.1	2710.8	5492.9	2743.7	3457	13009	126030	0.33326	2.0091	0.97774	0.022261	0.044523	0.065849	0.035
Gad1_14415_2	Gad1	4865.4	5139	4581.5	2294.3	4938.1	3902.7	1979.8	4865.4	3098.5	77732	223480	-0.65084	3.7377	9.2855e-05	0.99991	0.00018571	0.00045522	-0.062093
Gad1_14415_1	Gad1	907.24	959.24	1085.6	128.82	2570.1	402.09	1334.3	959.24	868.19	9337.1	44060	-0.14372	0.43375	0.33223	0.66777	0.66447	0.71857	-0.062093
Gad2_14417_1	Gad2	6620	5826.6	6312.7	6567	14579	5903.2	3901.2	6312.7	6235.1	165370	289960	-0.017856	0.14423	0.44266	0.55734	0.88532	0.90696	-0.0132609
Gad2_14417_2	Gad2	2486.4	1400	1877.3	1561.2	13359	1643.7	3198.4	1877.3	2421.1	299400	86227	0.36684	1.8519	0.96798	0.032021	0.064042	0.091045	-0.0132609
Gas2l3_237436_2	Gas2l3	5919.4	4830.4	4524.8	3630.6	2845.2	14913	2085.8	4830.4	3237.9	639690	221870	-0.57693	3.3808	0.00036132	0.99964	0.00072264	0.0015938	0.0164444
Gas2l3_237436_1	Gas2l3	7695.4	6686	7455.1	8375.6	4678.4	5934.1	11645	7455.1	7154.9	324620	342430	-0.059294	0.51306	0.30395	0.69605	0.60791	0.66537	0.0164444
Gas7_14457_2	Gas7	10967	11562	11988	7769.3	8388.2	17881	4745.7	11562	8078.8	267570	531060	-0.51709	4.7794	8.7923e-07	1	1.7585e-06	5.8394e-06	0.0104444
Gas7_14457_1	Gas7	2547.2	2722.5	2892.2	4239.9	2332	9661.1	3087	2722.5	3663.5	29751	125050	0.42818	2.6611	0.99611	0.0038939	0.0077878	0.014101	0.0104444
Gca_227960_1	Gca	528.77	517.51	435.36	548.01	391.59	129.24	41.089	517.51	260.42	3437.5	23770	-0.98802	1.6713	0.04733	0.95267	0.094659	0.12975	-0.0866667
Gca_227960_2	Gca	6366.8	6175	6629	6248	7186.7	5991.5	12014	6366.8	6717.3	52780	292440	0.077313	0.64824	0.74158	0.25842	0.51683	0.57864	-0.0866667
Ggh_14590_2	Ggh	3409.7	2510.8	3465.2	2236	2607.2	332.49	451.97	3409.7	1344	405560	156620	-1.3425	5.2198	8.9541e-08	1	1.7908e-07	6.6215e-07	0.0313043
Ggh_14590_1	Ggh	14743	13283	13128	11803	17442	17808	9029.7	13283	14622	1077500	610130	0.13856	1.7144	0.95677	0.043228	0.086455	0.11944	0.0313043
Gla_11605_1	Gla	6072.4	6009.6	5998.3	4197	5786.2	5179.6	3177.9	6009.6	4688.3	2038.5	276030	-0.35812	2.5148	0.0059554	0.99404	0.011911	0.020756	0.0286047
Gla_11605_2	Gla	9110	7712.7	7094.1	3792.1	13335	13609	11675	7712.7	12505	1167500	354260	0.69707	8.0508	1	4.1115e-16	8.2229e-16	6.1848e-15	0.0286047
Glipr1_73690_2	Glipr1	2017.6	2399	2240.1	1228.9	1910.5	1675.7	144.89	2240.1	1452.3	37384	102890	-0.62481	2.4558	0.0070295	0.99297	0.014059	0.023977	0.0346667
Glipr1_73690_1	Glipr1	4661.4	5006	5198.3	5631.5	3982.9	932.31	16665	5006	4807.2	77838	229940	-0.058451	0.41459	0.33922	0.66078	0.67844	0.73111	0.0346667
Gls_14660_2	Gls	9831.1	11119	10756	9080.1	7150.6	9241.4	5740.5	10756	8115.3	493420	494030	-0.40633	3.7564	8.6171e-05	0.99991	0.00017234	0.00042602	-0.163043
Gls_14660_1	Gls	4968.3	4192.7	5106.2	8380.7	4511.5	4611.8	2466.4	4968.3	4561.7	310280	228210	-0.12317	0.85126	0.19731	0.80269	0.39463	0.45875	-0.163043
Glt8d1_76485_2	Glt8d1	2249.3	2188.3	2304.2	887.45	1246.9	2218.1	2029.6	2249.3	1638.2	3369.1	103320	-0.4571	1.9011	0.028642	0.97136	0.057285	0.08259	-0.119565
Glt8d1_76485_1	Glt8d1	9498.3	10012	9711	9469.6	9879.3	3601.1	17611	9711	9674.5	67910	446050	-0.0054305	0.054634	0.47822	0.52178	0.95643	0.96854	-0.119565
Glud1_14661_1	Glud1	8149	7478	6136.9	1044.9	5666.7	6736.1	13107	7478	6201.4	1124400	343480	-0.27002	2.1782	0.014694	0.98531	0.029388	0.046182	0.016087
Glud1_14661_2	Glud1	2580.3	3571.7	3120.1	555.17	5398.8	4897.9	462.79	3120.1	2726.6	247650	143310	-0.19444	1.0395	0.14928	0.85072	0.29857	0.36041	0.016087
Gm5134_333669_1	Gm5134	4348.3	4604.9	4388	1394.6	3414	3183.6	1392.7	4388	2289.1	24305	201550	-0.93851	4.6753	1.4676e-06	1	2.9352e-06	9.3585e-06	-0.02
Gm5134_333669_2	Gm5134	4283	5092.8	5727.6	4192.9	8807.6	3645.3	2244.7	5092.8	3919.1	529390	233930	-0.37786	2.4268	0.0076173	0.99238	0.015235	0.025634	-0.02
Gmppa_69080_2	Gmppa	5675.2	6280.3	6510.9	7519.8	3962.3	8203	7671.7	6280.3	7595.8	209690	288470	0.27432	2.4492	0.99284	0.0071594	0.014319	0.024372	-0.00860465
Gmppa_69080_1	Gmppa	5035.4	4347.1	4734.1	14150	5322.5	8521.2	1867.4	4734.1	6921.8	120300	217450	0.54797	4.6916	1	1.3555e-06	2.711e-06	8.7388e-06	-0.00860465
Gnat2_14686_2	Gnat2	1347.4	1246.6	1934	2783	1194.3	1809.4	785.01	1347.4	1501.9	177110	61891	0.15643	0.62076	0.73262	0.26738	0.53476	0.59568	-0.031087
Gnat2_14686_1	Gnat2	6032.1	4286.1	4526.6	4055.9	8675.7	6951.5	7120.2	4526.6	7035.8	1162200	207920	0.63617	5.5029	1	1.8684e-08	3.7368e-08	1.468e-07	-0.031087
Gnb3_14695_2	Gnb3	4971.9	5872.8	5369.4	6304.2	2477.3	4266.1	7222.9	5369.4	5285.1	205690	246630	-0.022825	0.16974	0.43261	0.56739	0.86521	0.8874	-0.0548837
Gnb3_14695_1	Gnb3	3918.8	3168.8	4329.4	2345.4	4285.8	8945.3	5683.2	3918.8	4984.5	365560	180000	0.34695	2.5118	0.99399	0.0060058	0.012012	0.02089	-0.0548837
Got1_14718_2	Got1	7207.8	6258.1	7899.7	6547.5	8498.5	2978.1	12932	7207.8	7523	690320	331070	0.061744	0.54783	0.7081	0.2919	0.58381	0.64299	0.00869565
Got1_14718_1	Got1	9655.7	12264	10691	13577	17640	29952	9296.8	10691	15608	1772800	491080	0.54581	7.0163	1	1.1389e-12	2.2777e-12	1.2932e-11	0.00869565
Gpm6a_234267_2	Gpm6a	4598.8	5189.9	5722.9	7225.4	6416.9	3051	7347.3	5189.9	6821.1	316760	238380	0.39425	3.3411	0.99958	0.00041721	0.00083443	0.0018266	-0.0177778
Gpm6a_234267_1	Gpm6a	6135.9	6018.8	5670.8	12038	7030	3480.7	20412	6018.8	9534	67393	276460	0.66351	6.6855	1	1.151e-11	2.302e-11	1.213e-10	-0.0177778
Gpr160_71862_2	Gpr160	3771.2	3580	4688.5	2246.2	11287	2942.7	2768.1	3771.2	2855.4	438980	173220	-0.40121	2.2004	0.013889	0.98611	0.027779	0.043966	-0.00571429
Gpr160_71862_1	Gpr160	1976.4	1908.3	1867	2467.1	3364.6	619.7	1775.5	1908.3	2121.3	3171.5	87653	0.15256	0.71931	0.76403	0.23597	0.47195	0.53589	-0.00571429
Gpr55_227326_2	Gpr55	10667	10775	10179	22453	10553	10188	13110	10667	11832	124890	489950	0.14955	1.6646	0.952	0.048	0.095999	0.13118	0.0271739
Gpr55_227326_1	Gpr55	20551	19004	18371	17509	24771	67218	18350	19004	21561	1396900	872880	0.18212	2.7369	0.9969	0.0031007	0.0062013	0.011417	0.0271739
Gpt2_108682_1	Gpt2	11014	10102	11249	9341.8	9674.3	7295	7408.9	11014	8375.3	443740	505900	-0.39506	3.7097	0.00010377	0.9999	0.00020754	0.00050388	0.00847826
Gpt2_108682_2	Gpt2	9069.7	10924	9784.4	8806	6326.2	9283.3	8741	9784.4	8773.5	904760	449420	-0.15731	1.5079	0.065786	0.93421	0.13157	0.17255	0.00847826
Gpx3_14778_2	Gpx3	2151.8	1766	2262.4	2242.2	1771.4	4234.1	2595.1	2151.8	2418.6	80533	98837	0.16857	0.84873	0.80199	0.19801	0.39603	0.45977	0.0226087
Gpx3_14778_1	Gpx3	3293.4	2655.9	3707.1	5884	2424.8	5711	1710.6	3293.4	4067.9	288760	151280	0.30459	1.9911	0.97677	0.023235	0.046469	0.068497	0.0226087
Grhl1_195733_1	Grhl1	5078.4	4727.8	5266.2	2613.3	3118.3	3044.4	6474.7	5078.4	3081.3	79090	233260	-0.72063	4.1349	1.7753e-05	0.99998	3.5507e-05	9.7949e-05	0.026087
Grhl1_195733_2	Grhl1	16710	18023	18240	30132	21288	22696	15475	18023	21992	886050	827850	0.28711	4.362	0.99999	6.4453e-06	1.2891e-05	3.8066e-05	0.026087
Grn_14824_2	Grn	14582	14557	13531	22091	22493	19925	28963	14557	22292	526810	668630	0.6148	9.4597	1	1.5434e-21	3.0869e-21	3.1587e-20	-0.0621739
Grn_14824_1	Grn	5030.1	4800.8	5522	8740.6	12134	10380	3956.4	5030.1	9560.4	147280	231040	0.92636	9.4251	1	2.1483e-21	4.2967e-21	4.346e-20	-0.0621739
Guca2b_14916_1	Guca2b	6215.6	6006.8	6784.4	5970.9	6708.5	10264	3334.7	6215.6	6339.7	183570	285500	0.028527	0.23234	0.59186	0.40814	0.81627	0.85358	-0.0545652
Guca2b_14916_2	Guca2b	19192	19904	18056	20627	19001	25227	27464	19192	22927	897980	881520	0.25655	3.9784	0.99997	3.4687e-05	6.9373e-05	0.00017903	-0.0545652
Gusb_110006_1	Gusb	7674.8	7869.8	7064.4	5387.1	9975.2	10305	8708.6	7674.8	9341.9	205340	352520	0.28355	2.8077	0.99751	0.0024945	0.004989	0.0094012	-0.0271739
H13_14950_1	H13	7347.4	7688.7	8574.2	2673.6	6125.3	7697.1	3359.5	7688.7	4742.4	450300	353160	-0.697	4.9578	3.5647e-07	1	7.1294e-07	2.4996e-06	-0.134444
H13_14950_2	H13	9374.8	10548	8564	6049.6	6758	6465.4	1218.6	9374.8	6257.5	1016800	430610	-0.58312	4.7504	1.0149e-06	1	2.0299e-06	6.6652e-06	-0.134444
Hdlbp_110611_2	Hdlbp	3346.2	3046.8	3467.1	4378	4243.6	1144.4	9806.1	3346.2	4310.8	52121	153700	0.36532	2.4603	0.99306	0.0069409	0.013882	0.02372	-0.0575556
Hdlbp_110611_1	Hdlbp	11229	11798	11061	10998	22638	34607	19311	11229	20974	176320	515760	0.90138	13.57	1	3.01e-42	6.0199e-42	1.892e-40	-0.0575556
Herpud1_64209_1	Herpud1	7748.2	8860.5	8673.7	13052	5615.2	6113	4962	8673.7	5864.1	445730	398410	-0.56466	4.4513	4.2681e-06	1	8.5362e-06	2.5726e-05	-0.0182609
Herpud1_64209_2	Herpud1	5777.2	5683.3	5896	8925.7	2376.3	2869.8	6024.9	5777.2	4447.4	11460	265360	-0.37734	2.5815	0.004919	0.99508	0.009838	0.017419	-0.0182609
Hid1_217310_2	Hid1	5318.2	5769.3	6156.4	22807	5969.7	4506.9	6476.8	5769.3	6223.3	176700	265000	0.10926	0.88187	0.81108	0.18892	0.37785	0.44181	-0.0273333
Hid1_217310_1	Hid1	3023.2	3094	2841	3849.4	8549	4188.8	775.28	3023.2	4019.1	19104	138860	0.41066	2.6724	0.99623	0.0037657	0.0075315	0.013722	-0.0273333
Hnrnpll_72692_2	Hnrnpll	994.02	1368.6	1086.5	260.72	663.64	1352.1	659.58	1086.5	661.61	44065	49907	-0.71484	1.9021	0.028577	0.97142	0.057155	0.082589	0.035
Hnrnpll_72692_1	Hnrnpll	7232.8	7847.6	8043.9	13456	7360.8	3654.1	2252.3	7847.6	5507.5	208250	360460	-0.51079	3.8978	4.8543e-05	0.99995	9.7086e-05	0.00024621	0.035
Hook1_77963_2	Hook1	4197.1	3866.5	4032.7	4388.2	2621.6	5280.2	5546.9	4032.7	4834.2	27320	185230	0.26148	1.8623	0.96872	0.03128	0.062559	0.089658	0.000222222
Hook1_77963_1	Hook1	2422	2841.7	2530.3	6344.1	2088.8	4650.5	6714.7	2530.3	5497.3	54342	116220	1.1191	8.703	1	1.6157e-18	3.2314e-18	2.8436e-17	0.000222222
Hs3st3b1_54710_2	Hs3st3b1	11119	10832	11684	29653	8122.4	13617	7978.7	11119	10870	200800	510740	-0.032787	0.34965	0.3633	0.6367	0.7266	0.77693	-0.0023913
Hs3st3b1_54710_1	Hs3st3b1	11376	11160	10679	34159	6312.8	8939.8	26590	11160	17765	138810	512590	0.67067	9.2255	1	1.4108e-20	2.8215e-20	2.6989e-19	-0.0023913
Hsp90b1_22027_2	Hsp90b1	4067.4	5398.7	4756.4	2055.1	664.67	4231.9	1484.6	4756.4	1769.8	443670	218470	-1.4258	6.3896	8.3145e-11	1	1.6629e-10	8.0849e-10	-0.38087
Hsp90b1_22027_1	Hsp90b1	15521	15302	14531	11190	11801	10266	5292.8	15302	10728	321360	702840	-0.51221	5.455	2.4493e-08	1	4.8985e-08	1.9074e-07	-0.38087
Hspa13_110920_2	Hspa13	5181.3	5313.7	5140.6	2919	1399.4	7628.6	3454.7	5181.3	3186.8	9594.3	237990	-0.70101	4.0883	2.1727e-05	0.99998	4.3455e-05	0.00011766	-0.121556
Hspa13_110920_1	Hspa13	8250.1	8903.9	7576.9	14359	8181.1	5601.6	1256.4	8250.1	6891.3	440290	378950	-0.2596	2.2073	0.013647	0.98635	0.027293	0.043354	-0.121556
Hspa5_14828_2	Hspa5	10853	12100	10921	2.0448	43.281	12.151	21.626	10921	16.888	696510	501640	-9.254	15.396	2.6921e-54	1	5.3842e-54	3.1587e-52	-1.28867
Hspa5_14828_1	Hspa5	10162	10487	11098	1.0224	26.793	797.55	35.682	10487	31.237	239440	481690	-8.3458	15.065	6.8045e-52	1	1.3609e-51	7.485e-50	-1.28867
Hspb1_15507_2	Hspb1	12596	11669	12758	9381.7	7909	5429.3	2883.8	12596	6669.2	442640	578550	-0.91726	7.7917	3.3055e-15	1	6.6109e-15	4.4073e-14	-0.0777273
Hspb1_15507_1	Hspb1	5511.4	5658.4	5999.2	6017.9	3305.8	5105.6	12047	5658.4	5561.8	68886	259900	-0.024842	0.18951	0.42484	0.57516	0.84969	0.87761	-0.0777273
I830077J02Rik_433638_1	I830077J02Rik	5558.8	4520.8	5262.5	7344	3675.8	3544.8	6224.9	5262.5	4950.3	318960	241720	-0.088194	0.63485	0.26276	0.73724	0.52552	0.58688	-0.066
I830077J02Rik_433638_2	I830077J02Rik	5334.3	6221.2	5411.3	4445.5	6137.6	3580.1	30531	5411.3	5291.5	330910	248550	-0.032284	0.24023	0.40507	0.59493	0.81015	0.85177	-0.066
Ica1_15893_1	Ica1	6561.8	5298.9	6379.7	4512.9	6028.4	6117.5	3415.8	6379.7	5270.7	600650	293040	-0.27546	2.0487	0.020243	0.97976	0.040487	0.060592	-0.00888889
Ica1_15893_2	Ica1	12108	11456	12360	9543.2	11396	10933	8124.7	12108	10238	244230	556160	-0.24204	2.5078	0.0060736	0.99393	0.012147	0.021084	-0.00888889
Ifi204_15951_1	Ifi204	4929	4049.5	4925.7	8075	6404.5	11920	4766.3	4925.7	7239.8	383880	226250	0.55552	4.865	1	5.7239e-07	1.1448e-06	3.9352e-06	-0.122
Ifi204_15951_2	Ifi204	8184.8	7910.5	7667.2	28844	11760	15474	3882.9	7910.5	13617	67228	363350	0.78348	9.4667	1	1.4435e-21	2.8871e-21	2.989e-20	-0.122
Ifi211_381308_1	Ifi211	11427	12519	11836	22006	13831	14102	7845.7	11836	13967	316910	543640	0.23881	2.89	0.99807	0.0019262	0.0038523	0.0074018	0.228333
Ifi211_381308_2	Ifi211	5097.2	4878.4	4823.4	14312	8130.6	13564	9997.5	4878.4	11781	25439	224080	1.2718	14.581	1	1.8541e-48	3.7082e-48	1.3597e-46	0.228333
Igf1r_16001_1	Igf1r	7352.7	7959.4	7387.2	6398.3	4845.4	4460.5	4069.9	7387.2	4652.9	164340	339310	-0.66676	4.6939	1.3401e-06	1	2.6802e-06	8.7034e-06	-0.245217
Igf1r_16001_2	Igf1r	7190.8	5908.8	6935.1	9338.7	12131	7591	10757	6935.1	10048	559290	318540	0.53481	5.5148	1	1.7455e-08	3.491e-08	1.3871e-07	-0.245217
Igsf6_80719_1	Igsf6	4535.3	4931.1	4321	9618.9	12267	4610.7	3791	4535.3	7114.8	101280	208320	0.64951	5.6516	1	7.9458e-09	1.5892e-08	6.6278e-08	-0.0115556
Igsf6_80719_2	Igsf6	1203.4	1267	1692.1	9369.4	3646.9	963.24	745	1267	2305.1	92406	58195	0.86292	4.3033	0.99999	8.4138e-06	1.6828e-05	4.8393e-05	-0.0115556
Il13ra1_16164_2	Il13ra1	1100.5	1315.9	1033.5	237.2	301.93	652.84	1602.5	1100.5	477.39	25453	50548	-1.2032	2.7715	0.0027897	0.99721	0.0055795	0.010425	0.0271111
Il13ra1_16164_1	Il13ra1	7022.6	5335.9	5763.9	4225.6	6882.7	5619.3	14633	5763.9	6251	883770	264750	0.11702	0.94667	0.8281	0.1719	0.34381	0.4072	0.0271111
Il15_16168_1	Il15	4913.8	3680.8	4400.1	5317.6	3621.2	4303.7	6086.5	4400.1	4810.6	390640	202110	0.12865	0.9131	0.8194	0.1806	0.36119	0.42436	-0.0126087
Il15_16168_2	Il15	1153.3	1330.7	915.37	2337.2	3654.1	181.16	1460.8	1153.3	1899	44045	52973	0.71902	3.2401	0.9994	0.00059744	0.0011949	0.002546	-0.0126087
Il18_16173_1	Il18	6888.4	6706.3	7241.1	10132	6366.4	1345.4	27241	6888.4	8249.3	78783	316400	0.26006	2.4194	0.99223	0.0077741	0.015548	0.02606	0.00108696
Il18_16173_2	Il18	2986.5	3760.2	3238.2	1054.1	4590.9	4431.8	6088.7	3238.2	4511.3	167920	148740	0.47822	3.301	0.99952	0.00048167	0.00096335	0.0020829	0.00108696
Il6st_16195_2	Il6st	1385	1656	1548.9	287.3	711.04	656.15	937.47	1548.9	683.6	19166	71144	-1.1788	3.2441	0.00058919	0.99941	0.0011784	0.0025169	-0.186522
Il6st_16195_1	Il6st	17593	17808	17215	33748	23383	13765	16148	17593	19765	94333	808080	0.16799	2.4169	0.99217	0.0078259	0.015652	0.026086	-0.186522
Irf4_16364_1	Irf4	13796	12358	12392	0	55.647	434.12	140.57	12392	98.106	985600	569190	-6.9663	16.295	4.7111e-60	1	9.4223e-60	8.2916e-58	-0.0428261
Irf4_16364_2	Irf4	7386.7	7251.6	8416	226.98	762.57	19.883	837.99	7386.7	494.77	538870	339290	-3.8974	11.832	1.334e-32	1	2.6681e-32	4.7917e-31	-0.0428261
Isg20_57444_1	Isg20	7110.3	6622.2	6906.2	2505.9	2801.9	1170.9	4515.4	6906.2	2653.9	61140	317220	-1.3794	7.55	2.1771e-14	1	4.3542e-14	2.7766e-13	-0.00717391
Isg20_57444_2	Isg20	6800.7	7659.1	7359.3	3250.3	2669	4907.9	9467.7	7359.3	4079.1	200950	338030	-0.85116	5.6419	8.4109e-09	1	1.6822e-08	6.9827e-08	-0.00717391
Itgam_16409_2	Itgam	11570	10672	10770	20969	8464.5	11282	6010.8	10770	9873.1	324720	494670	-0.12538	1.2747	0.10121	0.89879	0.20242	0.25593	0.0441304
Itgam_16409_1	Itgam	6942.1	6454.1	7384.4	14025	6321.1	7142.6	10445	6942.1	8793.9	216900	318870	0.34109	3.2793	0.99948	0.00052025	0.0010405	0.0022333	0.0441304
Itgb5_16419_2	Itgb5	6362.3	7274.7	6828.1	4852.4	7362.9	19879	2601.6	6828.1	6107.6	208200	313630	-0.16085	1.2865	0.099138	0.90086	0.19828	0.25225	-0.183333
Itgb5_16419_1	Itgb5	7746.4	8024.1	6737.9	6677.4	4371.4	17548	15394	7746.4	11036	547160	355810	0.51053	5.5144	1	1.7497e-08	3.4993e-08	1.3871e-07	-0.183333
Itm2c_64294_1	Itm2c	2441.7	2458.2	2901.5	3122.5	3813.9	793.13	4784.6	2458.2	3468.2	98399	112910	0.49642	3.0058	0.99868	0.0013246	0.0026492	0.0052744	-0.0151111
Itm2c_64294_2	Itm2c	3408	2583.8	2832.6	3941.4	8220.3	982.02	5862.7	2832.6	4902	196450	130110	0.79102	5.7371	1	4.816e-09	9.6321e-09	4.1147e-08	-0.0151111
Kcnk6_52150_2	Kcnk6	9733.6	8180.3	9246.8	22368	14944	9558.4	11192	9246.8	13068	687140	424730	0.499	5.8638	1	2.2619e-09	4.5238e-09	1.9806e-08	-0.0443478
Kcnk6_52150_1	Kcnk6	5139.2	6155.6	6816.9	11781	5061.8	10479	8752.9	6155.6	9615.7	735180	282740	0.64342	6.5074	1	3.8239e-11	7.6479e-11	3.8239e-10	-0.0443478
Kcnmb4_58802_2	Kcnmb4	6679.9	6789.5	5919.2	8272.3	5955.2	21793	4580.3	6679.9	7113.8	295330	306820	0.090775	0.78328	0.78327	0.21673	0.43346	0.49539	0.000869565
Kcnmb4_58802_1	Kcnmb4	20643	19924	19417	26398	18413	27754	28720	19924	27076	386710	915160	0.44248	7.4759	1	3.8327e-14	7.6654e-14	4.8183e-13	0.000869565
Kdelr3_105785_1	Kdelr3	6373	6278.5	5915.5	180.97	1421.1	2452.3	1951.7	6278.5	1686.4	70342	288390	-1.8959	8.5511	6.094e-18	1	1.2188e-17	1.0313e-16	-0.0515556
Kdelr3_105785_2	Kdelr3	3398.1	3582.8	3050.3	5959.6	3036.9	1048.3	6841.2	3398.1	4498.3	77539	156080	0.40453	2.7846	0.99732	0.0026793	0.0053586	0.010033	-0.0515556
Kit_16590_1	Kit	5032.8	5505	5251.3	10093	4324	2640.1	15860	5251.3	7208.6	56060	241210	0.45697	3.9853	0.99997	3.3692e-05	6.7384e-05	0.00017441	0.0526087
Kit_16590_2	Kit	6189.6	4891.4	5659.7	4845.2	8200.7	8308	14396	5659.7	8254.3	435570	259960	0.54435	5.0888	1	1.8013e-07	3.6026e-07	1.294e-06	0.0526087
Klrb1_100043861_1	Klrb1	698.77	564.64	668.86	75.659	428.69	68.487	245.45	668.86	160.55	5878.1	30722	-2.0518	2.9115	0.0017982	0.9982	0.0035965	0.0069865	0.0239394
Klrb1_100043861_2	Klrb1	15632	14940	13929	14169	13302	10227	9256.8	14940	11764	750490	686240	-0.34478	3.834	6.3034e-05	0.99994	0.00012607	0.00031428	0.0239394
Klrg2_74253_1	Klrg2	463.46	383.51	435.36	51.121	781.11	447.38	1.0813	435.36	249.25	1739	19997	-0.80216	1.3217	0.093127	0.90687	0.18625	0.23893	0.0524444
Klrg2_74253_2	Klrg2	7534.4	8407.6	7790.9	14480	12365	5555.2	15801	7790.9	13423	223090	357860	0.78473	9.4144	1	2.38e-21	4.76e-21	4.7065e-20	0.0524444
Lag3_16768_2	Lag3	10382	9024	9974.2	10487	10697	6381.5	5137.1	9974.2	8434.2	534660	458140	-0.24193	2.2753	0.011445	0.98855	0.02289	0.036892	-0.00543478
Lag3_16768_1	Lag3	15328	15074	13839	11534	21591	16869	20564	15074	18716	795770	692400	0.31219	4.3769	0.99999	6.0186e-06	1.2037e-05	3.5908e-05	-0.00543478
Large2_228366_1	Large2	5728.8	5516.1	5411.3	5823.7	6158.2	3657.4	4111	5516.1	4967.3	28122	253370	-0.15114	1.0902	0.13782	0.86218	0.27565	0.33458	0.00282609
Large2_228366_2	Large2	3512.6	3109.7	3558.2	4206.2	2995.6	4112.6	5044.2	3512.6	4159.4	82233	161340	0.24375	1.6101	0.94631	0.053687	0.10737	0.14382	0.00282609
Lgals1_16852_1	Lgals1	4142.5	4348	4817.8	3111.2	4936.1	4641.7	3928.3	4348	4285	131470	199710	-0.021055	0.14099	0.44394	0.55606	0.88787	0.90852	-0.0716279
Lgals1_16852_2	Lgals1	2982.1	3229.8	3402	2707.4	6208.7	9620.3	1617.6	3229.8	4458	45503	148350	0.46484	3.1889	0.99929	0.00071418	0.0014284	0.0029645	-0.0716279
Lgalsl_216551_1	Lgalsl	4085.3	3715.9	3790.8	2206.4	3890.1	3539.2	6202.2	3790.8	3714.7	46157	174120	-0.029255	0.18241	0.42763	0.57237	0.85526	0.87924	-0.108043
Lgalsl_216551_2	Lgalsl	2049.8	1910.2	1729.3	10615	1522	1070.4	3044.9	1910.2	2283.5	26094	87738	0.25741	1.2603	0.89621	0.10379	0.20757	0.26169	-0.108043
Lilrb4a_14728_1	Lilrb4a	1641.8	1725.3	2628.9	2155.2	3212.1	1791.7	1345.1	1725.3	1973.5	411710	79249	0.19376	0.88149	0.81097	0.18903	0.37805	0.44181	0.0124
Lilrb4a_14728_2	Lilrb4a	3927.8	4448.7	4055.9	7544.4	7962.6	2122	4320.8	4055.9	5932.6	85353	186300	0.54852	4.3479	0.99999	6.8718e-06	1.3744e-05	4.0449e-05	0.0124
Lman1_70361_1	Lman1	3647.7	3390.6	3508.9	3287.1	3665.5	2948.3	2424.2	3508.9	3117.7	16635	161170	-0.17051	0.9746	0.16488	0.83512	0.32976	0.39374	0.00478261
Lman1_70361_2	Lman1	7830.5	8166.5	6699.7	6508.7	8914.8	8629.4	8143.1	7830.5	8386.3	695780	359670	0.098907	0.92665	0.82294	0.17706	0.35411	0.41716	0.00478261
Lmtk3_381983_1	Lmtk3	2030.1	2207.7	1883.8	523.48	4636.2	331.39	460.62	2030.1	492.05	26481	93247	-2.0425	5.0368	2.3671e-07	1	4.7343e-07	1.6867e-06	-0.104783
Lmtk3_381983_2	Lmtk3	2369.2	3191.9	2852.2	4666.3	4531.1	2006	13623	2852.2	4598.7	174340	131010	0.68897	4.8253	1	6.9891e-07	1.3978e-06	4.7677e-06	-0.104783
Lrrn3_16981_2	Lrrn3	7207.8	6866.2	6978.8	7033.2	9445.5	12986	6421.7	6978.8	8239.3	32558	320550	0.23952	2.2264	0.98701	0.012992	0.025985	0.0415	-0.0564444
Lrrn3_16981_1	Lrrn3	6765.8	6958.6	5986.2	11055	16119	11039	4454.9	6765.8	11047	322480	310770	0.70724	7.6797	1	7.9739e-15	1.5948e-14	1.0396e-13	-0.0564444
Ly6c2_100041546_1	Ly6c2	15083	15476	15139	13339	18636	23093	8783.2	15139	15988	58429	695370	0.07871	1.0181	0.84567	0.15433	0.30865	0.37156	0.00333333
Ly6c2_100041546_2	Ly6c2	2862.2	2275.2	2407.5	2512.1	3750	4255.1	3404.9	2407.5	3577.5	112120	110580	0.5712	3.5182	0.99978	0.00021723	0.00043445	0.0010008	0.00333333
Ly6i_57248_1	Ly6i	7661.4	7612.9	8101.6	7166.1	3806.6	5731.9	3907.7	7661.4	4819.8	98065	351910	-0.66851	4.7901	8.335e-07	1	1.667e-06	5.5778e-06	-0.0684444
Ly6i_57248_2	Ly6i	1895.9	2205	1568.4	2020.3	1017.1	3877.3	622.82	1895.9	1518.7	101380	87083	-0.31986	1.2782	0.10059	0.89941	0.20117	0.25483	-0.0684444
Ly6k_76486_1	Ly6k	13965	14957	14344	17498	15020	7403.3	17467	14344	16244	259850	658840	0.17946	2.3409	0.99038	0.0096189	0.019238	0.031703	-0.0897778
Ly6k_76486_2	Ly6k	3629.8	3180.8	3096.8	3023.3	4637.2	5380.7	8918.4	3180.8	5008.9	104340	146100	0.65494	4.7827	1	8.646e-07	1.7292e-06	5.764e-06	-0.0897778
Ly96_17087_2	Ly96	2456	2073.7	2104.2	689.11	1508.6	2317.5	5122	2104.2	1913.1	62326	96653	-0.13733	0.61488	0.26932	0.73068	0.53864	0.59773	-0.000652174
Ly96_17087_1	Ly96	17036	15643	17140	16110	24006	19173	31295	17036	21590	976470	782510	0.34173	5.1476	1	1.3191e-07	2.6382e-07	9.5936e-07	-0.000652174
Maged2_80884_1	Maged2	4625.7	3629	3564.7	3741	3547	4046.3	377.37	3629	3644	498710	166690	0.0059356	0.036655	0.51462	0.48538	0.97076	0.97984	0.0834783
Maged2_80884_2	Maged2	7189.9	6980.8	7830	12153	9125	14378	17201	7189.9	13266	226710	330250	0.88356	10.573	1	1.9971e-26	3.9942e-26	5.492e-25	0.0834783
Mageh1_75625_2	Mageh1	11066	9140.5	10700	11955	26470	8554.3	9253.6	10700	10604	1282800	491470	-0.012933	0.13622	0.44582	0.55418	0.89164	0.91026	-0.00195652
Mageh1_75625_1	Mageh1	5293.1	4585.5	5120.1	6979	6029.4	2330.8	5981.6	5120.1	6005.5	157890	235180	0.23007	1.8257	0.96605	0.033947	0.067894	0.095902	-0.00195652
Man1b1_227619_2	Man1b1	15812	16370	15926	15511	16311	30563	10529	15926	15911	104980	731520	-0.001374	0.017726	0.49293	0.50707	0.98586	0.98923	-0.0117391
Man1b1_227619_1	Man1b1	3909.9	4429.3	4151.7	2383.2	1440.6	8099.2	9920.7	4151.7	5241.2	67768	190700	0.33611	2.4948	0.9937	0.0063008	0.012602	0.021744	-0.0117391
Man1c1_230815_2	Man1c1	4623	6385.7	5363.9	25523	3893.2	4481.5	6523.3	5363.9	5502.4	796500	246380	0.036787	0.27915	0.60993	0.39007	0.78013	0.82613	0.0147826
Man1c1_230815_1	Man1c1	5434.5	5727.7	5732.2	4453.6	7207.3	29539	8622.1	5727.7	7914.7	43000	263090	0.46651	4.2638	0.99999	1.0049e-05	2.0098e-05	5.6868e-05	0.0147826
Manea_242362_2	Manea	6190.5	4783.2	4973.2	961.07	9046.7	2926.2	3286	4973.2	3106.1	759000	228430	-0.67889	3.9065	4.6828e-05	0.99995	9.3655e-05	0.00023889	-0.0136957
Manea_242362_1	Manea	2643.9	3255.7	3191.7	2010.1	951.15	10373	5344.8	3191.7	3677.4	152110	146600	0.2043	1.2685	0.89769	0.10231	0.20462	0.25834	-0.0136957
Manf_74840_2	Manf	3850.8	3565.3	3769.4	1363.9	889.32	2646.7	526.58	3769.4	1126.6	24154	173140	-1.7415	6.3514	1.067e-10	1	2.1341e-10	1.0319e-09	-0.192174
Manf_74840_1	Manf	9655.7	8259.8	10275	4712.3	4239.5	3237.7	4550	9655.7	4394.7	1165900	443510	-1.1354	7.8998	1.3969e-15	1	2.7938e-15	1.9208e-14	-0.192174
Mansc1_67729_1	Mansc1	8090.9	6278.5	7183.4	5516.9	3316.1	1702.2	14180	7183.4	4416.5	821200	329950	-0.70164	4.8169	7.2897e-07	1	1.4579e-06	4.9346e-06	0.0155556
Mansc1_67729_2	Mansc1	1522.8	1588.6	1689.3	1463.1	1588	5662.4	4669	1588.6	3128.5	7241.3	72967	0.97729	5.7008	1	5.9635e-09	1.1927e-08	5.0461e-08	0.0155556
Matn2_17181_2	Matn2	3292.5	3705.7	3005.7	4006.8	3345	3044.4	2099.8	3292.5	3194.7	126510	151230	-0.043516	0.25164	0.40066	0.59934	0.80132	0.84451	-0.0182609
Matn2_17181_1	Matn2	4085.3	4974.5	5127.6	4388.2	5665.7	6610.1	6557.9	4974.5	6111.8	407130	228490	0.29698	2.3792	0.99132	0.008676	0.017352	0.028811	-0.0182609
Mcts2_66405_2	Mcts2	11838	12803	12044	13566	7576.2	21148	5155.5	12044	10571	309070	553210	-0.18815	1.9801	0.023847	0.97615	0.047695	0.069836	-0.0526667
Mcts2_66405_1	Mcts2	4869.9	5069.7	5105.3	7448.3	7237.2	5158.6	1746.3	5069.7	6197.9	20593	232860	0.28982	2.3379	0.9903	0.0096962	0.019392	0.031898	-0.0526667
Metrnl_210029_2	Metrnl	1239.2	1247.6	1332.1	1634.8	2401.1	702.55	749.32	1247.6	1192.1	3610.9	57304	-0.065575	0.23177	0.40836	0.59164	0.81672	0.85358	-0.101087
Metrnl_210029_1	Metrnl	7185.4	8910.4	7629	3360.7	6820.8	11987	16349	7629	9404.2	919290	350420	0.30176	2.9987	0.99864	0.0013556	0.0027113	0.0053616	-0.101087
Mib1_225164_2	Mib1	11202	13126	12504	15559	11920	23618	8797.3	12504	13739	1041200	574320	0.13597	1.6307	0.94852	0.051476	0.10295	0.13876	-0.0695652
Mib1_225164_1	Mib1	9526.9	9417.7	9604.9	38939	6117	7498.3	14404	9526.9	10951	9003.6	437590	0.20096	2.1528	0.98433	0.015668	0.031335	0.048633	-0.0695652
Mlkl_74568_2	Mlkl	12995	15103	14355	10594	24873	12970	16020	14355	14495	1204600	659350	0.014006	0.17248	0.56847	0.43153	0.86306	0.88623	0.0473913
Mlkl_74568_1	Mlkl	11040	11283	12089	11760	8006.9	18481	21594	11283	15120	354370	518240	0.42234	5.3308	1	4.8887e-08	9.7774e-08	3.677e-07	0.0473913
Mocos_68591_1	Mocos	6887.5	7287.6	6683	6042.5	5495.6	6785.8	17076	6887.5	6414.1	100960	316360	-0.10271	0.84161	0.2	0.8	0.40001	0.46256	-0.00956522
Mocos_68591_2	Mocos	5834.4	6090.9	5629.9	13052	7067.1	3141.6	6739.6	5834.4	6903.4	53796	267990	0.24267	2.0649	0.98053	0.019466	0.038932	0.058613	-0.00956522
Mrc1_17533_2	Mrc1	8292.2	8646.1	9247.7	17986	9055	15256	7119.1	8646.1	12156	243590	397140	0.49145	5.5689	1	1.2816e-08	2.5632e-08	1.0443e-07	-0.0511111
Mrc1_17533_1	Mrc1	4836.8	5307.2	5872.7	7668.1	8344.9	7405.5	2708.6	5307.2	7536.8	270540	243770	0.50591	4.5157	1	3.1553e-06	6.3105e-06	1.9282e-05	-0.0511111
Mt1_17748_2	Mt1	15582	15325	15236	16549	27705	12576	31676	15325	22127	37135	703900	0.52991	8.1075	1	2.5828e-16	5.1657e-16	3.9875e-15	0.0030303
Mt1_17748_1	Mt1	3999.4	3471	3401	9985.9	3389.3	2673.2	9601.7	3471	6495.5	142030	159430	0.9039	7.5748	1	1.7988e-14	3.5975e-14	2.3108e-13	0.0030303
Mvb12b_72543_1	Mvb12b	1527.3	1360.3	1499.6	2009	1327.3	1554.2	565.51	1499.6	1440.7	10082	68879	-0.057696	0.22414	0.41132	0.58868	0.82264	0.85773	0.00333333
Mvb12b_72543_2	Mvb12b	8549.9	7552.8	8337.9	15684	14921	8119.1	8505.3	8337.9	11713	330630	382980	0.4903	5.4537	1	2.467e-08	4.934e-08	1.9127e-07	0.00333333
Myadml2_68515_1	Myadml2	8042.6	6823.7	9159.3	4685.7	5498.7	11136	9865.6	8042.6	7682.1	1366400	369410	-0.066138	0.59299	0.27659	0.72341	0.55319	0.61233	0.0675556
Myadml2_68515_2	Myadml2	2947.2	4326.7	3215.9	6114	10469	3508.3	1615.4	3215.9	4811.2	653080	147710	0.58102	4.1507	0.99998	1.6571e-05	3.3142e-05	9.1713e-05	0.0675556
Myo1h_231646_2	Myo1h	7129.1	6507.7	7454.2	5737.8	5752.2	7854	5715.6	7129.1	5745	245920	327460	-0.31136	2.4187	0.0077885	0.99221	0.015577	0.02606	-0.036
Myo1h_231646_1	Myo1h	3695.2	4138.2	3357.3	1738.1	5894.4	15631	2760.5	3695.2	4327.5	155220	169730	0.22783	1.5348	0.93758	0.062417	0.12483	0.16445	-0.036
Myom1_17929_2	Myom1	10009	10695	9819.8	9536	4773.2	8302.4	11209	10009	8919.2	253020	459740	-0.16631	1.6074	0.053982	0.94602	0.10796	0.14439	0.00577778
Myom1_17929_1	Myom1	7455.6	8201.6	7844.9	4670.4	7489.6	8704.5	14710	7844.9	8097.1	139370	360330	0.045647	0.42016	0.66282	0.33718	0.67437	0.72815	0.00577778
Myzap_102371_2	Myzap	5136.5	5284.1	4583.4	2660.3	5156.6	3550.3	3919.6	5136.5	3735	163880	235930	-0.4596	2.8855	0.0019539	0.99805	0.0039079	0.0074922	0.0277778
Myzap_102371_1	Myzap	1151.5	950.92	1219.6	357.84	1406.6	368.95	2024.2	1151.5	887.79	22432	52891	-0.37485	1.1467	0.12576	0.87424	0.25153	0.31	0.0277778
Mzb1_69816_1	Mzb1	1852.1	1816.8	1855.9	849.63	1098.5	446.27	8533.4	1852.1	974.07	627.91	85069	-0.92633	3.0102	0.0013052	0.99869	0.0026104	0.005209	-0.04
Mzb1_69816_2	Mzb1	13829	14321	12738	20590	19845	16268	23604	13829	20218	716000	635180	0.54793	8.0167	1	5.4325e-16	1.0865e-15	7.9677e-15	-0.04
Nectin4_71740_2	Nectin4	15521	14836	15307	19204	15313	7540.2	27814	15307	17259	134100	703110	0.17307	2.3269	0.99002	0.009984	0.019968	0.032783	0.000652174
Nectin4_71740_1	Nectin4	17215	15029	16875	40123	16537	33794	18285	16875	26040	1761600	775100	0.62581	10.41	1	1.1169e-25	2.2338e-25	2.934e-24	0.000652174
Nfxl1_100978_2	Nfxl1	16388	14602	15957	15947	15375	33136	14130	15957	15661	1010400	732930	-0.027005	0.34567	0.3648	0.6352	0.72959	0.77823	-0.0330435
Nfxl1_100978_1	Nfxl1	5925.7	5680.6	6226.2	4558.9	6449.9	5699.9	17749	5925.7	6074.9	75201	272180	0.035873	0.28601	0.61257	0.38743	0.77487	0.82155	-0.0330435
Nod2_257632_2	Nod2	1327.8	1289.1	1349.8	1310.7	1571.5	502.61	658.5	1327.8	984.62	988.28	60987	-0.43097	1.3895	0.082346	0.91765	0.16469	0.2125	0.0344444
Nod2_257632_1	Nod2	15623	17412	16691	32977	18020	37854	12835	16691	25499	829840	766640	0.61134	10.059	1	4.1717e-24	8.3434e-24	1.0197e-22	0.0344444
Nrg2_100042150_1	Nrg2	6875.9	6212.9	7594.6	11135	6364.3	2675.4	4483	6875.9	5423.7	478090	315830	-0.34222	2.5841	0.0048821	0.99512	0.0097642	0.017324	-0.021087
Nrg2_100042150_2	Nrg2	18147	17662	16571	19381	15820	31165	42547	17662	25273	712750	811250	0.51694	8.4503	1	1.4522e-17	2.9044e-17	2.4112e-16	-0.021087
Nrp1_18186_1	Nrp1	7955.8	6506.7	6448.5	9108.7	4828.9	23310	8688.1	6506.7	8898.4	1051600	298870	0.45155	4.3748	0.99999	6.0783e-06	1.2157e-05	3.6141e-05	0.0186957
Nrp1_18186_2	Nrp1	9388.2	9213.5	9020.7	16130	11284	20484	5340.4	9213.5	13707	33845	423200	0.57302	6.907	1	2.4746e-12	4.9492e-12	2.6719e-11	0.0186957
Nrp2_18187_1	Nrp2	3811.5	3810.1	4250.3	1340.4	5388.5	1662.5	5789.2	3811.5	3525.5	96307	175070	-0.1125	0.68355	0.24713	0.75287	0.49426	0.55763	0.0163043
Nrp2_18187_2	Nrp2	10558	11350	11312	16294	14130	20639	10776	11312	15212	284560	519580	0.42735	5.4108	1	3.1369e-08	6.2738e-08	2.39e-07	0.0163043
Odc1_18263_1	Odc1	3637.9	3058.8	3567.5	441.68	108.2	11.046	1.0813	3567.5	59.624	131860	163870	-5.8793	8.6657	1.6342e-18	1	3.2684e-18	2.8477e-17	-0.285435
Odc1_18263_2	Odc1	4968.3	5693.5	5572.2	0	939.81	8601.8	262.75	5572.2	601.28	189710	255950	-3.21	9.8257	4.3612e-23	1	8.7225e-23	1.0373e-21	-0.285435
Olfml3_99543_1	Olfml3	3152.1	3080.1	2466.1	2401.6	1368.5	5148.7	163.27	3080.1	1885.1	191080	141480	-0.70806	3.1771	0.00074373	0.99926	0.0014875	0.0030799	-0.0044186
Olfml3_99543_2	Olfml3	3524.3	2814.9	3612.2	4856.5	5919.2	4386.5	11655	3524.3	5387.8	255490	161880	0.61223	4.6318	1	1.8129e-06	3.6259e-06	1.1355e-05	-0.0044186
Olfr10_18307_1	Olfr10	6491.1	5806.2	6049.5	2922.1	6487	10033	8954.1	6049.5	7720.5	127110	277870	0.35184	3.1701	0.99924	0.00076201	0.001524	0.0031482	-0.0162963
Olfr10_18307_2	Olfr10	16901	15451	14991	25955	31025	23734	15416	15451	24845	1156900	709720	0.68517	11.15	1	3.5797e-29	7.1594e-29	1.1053e-27	-0.0162963
Olfr1066_257880_1	Olfr1066	2806.7	2951.6	3503.3	310.81	860.46	3448.7	2866.5	2951.6	1863.5	162690	135580	-0.66324	2.9553	0.0015616	0.99844	0.0031232	0.0061349	0.025
Olfr1066_257880_2	Olfr1066	2899.8	3140.2	2065.2	3460.9	2458.8	2236.9	3299	2899.8	2878.9	377160	133190	-0.010428	0.057245	0.47717	0.52283	0.95435	0.96754	0.025
Olfr11_218066_2	Olfr11	12334	13293	12431	7450.3	9199.2	6233.5	10080	12431	8324.8	376560	570990	-0.57841	5.4342	2.7527e-08	1	5.5054e-08	2.1156e-07	0.0118519
Olfr11_218066_1	Olfr11	9211.9	10178	10011	5050.7	10570	27847	7855.5	10011	9212.6	332920	459810	-0.11982	1.1766	0.11967	0.88033	0.23934	0.29671	0.0118519
Olfr1116_257875_2	Olfr1116	2643	2856.5	2406.6	1455.9	1551.9	1844.7	3507.7	2643	1698.3	50729	121400	-0.63774	2.7112	0.003352	0.99665	0.0067039	0.012291	-0.045
Olfr1116_257875_1	Olfr1116	1632	1815	2032.6	3318.8	447.23	873.77	1588.4	1815	1231.1	40432	83366	-0.55965	2.0223	0.021575	0.97843	0.043149	0.064141	-0.045
Olfr116_258625_1	Olfr116	7312.5	7640.6	7708.1	14327	7249.5	7296.1	6830.4	7640.6	7272.8	56119	350950	-0.071167	0.62086	0.26734	0.73266	0.53469	0.59568	0.0137037
Olfr116_258625_2	Olfr116	8597.3	8269	7485.8	28765	7734.9	11117	12097	8269	11607	360610	379820	0.48918	5.4165	1	3.0387e-08	6.0774e-08	2.3253e-07	0.0137037
Olfr13_18310_2	Olfr13	1165.8	1098.8	1075.4	507.12	1936.3	166.8	491.98	1098.8	499.55	2520.3	50470	-1.1356	2.6674	0.0038222	0.99618	0.0076444	0.01387	0.0274074
Olfr13_18310_1	Olfr13	7249.8	7650.8	8060.7	9864.2	10205	5132.1	14977	7650.8	10035	164380	351420	0.39126	4.0212	0.99997	2.8945e-05	5.7891e-05	0.00015135	0.0274074
Olfr1320_236784_1	Olfr1320	3132.4	2424	2843.8	1042.9	2359.8	1447.1	1275.9	2843.8	1361.5	129770	130620	-1.0621	4.1014	2.0535e-05	0.99998	4.107e-05	0.00011155	0.05625
Olfr1320_236784_2	Olfr1320	1401.1	1131.1	1331.2	216.75	3270.8	757.78	601.19	1331.2	679.48	22459	61145	-0.96917	2.6356	0.0041997	0.9958	0.0083994	0.015082	0.05625
Olfr1355_257734_1	Olfr1355	8054.2	7922.5	7683	3728.7	2362.9	1743.1	2355	7922.5	2359	37350	363900	-1.7474	9.2227	1.4485e-20	1	2.8969e-20	2.7412e-19	-0.0783333
Olfr1355_257734_2	Olfr1355	4994.3	4063.4	4674.5	2476.3	3184.2	4130.2	10124	4674.5	3657.2	237890	214710	-0.35399	2.1955	0.014065	0.98593	0.02813	0.044443	-0.0783333
Olfr138_170648_1	Olfr138	7105.8	7252.5	6560.2	1444.7	7042.4	3364.7	5562.1	7105.8	4463.4	159610	326390	-0.67073	4.6252	1.8711e-06	1	3.7422e-06	1.1678e-05	0.141667
Olfr138_170648_2	Olfr138	4900.3	4436.7	4773.2	2948.6	4784.6	2667.7	5760	4773.2	3866.6	64687	219240	-0.3038	1.9361	0.026429	0.97357	0.052858	0.07663	0.141667
Olfr140_57272_2	Olfr140	1697.3	1912.9	1510.7	2370	1019.2	588.77	2030.6	1697.3	1524.9	40652	77960	-0.1544	0.61734	0.26851	0.73149	0.53701	0.59734	-0.108148
Olfr140_57272_1	Olfr140	9278.2	8950.1	9448.6	10441	10978	7314.9	6562.3	9278.2	8877.9	68339	426170	-0.063615	0.61314	0.26989	0.73011	0.53978	0.59825	-0.108148
Olfr149_235256_2	Olfr149	2573.2	2587.5	2867.1	1540.8	1769.4	1564.2	1042.4	2587.5	1552.5	39168	118850	-0.73664	3.0024	0.0013394	0.99866	0.0026788	0.0053213	-0.00555556
Olfr149_235256_1	Olfr149	10091	9931.5	11307	6352.3	22295	12165	7886.8	10091	10026	751910	463530	-0.0093739	0.096005	0.46176	0.53824	0.92352	0.93845	-0.00555556
Olfr15_18312_2	Olfr15	6832	7182.3	7139.7	6565.9	4700.1	7724.7	7754.9	7139.7	7145.3	48248	327950	0.0011304	0.0097736	0.5039	0.4961	0.9922	0.99446	-0.0444444
Olfr15_18312_1	Olfr15	8302.9	8252.4	8523	5076.3	8536.6	10296	12173	8302.9	9416.5	25498	381370	0.18154	1.8031	0.96432	0.035683	0.071367	0.10048	-0.0444444
Olfr1507_57269_2	Olfr1507	2878.3	3307.4	2692.2	1768.8	2190.8	2139.7	1964.7	2878.3	2052.2	109400	132210	-0.48785	2.272	0.011543	0.98846	0.023086	0.03714	-0.0222222
Olfr1507_57269_1	Olfr1507	5926.6	5966.1	6193.7	4550.8	9749.5	10722	6999.1	5966.1	8374.3	26668	274040	0.48911	4.6003	1	2.1096e-06	4.2193e-06	1.3074e-05	-0.0222222
Olfr1508_57270_1	Olfr1508	3270.2	3129.1	2519.1	1101.1	6354	1122.3	1264	3129.1	1193.2	195960	143730	-1.3902	5.1064	1.6415e-07	1	3.283e-07	1.1889e-06	0.0442308
Olfr1508_57270_2	Olfr1508	1647.2	1117.3	1043.7	296.5	652.3	3062	2480.4	1117.3	1566.4	143100	51319	0.48709	1.9825	0.97629	0.02371	0.04742	0.069549	0.0442308
Olfr1509_57271_2	Olfr1509	9408.8	8825.3	11085	2557.1	7573.1	6248.9	3397.4	9408.8	4823.1	1575000	432170	-0.96389	6.9755	1.5243e-12	1	3.0486e-12	1.7087e-11	-0.0259259
Olfr1509_57271_1	Olfr1509	7300.8	7123.1	7562.1	4664.2	4007.6	5965	6803.4	7300.8	5314.6	49911	335350	-0.45802	3.4299	0.00030193	0.9997	0.00060386	0.0013419	-0.0259259
Olfr153_110511_1	Olfr153	3887.5	4128	5207.6	5887.1	2249.6	2573.8	7227.3	4128	4230.4	611630	189610	0.035336	0.23512	0.59294	0.40706	0.81412	0.85341	-0.0866667
Olfr153_110511_2	Olfr153	7690	6069.6	7378.8	12726	6682.8	9378.3	4787.9	7378.8	8030.6	905410	338930	0.1221	1.1195	0.86854	0.13146	0.26292	0.3218	-0.0866667
Olfr154_27216_2	Olfr154	14490	15063	13838	13060	18737	7725.8	39848	14490	15899	377070	665550	0.13387	1.7272	0.95793	0.04207	0.084139	0.1166	0.0640741
Olfr154_27216_1	Olfr154	2496.2	3557.9	3716.4	1947.7	3543.9	6037.9	6484.4	3557.9	4790.9	576080	163420	0.42918	3.0502	0.99886	0.0011436	0.0022872	0.004627	0.0640741
Olfr155_29845_1	Olfr155	15921	14483	15332	19800	11511	17449	17637	15332	17543	534140	704220	0.19436	2.6349	0.99579	0.0042076	0.0084152	0.015082	0.0116
Olfr155_29845_2	Olfr155	21366	21557	23615	46889	20384	28666	36403	21557	32535	2135200	990160	0.59381	11.032	1	1.3348e-28	2.6696e-28	3.9818e-27	0.0116
Olfr156_29846_2	Olfr156	922.45	737.45	867	2874	413.23	49.709	447.65	867	430.44	9929.1	39823	-1.0085	2.1878	0.014341	0.98566	0.028682	0.045152	0.0133333
Olfr156_29846_1	Olfr156	1288.4	1360.3	1553.5	1930.3	2572.1	4695.8	3506.6	1360.3	3039.3	21254	62482	1.1592	6.7171	1	9.2671e-12	1.8534e-11	9.9452e-11	0.0133333
Olfr159_29849_2	Olfr159	17155	16325	16464	18167	32673	25823	19469	16464	22646	248760	756220	0.45996	7.1096	1	5.8194e-13	1.1639e-12	6.7829e-12	-0.0996296
Olfr159_29849_1	Olfr159	3578.8	4771.2	4487.6	1157.4	10152	13374	14921	4487.6	11763	453120	206120	1.3901	16.025	1	4.2666e-58	8.5333e-58	5.7764e-56	-0.0996296
Olfr16_18313_1	Olfr16	3161	2541.3	2842.9	119.62	2171.3	1683.5	2256.6	2842.9	1927.4	96071	130580	-0.56048	2.5335	0.0056461	0.99435	0.011292	0.019795	-0.00037037
Olfr16_18313_2	Olfr16	2777.2	3313.9	3455	2935.3	1295.3	4717.9	5895.1	3313.9	3826.6	153980	152220	0.20748	1.3142	0.90561	0.094392	0.18878	0.24147	-0.00037037
Olfr160_80706_1	Olfr160	3531.4	3621.6	4248.5	1873.1	2595.8	2701.9	1630.6	3621.6	2234.4	200540	166350	-0.69648	3.4011	0.00033553	0.99966	0.00067107	0.0014875	-0.07
Olfr160_80706_2	Olfr160	6248.7	6041.9	6293.2	7196.8	7751.4	12745	5146.9	6248.7	7474.1	22367	287020	0.25831	2.2873	0.98891	0.011088	0.022177	0.03614	-0.07
Olfr18_18315_2	Olfr18	13506	12465	13239	5762.3	16113	10043	7846.8	13239	8945.1	335670	608120	-0.56562	5.5068	1.8267e-08	1	3.6533e-08	1.4417e-07	0.0181481
Olfr18_18315_1	Olfr18	7104	6556.6	7067.2	20771	5217.4	17648	9226.5	7067.2	13437	131000	324610	0.92692	11.18	1	2.5473e-29	5.0946e-29	8.0058e-28	0.0181481
Olfr23_18321_1	Olfr23	5494.4	4847	5448.5	8833.7	3293.5	6997.9	5468	5448.5	6232.9	181960	250260	0.19402	1.568	0.94156	0.058439	0.11688	0.15513	0.00851852
Olfr23_18321_2	Olfr23	3776.6	3850.8	4427.1	1362.9	2744.2	7286.2	32892	3850.8	5015.2	168810	176880	0.38106	2.7686	0.99719	0.002815	0.00563	0.010497	0.00851852
Olfr26_18324_2	Olfr26	4820.7	4728.7	5094.1	1196.2	4443.5	9840.1	2226.3	4820.7	3334.9	41600	221430	-0.53146	3.1575	0.00079569	0.9992	0.0015914	0.003272	-0.0366667
Olfr26_18324_1	Olfr26	3304.2	3059.8	3315.4	4821.7	3180.1	8935.4	4375.9	3304.2	4598.8	29931	151770	0.47685	3.3232	0.99956	0.00044492	0.00088983	0.0019382	-0.0366667
Olfr32_18331_2	Olfr32	4283.9	4621.5	3541.5	2023.4	2792.6	5967.2	6161.1	4283.9	4379.9	332570	196770	0.031986	0.21655	0.58572	0.41428	0.82856	0.86186	0.00777778
Olfr32_18331_1	Olfr32	7817.1	8945.5	7255.1	4836	7812.2	9142	14992	7817.1	8477.1	794560	359060	0.11692	1.1014	0.86464	0.13536	0.27072	0.32997	0.00777778
Olfr320_216783_1	Olfr320	1818.1	1899.1	2041	4882	2680.3	391.04	861.78	1899.1	1771	13352	87229	-0.10063	0.43346	0.33234	0.66766	0.66468	0.71857	-0.108333
Olfr320_216783_2	Olfr320	10528	8720	11274	19481	14771	9484.4	13063	10528	13917	1912600	483580	0.40257	4.8734	1	5.4856e-07	1.0971e-06	3.7861e-06	-0.108333
Olfr33_18332_2	Olfr33	11459	12829	10636	15910	16038	12177	6177.3	11459	14044	1276700	526360	0.29335	3.5619	0.99982	0.00018411	0.00036821	0.00086177	0.0337037
Olfr33_18332_1	Olfr33	6996.6	7254.3	6165.7	12925	9369.3	8679.1	51379	6996.6	11147	378400	321370	0.67188	7.3217	1	1.2242e-13	2.4484e-13	1.5067e-12	0.0337037
Olfr384_193053_1	Olfr384	1406.5	1104.3	1143.3	23.516	1185.1	153.54	1781.9	1143.3	669.31	35396	52514	-0.77156	2.0684	0.019304	0.9807	0.038607	0.058407	-0.0845833
Olfr384_193053_2	Olfr384	2881	2995.1	3220.6	2644	3206.9	1792.8	3343.3	2995.1	2925.4	31930	137570	-0.033932	0.18777	0.42553	0.57447	0.85106	0.878	-0.0845833
Olfr45_18344_1	Olfr45	7049.4	5855.2	6775.1	4617.2	4436.3	8956.4	2382.1	6775.1	4526.7	460690	311200	-0.58165	4.0303	2.7849e-05	0.99997	5.5698e-05	0.00014763	0.165
Olfr45_18344_2	Olfr45	6250.5	6260	6536	9105.6	2828.7	710.28	6322.2	6260	4575.5	38133	287540	-0.45216	3.1415	0.00084056	0.99916	0.0016811	0.0034324	0.165
Olfr47_18346_1	Olfr47	4718.7	4512.5	5270.8	4451.6	5387.4	3047.7	792.58	4718.7	3749.6	173690	216740	-0.33156	2.0815	0.018692	0.98131	0.037385	0.057116	-0.0292593
Olfr47_18346_2	Olfr47	1948.7	2035.8	1910.7	573.57	1795.1	1632.6	3475.2	1948.7	1713.9	4517.5	89508	-0.18513	0.7848	0.21628	0.78372	0.43257	0.49501	-0.0292593
Olfr48_18347_1	Olfr48	2520.4	2184.6	2031.7	1993.7	2238.2	828.48	2119.3	2184.6	2056.5	68070	100340	-0.087147	0.40444	0.34294	0.65706	0.68589	0.73787	0.0292593
Olfr48_18347_2	Olfr48	5914.9	6369	5639.2	4284.9	11656	18517	12541	5914.9	12098	141110	271690	1.0322	11.863	1	9.23e-33	1.846e-32	3.5315e-31	0.0292593
Olfr480_56861_1	Olfr480	7255.2	7756.1	7201.1	5428	6225.2	5769.5	4786.8	7255.2	5598.7	126930	333250	-0.37385	2.8694	0.002056	0.99794	0.004112	0.0078323	-0.0333333
Olfr480_56861_2	Olfr480	6481.3	6167.6	6875.5	19801	7443.3	12708	11523	6481.3	12115	126920	297700	0.90239	10.326	1	2.6839e-25	5.3677e-25	6.9465e-24	-0.0333333
Olfr5_18349_1	Olfr5	24091	24215	23599	26487	17240	30941	17600	24091	22043	128800	1106600	-0.12815	1.9466	0.02579	0.97421	0.051581	0.074903	-0.0462963
Olfr5_18349_2	Olfr5	4003.8	3576.3	3731.3	6144.7	2713.3	4957.6	5574	3731.3	5265.8	49147	171390	0.49687	3.7067	0.9999	0.00010499	0.00020998	0.00050765	-0.0462963
Olfr50_18350_1	Olfr50	4911.1	5763.7	5040.1	8063.8	4361.1	8470.3	6386	5040.1	7224.9	270130	231510	0.51943	4.5407	1	2.8033e-06	5.6067e-06	1.7251e-05	0.0207407
Olfr50_18350_2	Olfr50	7910.1	9692.2	8965.8	14887	8800.4	14124	13013	8965.8	13569	821020	411820	0.5977	7.1723	1	3.6882e-13	7.3763e-13	4.3565e-12	0.0207407
Olfr51_18351_2	Olfr51	10082	11808	11635	8667	6845.6	16526	7472.7	11635	8069.9	1221200	534410	-0.52777	4.8765	5.3996e-07	1	1.0799e-06	3.7415e-06	-0.0151852
Olfr51_18351_1	Olfr51	15171	13030	13941	24553	10706	16151	33168	13941	20352	1171000	640340	0.54582	8.0119	1	5.6469e-16	1.1294e-15	8.2136e-15	-0.0151852
Olfr56_18356_2	Olfr56	6783.7	5841.4	6112.7	1073.5	2461.9	2651.1	3372.5	6112.7	2556.5	261920	280770	-1.2573	6.7114	9.6381e-12	1	1.9276e-11	1.0281e-10	-0.0462963
Olfr56_18356_1	Olfr56	3954.6	3290.8	3345.2	534.72	1342.7	3492.9	1939.8	3345.2	1641.3	187180	153650	-1.0268	4.3469	6.9032e-06	0.99999	1.3806e-05	4.0499e-05	-0.0462963
Olfr57_18357_2	Olfr57	5675.2	7233.1	7477.4	4485.3	7615.4	12308	4577	7233.1	6096.2	1243400	332230	-0.24666	1.9724	0.024281	0.97572	0.048563	0.070989	0.0377778
Olfr57_18357_1	Olfr57	6185.1	5029.1	6153.7	14587	4101.4	3500.6	12707	6153.7	8404.3	632850	282650	0.44962	4.2333	0.99999	1.1517e-05	2.3033e-05	6.4759e-05	0.0377778
Olfr58_18358_1	Olfr58	7472.6	8068.5	7933.2	6232.6	8390.3	2517.5	2121.5	7933.2	4375	115230	364390	-0.85846	5.8945	1.8795e-09	1	3.7591e-09	1.6707e-08	-0.138333
Olfr58_18358_2	Olfr58	14506	13580	15060	20937	10017	3830.9	17031	14506	13524	582190	666290	-0.10108	1.2026	0.11457	0.88543	0.22913	0.2852	-0.138333
Olfr59_18359_2	Olfr59	5297.6	4443.2	4528.5	2971.1	4393	11483	2003.6	4528.5	3682.1	299390	208000	-0.29844	1.8559	0.031734	0.96827	0.063468	0.090522	-0.0303704
Olfr59_18359_1	Olfr59	2291.4	2069.1	2751.7	229.02	5003	2651.1	1891.2	2291.4	2271.1	130660	105250	-0.01278	0.06232	0.47515	0.52485	0.95031	0.96456	-0.0303704
Olfr653_57250_1	Olfr653	9372.1	7502.9	8836.5	4414.8	6529.2	344.65	5510.2	8836.5	4962.5	1032600	405880	-0.83229	6.0808	5.9781e-10	1	1.1956e-09	5.5376e-09	0.017037
Olfr653_57250_2	Olfr653	6050.9	5380.2	4929.4	3827.9	5459.6	3397.9	3475.2	5380.2	3651.6	326530	247130	-0.55902	3.4774	0.00025319	0.99975	0.00050639	0.0011485	0.017037
Olfr68_18369_1	Olfr68	4751.8	5377.5	5038.3	4427	4737.2	11904	6096.2	5038.3	5416.7	98552	231420	0.10447	0.78667	0.78426	0.21574	0.43148	0.4944	0.0596296
Olfr68_18369_2	Olfr68	11497	12587	12569	8207.9	20769	10318	22079	12569	15543	574400	577310	0.30645	3.9152	0.99995	4.5173e-05	9.0345e-05	0.00023179	0.0596296
Olfr69_18370_1	Olfr69	8176.8	7066.7	7406.7	4720.5	9752.6	9159.6	6941.8	7406.7	8050.7	354280	340210	0.12027	1.1041	0.86523	0.13477	0.26954	0.32898	0.052963
Olfr69_18370_2	Olfr69	6519.8	6199	6276.4	8611.8	8266.6	3184.7	13389	6276.4	8439.2	32600	288290	0.4271	4.028	0.99997	2.8125e-05	5.6249e-05	0.00014865	0.052963
Olfr70_56014_2	Olfr70	6219.1	5544.7	5829	3408.7	10191	13922	5724.3	5829	7957.4	116510	267740	0.44899	4.1134	0.99998	1.9493e-05	3.8986e-05	0.00010622	0.00481481
Olfr70_56014_1	Olfr70	11432	11386	11213	22233	18623	25465	18424	11386	20428	15965	522990	0.84324	12.503	1	3.5802e-36	7.1604e-36	1.703e-34	0.00481481
Olfr701_66786_1	Olfr701	6415.1	6886.5	6964.8	8505.5	11327	2160.7	7643.5	6886.5	8074.5	114200	316320	0.22956	2.1122	0.98267	0.017334	0.034667	0.053521	0.00962963
Olfr701_66786_2	Olfr701	2584.8	2776.1	3076.4	1669.6	4171.4	4473.8	4539.2	2776.1	4322.6	63377	127510	0.63868	4.331	0.99999	7.4213e-06	1.4843e-05	4.3107e-05	0.00962963
Olfr707_194433_2	Olfr707	6292.5	6461.4	6055	2623.5	1696.2	1586.3	606.6	6292.5	1641.2	42464	289030	-1.9382	8.6517	2.5372e-18	1	5.0743e-18	4.3778e-17	0.166
Olfr707_194433_1	Olfr707	4072.7	3704.8	3470.8	5005.7	1914.7	952.19	3872.1	3704.8	2893.4	95065	170170	-0.35654	1.9671	0.024589	0.97541	0.049177	0.071768	0.166
Olfr71_56015_2	Olfr71	12182	11846	10251	7014.8	15066	7541.3	13100	11846	10321	1329800	544130	-0.1989	2.0684	0.019299	0.9807	0.038598	0.058407	0.0266667
Olfr71_56015_1	Olfr71	15040	16223	15437	17579	22705	17597	24722	15437	20151	387730	709050	0.38446	5.5984	1	1.0814e-08	2.1628e-08	8.8939e-08	0.0266667
Olfr73_117004_1	Olfr73	6796.2	7676.7	7884.9	2465	4490.9	14134	11595	7676.7	8042.7	409260	352610	0.067194	0.61644	0.7312	0.2688	0.53761	0.59734	0.017037
Olfr73_117004_2	Olfr73	4545.1	3328.7	3897.8	5918.8	6269.5	5389.5	995.86	3897.8	5654.1	371470	179030	0.53654	4.1509	0.99998	1.6558e-05	3.3116e-05	9.1713e-05	0.017037
Olfr74_117005_2	Olfr74	1112.1	1130.2	1249.3	753.52	5710	618.6	341.68	1130.2	686.06	7260.1	51913	-0.71935	1.9493	0.025628	0.97437	0.051256	0.074554	0.00925926
Olfr74_117005_1	Olfr74	5994.6	6283.1	6173.2	4173.5	9504.2	8794	7429.5	6173.2	8111.7	21993	283550	0.39394	3.6405	0.99986	0.00013606	0.00027213	0.00065074	0.00925926
Olfr743_219019_2	Olfr743	6854.4	6991.9	6767.6	2275.9	4109.6	7554.6	1205.6	6854.4	3192.8	13218	314840	-1.102	6.5258	3.383e-11	1	6.7661e-11	3.4024e-10	0.0688889
Olfr743_219019_1	Olfr743	4139.8	4209.4	4126.6	4993.5	2565.9	1506.7	1353.8	4139.8	2036.3	2505	190150	-1.0232	4.8238	7.0413e-07	1	1.4083e-06	4.7848e-06	0.0688889
Olfr749_56858_2	Olfr749	4683.8	3787	4612.2	6605.8	1701.3	3148.2	11007	4612.2	4877	343020	211850	0.08052	0.5753	0.71745	0.28255	0.56509	0.62472	-0.00666667
Olfr749_56858_1	Olfr749	3568.1	2813	3703.4	9588.2	4761.9	540.17	4072.1	3568.1	4417	294220	163890	0.30783	2.0969	0.982	0.018002	0.036004	0.055198	-0.00666667
Olfr769_257667_1	Olfr769	6127.9	5749	6345.3	4614.2	4313.6	4633.9	13133	6127.9	4624	95426	281470	-0.40616	2.8346	0.0022945	0.99771	0.004589	0.0086846	-0.0351852
Olfr769_257667_2	Olfr769	5236.7	3782.4	4201	4937.2	3940.6	4251.7	5873.5	4201	4594.5	623960	192960	0.12913	0.89566	0.81478	0.18522	0.37043	0.43464	-0.0351852
Olfr78_170639_1	Olfr78	11998	13087	11833	14178	15824	13308	12414	11998	13743	606950	551100	0.19584	2.3501	0.99061	0.0093854	0.018771	0.031049	-0.0114815
Olfr78_170639_2	Olfr78	3415.1	3584.7	4819.7	2778.9	6584.9	8596.3	8222	3584.7	7403.4	776990	164650	1.0462	9.4111	1	2.4547e-21	4.9093e-21	4.8002e-20	-0.0114815
Olfr8_18372_2	Olfr8	6872.3	7137.9	6779.7	4851.4	5263.8	9789.3	4315.4	6872.3	5057.6	39563	315660	-0.44227	3.23	0.000619	0.99938	0.001238	0.0026189	0.00777778
Olfr8_18372_1	Olfr8	3433	3543.1	3761	6393.2	4153.9	5613.8	5000.9	3543.1	5307.3	29810	162740	0.58285	4.3733	0.99999	6.1188e-06	1.2238e-05	3.626e-05	0.00777778
Olfr870_57251_2	Olfr870	5274.3	6061.3	5879.2	852.69	5128.8	6916.1	1800.3	5879.2	3464.5	199530	270050	-0.76279	4.6466	1.6869e-06	1	3.3738e-06	1.0641e-05	0.0133333
Olfr870_57251_1	Olfr870	3294.3	3619.8	3509.9	732.05	3564.5	1626	4208.3	3509.9	2595.3	29268	161220	-0.4354	2.2779	0.011367	0.98863	0.022734	0.036874	0.0133333
Olfr952_235248_1	Olfr952	2418.4	1798.3	2123.8	1641	895.5	296.04	1202.4	2123.8	1048.9	96358	97550	-1.017	3.4413	0.00028941	0.99971	0.00057882	0.0012928	-0.095
Olfr952_235248_2	Olfr952	14938	16352	14240	16504	18251	16671	10187	14938	16587	1243400	686140	0.15109	1.9912	0.97677	0.023231	0.046461	0.068497	-0.095
Omp_18378_2	Omp	4085.3	4235.2	4269	8498.3	3727.3	4414.1	2579.9	4235.2	4070.7	11817	194540	-0.057151	0.37304	0.35456	0.64544	0.70912	0.75915	-0.074
Omp_18378_1	Omp	6849.9	7073.2	6523	9090.3	9014.8	11640	9007	6849.9	9052.5	78379	314630	0.40218	3.9268	0.99996	4.3047e-05	8.6095e-05	0.00022153	-0.074
Oosp1_170834_2	Oosp1	11236	9855.7	10813	16655	11615	15160	11978	10813	13569	547710	496680	0.3275	3.9104	0.99995	4.6072e-05	9.2144e-05	0.00023572	-0.00822222
Oosp1_170834_1	Oosp1	4872.6	4604.9	5648.5	7269.4	6797.1	4310.3	6756.9	4872.6	6777	336860	223810	0.47588	4.0255	0.99997	2.8424e-05	5.6847e-05	0.00014978	-0.00822222
P2rx3_228139_2	P2rx3	2464	2784.4	3090.3	1061.3	3869.5	2735.1	2169	2784.4	2452.1	98109	127890	-0.18329	0.92924	0.17638	0.82362	0.35276	0.41613	-0.05
P2rx3_228139_1	P2rx3	3848.2	3162.3	3208.5	8978.8	6573.5	4504.7	2098.8	3208.5	5539.1	205670	147370	0.78759	6.0711	1	6.3507e-10	1.2701e-09	5.8519e-09	-0.05
P2ry14_140795_1	P2ry14	7899.4	7105.6	7963	8748.8	8095.6	5074.7	25018	7899.4	8422.2	317120	362840	0.092438	0.86787	0.80727	0.19273	0.38547	0.44929	0.0551111
P2ry14_140795_2	P2ry14	7569.3	6538.2	6320.2	7206	8746.8	8526.7	12728	6538.2	8636.8	555350	300310	0.40155	3.8295	0.99994	6.42e-05	0.0001284	0.00031918	0.0551111
P4hb_18453_2	P4hb	5613.4	5205.6	5339.7	2638.8	2003.3	1487.9	4012.6	5339.7	2321.1	46460	245260	-1.2016	6.0952	5.464e-10	1	1.0928e-09	5.1152e-09	-0.128913
P4hb_18453_1	P4hb	7217.6	6630.6	6057.8	1295.4	4644.4	3452	4802	6630.6	4048.2	336330	304560	-0.71171	4.6793	1.4393e-06	1	2.8786e-06	9.2116e-06	-0.128913
Padi4_18602_1	Padi4	6637.9	7612.9	7153.7	10613	5360.6	11614	24032	7153.7	11113	238480	328590	0.63547	6.9078	1	2.4615e-12	4.9229e-12	2.6719e-11	-0.0493478
Padi4_18602_2	Padi4	5345	5458.8	6844.8	8714	5007.2	12994	12812	5458.8	10763	967050	250740	0.97931	10.593	1	1.6064e-26	3.2128e-26	4.4877e-25	-0.0493478
Parpbp_75317_2	Parpbp	8396	7685.9	8048.6	5865.6	8584	8351	15229	8048.6	8467.5	126110	369690	0.073196	0.68902	0.75459	0.24541	0.49081	0.55445	0.0341304
Parpbp_75317_1	Parpbp	6731.8	5781.3	6829	10816	10976	5145.4	6789.3	6731.8	8802.7	456460	309210	0.38691	3.7242	0.9999	9.7956e-05	0.00019591	0.00047757	0.0341304
Pdia3_14827_2	Pdia3	7342	7660	7078.3	2848.4	5663.6	12691	3470.9	7342	4567.2	85333	337240	-0.68473	4.7781	8.847e-07	1	1.7694e-06	5.8536e-06	-0.176957
Pdia3_14827_1	Pdia3	10420	8645.1	9706.3	10498	12709	14075	4139.1	9706.3	11604	817570	445830	0.25756	2.8415	0.99776	0.002245	0.0044899	0.0085154	-0.176957
Pdia4_12304_2	Pdia4	5487.3	6041	5505.3	6186.6	4137.4	5103.4	23656	5505.3	5645	143650	252870	0.03616	0.27792	0.60946	0.39054	0.78108	0.82614	-0.000869565
Pdia4_12304_1	Pdia4	3093	2557	2714.5	5403.5	1507.6	5380.7	287.62	2714.5	3444.1	84036	124680	0.34335	2.0664	0.9806	0.019396	0.038792	0.058554	-0.000869565
Pdia6_71853_2	Pdia6	5697.5	7324.6	5781.6	4141.8	2971.9	7094	2046.9	5781.6	3556.9	1194000	265560	-0.70069	4.317	7.907e-06	0.99999	1.5814e-05	4.5627e-05	-0.105
Pdia6_71853_1	Pdia6	3433.9	3922.9	3877.3	679.9	6915.6	6626.7	3843.9	3877.3	5235.3	99345	178090	0.43312	3.2179	0.99935	0.00064559	0.0012912	0.0027118	-0.105
Pecr_111175_1	Pecr	1273.2	1462	1614	449.86	2584.5	178.95	365.47	1462	407.67	29378	67151	-1.8399	4.0686	2.3651e-05	0.99998	4.7302e-05	0.0001273	-0.0273913
Pecr_111175_2	Pecr	10252	9377	10204	7622.1	8870.5	17558	12901	10204	10886	343050	468690	0.093279	0.99561	0.84028	0.15972	0.31944	0.3835	-0.0273913
Pgam2_56012_1	Pgam2	4966.5	5072.5	5277.4	4465.9	2886.4	2482.1	9215.7	5072.5	3676.2	26596	232990	-0.46439	2.8928	0.0019091	0.99809	0.0038181	0.0073522	-0.0356522
Pgam2_56012_2	Pgam2	7235.5	6038.2	5801.1	5035.4	5632.7	9691	3965	6038.2	5334	744910	277350	-0.17886	1.3371	0.090596	0.9094	0.18119	0.23277	-0.0356522
Phldb1_102693_2	Phldb1	18860	18685	17839	19504	16958	21833	10972	18685	18231	373280	858240	-0.035493	0.49017	0.31201	0.68799	0.62401	0.67962	-0.0475556
Phldb1_102693_1	Phldb1	4770.6	5344.2	4225.2	5422.9	5113.3	6406.9	12734	4770.6	5914.9	313220	219130	0.31012	2.4445	0.99275	0.0072532	0.014506	0.024555	-0.0475556
Phyhd1_227696_2	Phyhd1	893.82	1189.3	1133.1	918.13	383.34	1448.2	109.21	1133.1	650.74	30201	52044	-0.79913	2.1142	0.017248	0.98275	0.034497	0.053351	0.00891304
Phyhd1_227696_1	Phyhd1	8481.9	8126.7	9012.3	8942	8863.3	4689.2	5513.4	8481.9	7188.4	203770	389590	-0.23869	2.0724	0.019116	0.98088	0.038233	0.058209	0.00891304
Pkd2l2_53871_1	Pkd2l2	4368	4324	4794.5	5150.9	3981.8	1148.8	2547.5	4368	3264.7	91949	200630	-0.41992	2.4632	0.0068849	0.99312	0.01377	0.023624	0.00511111
Pkd2l2_53871_2	Pkd2l2	16448	17397	15178	20523	12817	15288	8996.2	16448	14053	1256400	755510	-0.22708	2.7562	0.0029243	0.99708	0.0058485	0.010812	0.00511111
Plcd1_18799_2	Plcd1	1569.3	1522	1607.5	151.32	2031.1	1707.8	190.3	1569.3	949.03	1846.7	72083	-0.72501	2.3104	0.010434	0.98957	0.020869	0.034135	-0.000465116
Plcd1_18799_1	Plcd1	9303.2	9654.3	8724	18758	10957	8004.2	6657.4	9303.2	9480.7	229390	427320	0.027264	0.27154	0.60701	0.39299	0.78598	0.83032	-0.000465116
Plekhf1_72287_1	Plekhf1	4072.7	4631.7	3682.9	3266.6	3615	4022	2065.2	4072.7	3440.8	232210	187070	-0.24319	1.4611	0.071999	0.928	0.144	0.18773	-0.141522
Plekhf1_72287_2	Plekhf1	10273	11016	9875.6	8790.7	14561	7334.8	10088	10273	9439.5	354590	471870	-0.12207	1.2135	0.11248	0.88752	0.22495	0.28079	-0.141522
Plekhh3_217198_1	Plekhh3	1482.5	1613.5	2188.9	244.36	1626.1	1913.2	384.93	1613.5	1005.5	174110	74113	-0.68171	2.2333	0.012764	0.98724	0.025529	0.040846	-0.048
Plekhh3_217198_2	Plekhh3	8724.3	9994.4	8730.5	11083	12685	12738	4371.6	8730.5	11884	798730	401010	0.44487	4.9802	1	3.1767e-07	6.3535e-07	2.2364e-06	-0.048
Plpp5_71910_2	Plpp5	5837.1	6351.5	6136	6331.8	10658	2706.4	5031.2	6136	5681.5	67885	281840	-0.111	0.85609	0.19597	0.80403	0.39195	0.45624	-0.04375
Plpp5_71910_1	Plpp5	9784.6	10568	9787.2	14809	10214	4252.8	8698.9	9787.2	9456.6	304980	449550	-0.049581	0.49319	0.31094	0.68906	0.62188	0.67814	-0.04375
Pls1_102502_2	Pls1	3163.7	3713.1	2686.6	2362.8	4322.9	7156.9	794.74	3163.7	3342.9	264750	145320	0.079446	0.46999	0.68082	0.31918	0.63836	0.69439	-0.00478261
Pls1_102502_1	Pls1	5581.2	5398.7	5051.3	4443.4	6553.9	14097	6901.8	5398.7	6727.9	77000	247980	0.31748	2.6691	0.9962	0.0038023	0.0076046	0.013827	-0.00478261
Pon3_269823_2	Pon3	1139	1199.5	1115.4	546.99	3400.6	249.65	33.52	1139	398.32	2110.8	52316	-1.5134	3.2383	0.00060123	0.9994	0.0012025	0.0025559	0.0186957
Pon3_269823_1	Pon3	7431.5	9588.7	7873.7	9599.4	3166.7	13715	13215	7873.7	11407	1568300	361660	0.5348	5.876	1	2.1017e-09	4.2034e-09	1.8495e-08	0.0186957
Ppa1_67895_1	Ppa1	5758.4	6411.5	6569.5	48.053	0	1.1046	316.81	6411.5	24.579	225800	294500	-7.9698	11.769	1.1677e-32	1	2.3354e-32	4.3727e-31	-0.985652
Ppa1_67895_2	Ppa1	15666	14864	16205	438.62	1175.8	787.6	175.17	15666	613.11	466630	719600	-4.6731	17.745	9.3457e-71	1	1.8691e-70	2.7414e-68	-0.985652
Pqlc3_217430_2	Pqlc3	2541.9	2352.8	2596.3	237.2	2767.9	51.918	126.51	2541.9	181.85	19356	116750	-3.7977	6.9068	2.4273e-12	1	4.8546e-12	2.6535e-11	-0.002
Pqlc3_217430_1	Pqlc3	19097	21627	20415	34437	24444	27936	13766	20415	26190	1603600	937690	0.35942	5.9646	1	1.2262e-09	2.4523e-09	1.1067e-08	-0.002
Prc1_233406_1	Prc1	5269.8	5163.1	5732.2	1.0224	142.21	143.6	16.219	5269.8	79.214	112610	242060	-6.038	10.55	2.0831e-26	1	4.1661e-26	5.6403e-25	-1.12652
Prc1_233406_2	Prc1	14262	13384	13909	1374.1	1494.2	544.58	1003.4	13909	1188.8	200030	638880	-3.5474	15.914	2.5164e-57	1	5.0329e-57	3.1635e-55	-1.12652
Prdm1_12142_1	Prdm1	4162.2	4454.3	4538.7	2386.3	11619	3613.3	8969.2	4454.3	6291.2	46218	204600	0.49806	4.0612	0.99998	2.4412e-05	4.8823e-05	0.00013059	0.0163043
Prdm1_12142_2	Prdm1	4938.8	3844.3	3802	6765.3	20966	10489	2472.9	3844.3	8626.9	599830	176580	1.1659	11.381	1	2.5924e-30	5.1847e-30	8.7741e-29	0.0163043
Prdx4_53381_2	Prdx4	6824	6415.2	7235.5	6958.5	5164.8	11862	7434.9	6824	7196.7	168230	313440	0.076715	0.66577	0.74722	0.25278	0.50556	0.56819	0.0206522
Prdx4_53381_1	Prdx4	7123.7	5968	6998.3	12051	5039.1	10205	5705.9	6998.3	7955.3	538680	321450	0.18487	1.6878	0.95428	0.045724	0.091449	0.12574	0.0206522
Prg2_19074_1	Prg2	12154	11046	11325	11139	9177.6	7996.4	14142	11325	10158	382360	520180	-0.15682	1.6175	0.05289	0.94711	0.10578	0.14212	0.00695652
Prg2_19074_2	Prg2	20566	19281	18738	30916	35964	19255	16742	19281	25085	972840	885620	0.37966	6.1679	1	3.4596e-10	6.9191e-10	3.2913e-09	0.00695652
Prg3_53856_2	Prg3	3776.6	3406.3	3901.5	1262.7	2396.9	8502.4	5925.4	3776.6	4161.2	76353	173470	0.13987	0.92339	0.8221	0.1779	0.3558	0.41859	-0.0930435
Prg3_53856_1	Prg3	12151	10920	10863	14276	13014	27301	8318.3	10920	13645	759030	501600	0.32133	3.8472	0.99994	5.9744e-05	0.00011949	0.00029872	-0.0930435
Prkar2b_19088_1	Prkar2b	2369.2	1857.5	2237.3	978.45	14.427	264.01	1602.5	2237.3	621.23	80822	102760	-1.8469	5.0412	2.3132e-07	1	4.6264e-07	1.655e-06	-0.0421739
Prkar2b_19088_2	Prkar2b	13077	12970	11858	19077	19876	24729	25486	12970	22303	624040	595750	0.782	12.092	1	5.8549e-34	1.171e-33	2.342e-32	-0.0421739
Prlr_19116_2	Prlr	6931.3	5585.4	6294.1	10781	8278	10303	4773.8	6294.1	9290.4	454170	289100	0.56167	5.5726	1	1.2546e-08	2.5091e-08	1.027e-07	-0.00347826
Prlr_19116_1	Prlr	4371.6	3799.1	4231.7	5251.1	7847.2	6462.1	8139.9	4231.7	7154.7	103380	194370	0.75749	6.6298	1	1.6812e-11	3.3624e-11	1.7405e-10	-0.00347826
Prrg4_228413_2	Prrg4	12921	12324	12585	21025	16185	15854	12103	12585	16019	90298	578080	0.34803	4.5164	1	3.1453e-06	6.2907e-06	1.9282e-05	0.0582222
Prrg4_228413_1	Prrg4	2910.5	2976.6	3228	3874.9	4985.5	4406.4	5137.1	2976.6	4696	33786	136720	0.65758	4.65	1	1.66e-06	3.32e-06	1.0547e-05	0.0582222
Prss16_54373_1	Prss16	2325.4	3868.4	3161.9	299.57	3211	9038.1	3624.4	3161.9	3417.7	599460	145240	0.11219	0.67118	0.74895	0.25105	0.50211	0.56575	-0.00586957
Prss16_54373_2	Prss16	3007.1	2032.1	3040.1	1505	5084.5	6419	3919.6	3007.1	4502	475840	138120	0.58204	4.0224	0.99997	2.8808e-05	5.7615e-05	0.00015135	-0.00586957
Pycr1_209027_2	Pycr1	4613.1	6240.6	4943.4	3566.2	2924.5	2356.2	4817.1	4943.4	3245.4	895890	227060	-0.60697	3.5635	0.00018299	0.99982	0.00036599	0.00086063	-0.0454348
Pycr1_209027_1	Pycr1	11692	11158	11618	6266.4	14473	28949	10369	11618	12421	108620	533640	0.096456	1.0998	0.86428	0.13572	0.27144	0.33038	-0.0454348
Qpctl_67369_2	Qpctl	16425	15651	15632	12920	11848	15663	10728	15651	12384	299880	718880	-0.33775	3.8532	5.83e-05	0.99994	0.0001166	0.00029233	-0.11087
Qpctl_67369_1	Qpctl	15029	14681	12901	23780	14855	5295.6	13673	14681	14264	1644600	674310	-0.041561	0.50771	0.30583	0.69417	0.61166	0.66864	-0.11087
Rab26_328778_2	Rab26	6888.4	6445.7	7092.3	2889.3	3410.9	14809	4452.7	6888.4	3931.8	118750	316400	-0.80881	5.2562	7.3545e-08	1	1.4709e-07	5.4616e-07	-0.0322222
Rab26_328778_1	Rab26	6161.9	6692.5	6381.6	2924.1	4983.5	5635.8	4316.5	6381.6	4650	72465	293120	-0.45661	3.1983	0.0006911	0.99931	0.0013822	0.0028892	-0.0322222
Rab39b_67790_2	Rab39b	9498.3	8434.4	9039.3	14258	8623.2	7399.9	12255	9039.3	10439	288250	415200	0.2077	2.1725	0.98509	0.014909	0.029818	0.046658	0.00466667
Rab39b_67790_1	Rab39b	2309.2	2300.1	2986.1	2067.3	7810.1	5283.5	2610.2	2309.2	3946.8	229120	106070	0.77301	5.0282	1	2.4761e-07	4.9523e-07	1.7573e-06	0.00466667
Rab3d_19340_1	Rab3d	5988.3	5343.3	5611.3	3624.5	5755.3	3803.3	17284	5611.3	4779.3	106990	257740	-0.2315	1.6389	0.050619	0.94938	0.10124	0.13706	-0.0113333
Rab3d_19340_2	Rab3d	8554.3	10115	11155	8810.1	11168	12574	5461.5	10115	9989.3	1758600	464630	-0.018097	0.185	0.42661	0.57339	0.85323	0.8792	-0.0113333
Raph1_77300_1	Raph1	7005.6	6317.3	7295.1	6185.6	1719.9	5876.7	4406.2	7005.6	5141.4	278780	321780	-0.44626	3.2863	0.00050765	0.99949	0.0010153	0.0021873	0.0373684
Raph1_77300_2	Raph1	9298.7	6391.2	8832.8	15249	13723	5786.1	10683	8832.8	12203	3089200	405710	0.46626	5.2912	1	6.0758e-08	1.2152e-07	4.5311e-07	0.0373684
Rasgef1a_70727_2	Rasgef1a	3052.8	3917.3	2980.5	5675.4	2603	2194.9	1990.6	3052.8	2399	376370	140220	-0.34757	1.7459	0.04041	0.95959	0.080821	0.11254	0.00804348
Rasgef1a_70727_1	Rasgef1a	9069.7	9731	9888.6	15998	10442	9214.9	21933	9731	13220	231080	446970	0.44201	5.2185	1	9.0189e-08	1.8038e-07	6.6416e-07	0.00804348
Rasip1_69903_2	Rasip1	10206	10367	10961	18946	8825.2	23434	5156.6	10367	13886	189610	476170	0.4216	5.0996	1	1.7022e-07	3.4043e-07	1.2278e-06	-0.0355556
Rasip1_69903_1	Rasip1	4221.2	4303.6	4500.6	8538.2	5420.4	3299.5	9463.3	4303.6	6979.3	22789	197680	0.6974	6.018	1	8.8283e-10	1.7657e-09	8.0507e-09	-0.0355556
Rbm47_245945_1	Rbm47	9432.9	10189	9812.4	14201	8920	5920.8	3068.7	9812.4	7420.4	143040	450710	-0.40306	3.5629	0.00018337	0.99982	0.00036674	0.00086063	0.0195556
Rbm47_245945_2	Rbm47	17207	16629	16875	16296	13885	18207	15611	16875	15954	85504	775100	-0.080966	1.0461	0.14775	0.85225	0.2955	0.3572	0.0195556
Rcbtb2_105670_1	Rcbtb2	15515	16534	15903	20433	19090	9439.1	15358	15903	17224	274570	730450	0.11515	1.5461	0.93896	0.061036	0.12207	0.1613	0.00311111
Rcbtb2_105670_2	Rcbtb2	12679	12294	12645	14528	13825	21592	16130	12645	15329	62324	580820	0.27772	3.5224	0.99979	0.00021379	0.00042759	0.0009876	0.00311111
Rexo2_104444_1	Rexo2	6028.6	8061.1	7330.4	616.52	956.3	637.37	3612.5	7330.4	796.84	1114400	336700	-3.1999	11.26	1.0371e-29	1	2.0742e-29	3.3802e-28	-0.170217
Rexo2_104444_2	Rexo2	9665.6	10359	11089	892.57	1071.7	1212.9	1623	10359	1142.3	506620	475830	-3.1798	13.362	5.0508e-41	1	1.0102e-40	2.9631e-39	-0.170217
Rhd_19746_2	Rhd	1714.3	3219.6	3414	5744.9	1405.6	2404.8	9172.5	3219.6	4074.9	1152000	147890	0.33976	2.2239	0.98692	0.013077	0.026154	0.041619	-0.0402174
Rhd_19746_1	Rhd	5630.4	6856	7321.1	12962	12987	3149.3	14670	6856	12975	859230	314920	0.92016	10.903	1	5.552e-28	1.1104e-27	1.6286e-26	-0.0402174
Rhobtb1_69288_1	Rhobtb1	11255	10066	10289	13245	8746.8	11667	15088	10289	12456	492060	472580	0.27579	3.1531	0.99919	0.00080765	0.0016153	0.0033082	-0.0167391
Rhobtb1_69288_2	Rhobtb1	17846	18746	16600	19723	19379	36551	28505	17846	24114	1180500	819710	0.43426	6.9232	1	2.2081e-12	4.4162e-12	2.4289e-11	-0.0167391
Rhpn2_52428_2	Rhpn2	6737.2	6536.3	7359.3	4480.2	7686.5	3696.1	1953.9	6737.2	4088.2	213670	309460	-0.72055	4.762	9.5861e-07	1	1.9172e-06	6.319e-06	-0.0451111
Rhpn2_52428_1	Rhpn2	7644.4	7760.8	6601.1	4451.6	8371.7	7710.3	5564.3	7644.4	6637.3	551010	351130	-0.20378	1.6996	0.044603	0.9554	0.089206	0.12304	-0.0451111
Rimkla_194237_1	Rimkla	1801.1	1935.1	1368.4	21.471	0	2.2093	3.2438	1801.1	2.7265	102580	82727	-8.9176	6.2524	1.1915e-11	1	2.3831e-11	1.2483e-10	-0.0762791
Rimkla_194237_2	Rimkla	10445	9914	9741.7	4320.7	9796.9	9439.1	6686.6	9914	8062.9	155770	455370	-0.29814	2.7431	0.0030428	0.99696	0.0060856	0.011227	-0.0762791
Ripply3_170765_2	Ripply3	9639.6	10516	10094	13700	8232.6	10059	16137	10094	11880	192100	463650	0.23493	2.622	0.99563	0.0043713	0.0087426	0.015605	-0.0506667
Ripply3_170765_1	Ripply3	3586.9	4191.8	4842	2778.9	5298.8	5923.1	9719.6	4191.8	5610.9	394330	192540	0.42058	3.2341	0.99939	0.00061007	0.0012201	0.0025873	-0.0506667
Rnf125_67664_1	Rnf125	9347.9	11561	9720.3	11981	8686	12398	18174	9720.3	12190	1763000	446480	0.32655	3.6955	0.99989	0.00010974	0.00021948	0.00052917	-0.0580435
Rnf125_67664_2	Rnf125	8426.4	8708.9	8748.1	14039	13145	11028	12533	8708.9	12839	40678	400020	0.55992	6.5301	1	3.2858e-11	6.5717e-11	3.3236e-10	-0.0580435
Rpn1_103963_2	Rpn1	8207.2	6105.7	7061.6	74.636	326.67	118.2	841.23	7061.6	222.43	1113100	324360	-4.9823	12.009	1.5884e-33	1	3.1768e-33	6.2125e-32	-0.841304
Rpn1_103963_1	Rpn1	3910.8	4484.8	4609.4	1265.7	3828.3	5136.6	794.74	4484.8	2547	172490	206000	-0.81598	4.2694	9.8004e-06	0.99999	1.9601e-05	5.5641e-05	-0.841304
Rrbp1_81910_1	Rrbp1	3380.2	3840.6	3105.2	2005	2229	2287.7	1739.8	3380.2	2117	143810	155260	-0.67487	3.206	0.000673	0.99933	0.001346	0.0028202	-0.05
Rrbp1_81910_2	Rrbp1	6093	5016.1	5460.6	7225.4	5415.2	7074.1	6639	5460.6	6856.6	298730	250820	0.32837	2.7873	0.99734	0.0026572	0.0053144	0.0099716	-0.05
Runx2_12393_2	Runx2	6237.9	6786.7	6656	8169.1	4101.4	8541	4258.1	6656	6213.6	95937	305730	-0.099215	0.80014	0.21181	0.78819	0.42363	0.48731	-0.0619565
Runx2_12393_1	Runx2	8227.8	8338.3	7168.6	13588	12134	8032.9	6847.7	8227.8	10083	567070	377920	0.29339	3.0186	0.99873	0.0012695	0.0025391	0.0051014	-0.0619565
Ryk_20187_1	Ryk	7458.3	6640.7	7207.6	13900	5717.2	10556	7976.6	7207.6	9266.2	192110	331060	0.36241	3.5778	0.99983	0.00017325	0.00034651	0.00082106	0.013913
Ryk_20187_2	Ryk	10070	11593	9954.7	11359	15467	13614	22913	10070	14540	1166600	462540	0.52993	6.5727	1	2.4701e-11	4.9401e-11	2.5275e-10	0.013913
Saraf_67887_1	Saraf	11923	9785.5	10696	9225.2	10602	11979	6885.6	10696	9913.5	1167100	491300	-0.10961	1.1166	0.13209	0.86791	0.26419	0.32289	-0.108889
Saraf_67887_2	Saraf	1398.4	852.96	1417.7	1894.5	6078.9	1038.4	193.55	1398.4	1466.4	148960	64234	0.068462	0.26835	0.60578	0.39422	0.78843	0.83192	-0.108889
Sdc1_20969_1	Sdc1	7043.2	6697.1	6553.7	6344.1	5350.3	8946.4	5588	6697.1	5966.1	70168	307610	-0.16673	1.3181	0.093739	0.90626	0.18748	0.24015	-0.0791304
Sdc1_20969_2	Sdc1	8727.9	8811.5	7834.6	14990	14387	7882.7	2786.5	8727.9	11135	402470	400890	0.35132	3.8012	0.99993	7.1991e-05	0.00014398	0.00035691	-0.0791304
Sdf2l1_64136_1	Sdf2l1	5141	5178.8	5477.4	1802.5	6340.6	23271	12508	5178.8	9424.4	45290	237870	0.86367	8.705	1	1.5872e-18	3.1745e-18	2.8217e-17	0.0188372
Sdf2l1_64136_2	Sdf2l1	2371.9	2263.2	2418.7	14151	1990.9	7155.8	2560.5	2371.9	4858.1	7003.5	108950	1.0341	7.5325	1	2.4883e-14	4.9766e-14	3.1507e-13	0.0188372
Sec11c_66286_2	Sec11c	11015	11664	10333	13021	5400.8	18621	7886.8	11015	10454	443110	505940	-0.07536	0.78821	0.21529	0.78471	0.43057	0.49401	-0.0217778
Sec11c_66286_1	Sec11c	7397.5	6927.2	7998.4	6493.3	7723.6	4893.5	9607.1	7397.5	7108.5	291100	339780	-0.057489	0.49583	0.31001	0.68999	0.62002	0.67694	-0.0217778
Sec24d_69608_2	Sec24d	1921.8	2298.3	1895.9	914.04	855.31	589.87	9368.2	1921.8	884.67	71194	88275	-1.1184	3.4908	0.00024075	0.99976	0.00048151	0.0010949	-0.0144444
Sec24d_69608_1	Sec24d	5040.8	4445	4436.4	9261	5398.8	3645.3	8426.4	4445	6912.6	177520	204170	0.63692	5.461	1	2.3676e-08	4.7352e-08	1.852e-07	-0.0144444
Sec61g_20335_1	Sec61g	16222	13712	14776	6901.3	1803.4	1264.8	1093.2	14776	1534.1	1611300	678710	-3.267	16.074	1.95e-58	1	3.8999e-58	2.86e-56	-0.655455
Sec61g_20335_2	Sec61g	4633.7	4858.1	4450.4	12843	5769.7	7223.2	5051.7	4633.7	6496.5	41986	212840	0.4874	4.0377	0.99997	2.699e-05	5.398e-05	0.00014351	-0.655455
Sec63_140740_1	Sec63	5012.2	3998.7	4141.5	909.95	1102.6	571.1	451.97	4141.5	740.52	389230	190230	-2.4819	7.7977	3.1527e-15	1	6.3054e-15	4.2357e-14	-0.614667
Sec63_140740_2	Sec63	17644	18257	17539	5346.2	5167.9	3370.2	3349.8	17644	4269.1	193490	810420	-2.0469	14.857	3.1405e-50	1	6.2809e-50	2.5124e-48	-0.614667
Sel1l_20338_2	Sel1l	11229	10220	11000	197.33	142.21	1470.3	473.6	11000	335.46	330620	505270	-5.0311	15.003	3.4809e-51	1	6.9618e-51	3.3248e-49	-0.280435
Sel1l_20338_1	Sel1l	8705.5	6372.7	7913.7	88.95	3483.1	1511.1	990.45	7913.7	1250.8	1500800	363500	-2.6605	11.051	1.0801e-28	1	2.1602e-28	3.2776e-27	-0.280435
Selenom_114679_2	Selenom	5489.1	5216.7	4602	4644.8	4845.4	15907	1787.4	5216.7	4745.1	226010	239610	-0.13666	0.96333	0.16769	0.83231	0.33538	0.39829	-0.0506667
Selenom_114679_1	Selenom	12741	11928	11579	16938	16582	4133.5	6027	11928	11304	391340	547860	-0.07742	0.84204	0.19988	0.80012	0.39977	0.46256	-0.0506667
Sema4g_26456_2	Sema4g	13887	12040	12477	15065	12248	14993	12727	12477	13860	1089500	573080	0.15168	1.8273	0.96617	0.033828	0.067655	0.095718	-0.0248889
Sema4g_26456_1	Sema4g	10054	10081	10008	10935	29696	17571	13516	10054	15544	1439.6	461800	0.62853	8.0785	1	3.278e-16	6.556e-16	4.9735e-15	-0.0248889
Sema6d_214968_2	Sema6d	2978.5	3283.4	2628.9	4881	2760.7	2308.7	247.61	2978.5	2534.7	107590	136810	-0.23269	1.1999	0.1151	0.8849	0.23019	0.28611	-0.00844444
Sema6d_214968_1	Sema6d	10793	12418	11083	31152	12167	21472	9712	11083	16819	933540	509070	0.60173	8.0398	1	4.4978e-16	8.9955e-16	6.7085e-15	-0.00844444
Serf1_20365_1	Serf1	10111	10716	11829	11483	10009	17917	15812	10716	13647	802440	492220	0.34879	4.1777	0.99999	1.4722e-05	2.9443e-05	8.2254e-05	0.0204651
Serf1_20365_2	Serf1	622.72	474.07	1015.8	2299.4	1635.4	66.278	165.44	622.72	900.41	88320	28603	0.53129	1.642	0.9497	0.050305	0.10061	0.13642	0.0204651
Sirpa_19261_1	Sirpa	8929.2	8953.8	9021.6	8623	9393	11553	15224	8953.8	10473	2603	411270	0.2261	2.3692	0.99109	0.0089138	0.017828	0.029545	-0.0378261
Sirpa_19261_2	Sirpa	15231	15667	16500	23130	22566	29774	20104	15667	22848	442270	719610	0.54434	8.4656	1	1.2746e-17	2.5493e-17	2.1365e-16	-0.0378261
Six5_20475_2	Six5	6298.8	5955	5362.9	5387.1	5295.7	8574.2	4155.3	5955	5341.4	234370	273530	-0.15686	1.1733	0.12034	0.87966	0.24068	0.29789	-0.0930435
Six5_20475_1	Six5	1736.6	2084.8	1760	2450.7	588.41	1532.1	2123.6	1760	1827.9	53011	80843	0.054525	0.23856	0.59428	0.40572	0.81144	0.85211	-0.0930435
Skida1_72668_2	Skida1	2430.9	2571.8	2244.7	388.52	1020.2	11.046	1839.3	2430.9	704.35	27265	111660	-1.7857	5.167	1.1893e-07	1	2.3786e-07	8.7215e-07	0.0263636
Skida1_72668_1	Skida1	8345	8913.1	9580.7	5323.7	13786	8517.8	6117.9	8913.1	7317.9	384240	409400	-0.28448	2.4932	0.0063291	0.99367	0.012658	0.021799	0.0263636
Slamf7_75345_1	Slamf7	2426.5	3130.9	2494	1734	2182.6	508.13	2177.7	2494	1955.9	205100	114560	-0.35052	1.59	0.055913	0.94409	0.11183	0.14933	0.000434783
Slamf7_75345_2	Slamf7	7297.3	6734.1	7243.9	2697.1	4470.3	10956	14674	7243.9	7713	131400	332730	0.090515	0.81326	0.79196	0.20804	0.41607	0.47924	0.000434783
Slamf9_98365_2	Slamf9	4804.6	6220.3	5931.3	2639.9	4114.8	4972	5312.3	5931.3	4543.4	676490	272440	-0.38452	2.6591	0.003917	0.99608	0.007834	0.014156	0.026087
Slamf9_98365_1	Slamf9	8509.6	8370.7	8240.2	8842.9	18766	18318	13732	8370.7	16025	18159	384490	0.93684	12.345	1	2.6049e-35	5.2098e-35	1.1755e-33	0.026087
Slc12a2_20496_1	Slc12a2	12767	13183	11511	18184	15152	12989	16792	12767	15972	875190	586400	0.32317	4.1862	0.99999	1.4183e-05	2.8365e-05	7.9495e-05	0.0430435
Slc12a2_20496_2	Slc12a2	8077.5	7660	7291.4	12946	8969.4	12107	6270.3	7660	10538	155080	351840	0.46014	4.8521	1	6.109e-07	1.2218e-06	4.1836e-06	0.0430435
Slc16a5_217316_1	Slc16a5	10034	10891	10255	5707.1	12415	8753.1	11125	10255	9939.2	226410	471040	-0.045145	0.46038	0.32262	0.67738	0.64525	0.70101	-0.0456
Slc16a5_217316_2	Slc16a5	6369.4	7685	6636.5	1961	4819.6	9077.9	10647	6636.5	6948.8	585350	304830	0.066331	0.56564	0.71418	0.28582	0.57164	0.63117	-0.0456
Slc1a4_55963_1	Slc1a4	11608	10068	10262	10353	14118	18012	9619	10262	12235	924980	471340	0.25377	2.8748	0.99798	0.0020213	0.0040426	0.007726	-0.0215217
Slc1a4_55963_2	Slc1a4	13520	13821	13433	19516	14086	33051	22867	13520	21191	49139	621010	0.64834	9.7347	1	1.0719e-22	2.1439e-22	2.3881e-21	-0.0215217
Slc22a17_59049_1	Slc22a17	13545	14227	14846	170.74	1368.5	130.35	1563.5	14227	769.62	424100	653470	-4.2066	16.647	1.5856e-62	1	3.1711e-62	3.1006e-60	0.0026087
Slc22a17_59049_2	Slc22a17	16628	16204	15273	18473	24430	25215	23838	16204	24134	523150	744270	0.57472	9.1924	1	1.9212e-20	3.8425e-20	3.5972e-19	0.0026087
Slc33a1_11416_2	Slc33a1	4156.8	3821.2	4068	841.45	856.34	236.39	383.85	4068	612.65	34394	186850	-2.7292	7.9936	6.5522e-16	1	1.3104e-15	9.3755e-15	-0.436087
Slc33a1_11416_1	Slc33a1	6305.9	6796	7110	528.59	2380.4	2274.4	2605.9	6796	2327.4	169370	312160	-1.5455	7.998	6.3246e-16	1	1.2649e-15	9.124e-15	-0.436087
Slc35b1_110172_2	Slc35b1	9838.2	10193	11024	0	13.396	3.3139	25.951	10193	8.3552	408580	468190	-10.09	14.885	3.4656e-51	1	6.9312e-51	3.3248e-49	-0.854651
Slc35b1_110172_1	Slc35b1	7233.7	7664.7	7262.5	1.0224	92.744	51.918	1348.4	7262.5	72.331	81270	333590	-6.6301	12.449	5.6127e-36	1	1.1225e-35	2.5995e-34	-0.854651
Slc35g1_240660_1	Slc35g1	5514.1	4913.5	5495	18254	5010.3	779.87	4295.9	5495	4653.1	169240	252400	-0.23989	1.6759	0.046883	0.95312	0.093765	0.12873	0.00195652
Slc35g1_240660_2	Slc35g1	8446.1	6823.7	7761.1	10957	12067	1546.5	8706.4	7761.1	9831.8	673960	356490	0.34115	3.4681	0.99974	0.00026208	0.00052416	0.0011827	0.00195652
Slc39a11_69806_1	Slc39a11	17492	19004	18519	22753	20722	25508	21884	18519	22318	644990	850610	0.26924	4.1199	0.99998	1.895e-05	3.79e-05	0.00010384	0.0291111
Slc39a11_69806_2	Slc39a11	14959	15148	15113	11435	24624	31110	30589	15113	27606	12522	694180	0.86918	14.995	1	3.9502e-51	7.9003e-51	3.4761e-49	0.0291111
Slc39a4_72027_1	Slc39a4	15262	14897	14420	10116	18968	15533	7484.6	14897	12825	180390	684250	-0.21608	2.5052	0.0061197	0.99388	0.012239	0.021202	-0.0843478
Slc39a4_72027_2	Slc39a4	8762.8	8644.2	9388.2	8191.6	11737	9311	5590.2	8762.8	8751.3	202570	402500	-0.0018998	0.018178	0.49275	0.50725	0.9855	0.98923	-0.0843478
Slc44a1_100434_1	Slc44a1	8446.1	9524	8724.9	12322	14488	12322	3947.7	8724.9	12322	358150	400760	0.498	5.6824	1	6.6398e-09	1.328e-08	5.5647e-08	0.0423913
Slc44a1_100434_2	Slc44a1	11152	10881	10963	17567	13428	24055	7893.3	10963	15498	21187	503560	0.49937	6.3902	1	8.2808e-11	1.6562e-10	8.0849e-10	0.0423913
Slc6a9_14664_2	Slc6a9	17934	17056	16661	24534	17025	15012	11995	17056	16018	464130	783400	-0.090508	1.1718	0.12064	0.87936	0.24127	0.2982	-0.0465217
Slc6a9_14664_1	Slc6a9	8181.2	7029.8	8128.6	10408	4228.1	17635	8000.4	8128.6	9204.3	605080	373370	0.17928	1.7604	0.96083	0.039169	0.078338	0.10995	-0.0465217
Slc7a3_11989_2	Slc7a3	1755.4	1721.6	1760	2049.9	3639.7	418.66	70.283	1755.4	1234.3	581.49	80631	-0.50778	1.8352	0.033235	0.96676	0.066471	0.094346	0.0145652
Slc7a3_11989_1	Slc7a3	14224	13196	14039	22351	16058	25853	21691	14039	22021	372550	644820	0.64947	9.941	1	1.3801e-23	2.7603e-23	3.3274e-22	0.0145652
Slc7a7_20540_1	Slc7a7	11500	11685	13100	13262	17665	9676.6	7266.2	11685	11469	1018600	536700	-0.026843	0.29404	0.38436	0.61564	0.76872	0.81602	-0.0215217
Slc7a7_20540_2	Slc7a7	8196.5	8418.7	7216.9	6708.1	10422	7999.8	12721	8196.5	9211.1	504430	376480	0.16835	1.6536	0.9509	0.049101	0.098202	0.13357	-0.0215217
Slc7a8_50934_1	Slc7a8	7949.5	8804.1	9475.6	8904.2	9009.6	17811	3553.1	8804.1	8956.9	590620	404390	0.024823	0.2403	0.59495	0.40505	0.8101	0.85177	-0.0106522
Slc7a8_50934_2	Slc7a8	8964.1	9027.7	8318.4	14752	10262	15703	14778	8964.1	14765	210520	411740	0.7199	9.0404	1	7.8033e-20	1.5607e-19	1.4306e-18	-0.0106522
Soat2_223920_2	Soat2	12243	12099	12197	15606	12699	12066	19349	12197	14152	5891.2	560220	0.21456	2.6131	0.99551	0.0044864	0.0089728	0.015984	-0.0878261
Soat2_223920_1	Soat2	5014	4237.1	4423.4	23432	4551.7	24426	6215.2	4423.4	14823	191750	203180	1.7444	23.073	1	4.3517e-118	8.7034e-118	7.659e-115	-0.0878261
Socs2_216233_1	Socs2	1235.6	2255.8	1711.7	0	2595.8	187.79	135.16	1711.7	161.47	261350	78621	-3.398	5.5343	1.5622e-08	1	3.1243e-08	1.2612e-07	0.0223913
Socs2_216233_2	Socs2	4839.5	4413.6	4380.6	1617.5	4847.4	3722.6	1735.4	4413.6	2729	91238	202730	-0.69336	3.7414	9.1508e-05	0.99991	0.00018302	0.00044987	0.0223913
Spag6_381350_2	Spag6	9841.8	10433	9626.3	30496	9027.1	7728	14430	9841.8	11728	198160	452060	0.25298	2.8059	0.99749	0.0025088	0.0050176	0.0094347	-0.0529167
Spag6_381350_1	Spag6	988.66	1535.9	1226.1	1487.6	3041	780.98	2124.7	1226.1	1806.2	76176	56317	0.5585	2.4444	0.99274	0.007255	0.01451	0.024555	-0.0529167
Spcs1_69019_2	Spcs1	11799	11780	12157	5841	6073.7	5786.1	3995.3	11799	5813.6	64276	541940	-1.021	8.13	2.1468e-16	1	4.2935e-16	3.3735e-15	-0.189556
Spcs1_69019_1	Spcs1	5430.9	5397.8	6165.7	3777.8	3770.6	1289.1	4874.4	5430.9	3774.2	270550	249450	-0.5249	3.317	0.00045491	0.99955	0.00090983	0.0019769	-0.189556
Spcs2_66624_2	Spcs2	6015.1	5592.8	4813.2	0	0	80.638	7.5689	5592.8	3.7845	393100	256890	-10.191	11.027	1.1272e-29	1	2.2545e-29	3.6072e-28	-0.620667
Spcs2_66624_1	Spcs2	10617	11843	10349	197.33	17.518	1071.5	547.13	10617	372.23	787270	487650	-4.8303	14.67	5.0063e-49	1	1.0013e-48	3.8309e-47	-0.620667
Spcs3_76687_1	Spcs3	17875	19458	17938	106.33	240.11	829.58	44.332	17938	173.22	1157300	823940	-6.6861	19.571	1.3324e-85	1	2.6647e-85	5.8623e-83	-0.657333
Spcs3_76687_2	Spcs3	18425	18641	18431	1688	5170	3392.3	49.739	18431	2540.2	22104	846590	-2.8587	17.271	3.895e-67	1	7.79e-67	8.569e-65	-0.657333
Spn_20737_1	Spn	15532	15843	16184	13395	7768.9	25727	8148.5	15843	10772	106330	727710	-0.55658	5.9451	1.3813e-09	1	2.7626e-09	1.2341e-08	-0.0541304
Spn_20737_2	Spn	11124	9368.7	9915.6	9156.7	4546.5	18792	6794.7	9915.6	7975.7	879570	455450	-0.31405	2.8744	0.0020237	0.99798	0.0040473	0.007726	-0.0541304
Sspn_16651_2	Sspn	2901.5	3378.6	3357.3	4617.2	1494.2	3689.5	6710.4	3357.3	4153.3	104080	154210	0.30689	2.0271	0.97868	0.021324	0.042647	0.06361	-0.0131111
Sspn_16651_1	Sspn	3594.1	3247.4	2921.9	3495.6	5512.1	2732.9	9408.2	3247.4	4503.9	113050	149160	0.47178	3.2534	0.99943	0.00057009	0.0011402	0.0024413	-0.0131111
Ssr2_66256_1	Ssr2	15802	15739	16201	25423	14386	6108.6	10828	15802	12607	81619	725840	-0.32592	3.7508	8.8118e-05	0.99991	0.00017624	0.00043442	-0.118444
Ssr2_66256_2	Ssr2	4818.9	6172.2	5258.7	6704	5723.4	5835.8	7029.4	5258.7	6269.9	513920	241550	0.25367	2.0573	0.98017	0.019827	0.039654	0.059549	-0.118444
Ssr3_67437_2	Ssr3	5394.2	4797.1	5330.4	4901.4	1686.9	2507.5	29135	5330.4	3704.5	144220	244840	-0.52485	3.2859	0.00050831	0.99949	0.0010166	0.0021873	-0.0602222
Ssr3_67437_1	Ssr3	10587	11690	10692	14426	7278.4	7063	15709	10692	10852	503280	491130	0.021418	0.22822	0.59026	0.40974	0.81948	0.85544	-0.0602222
Ssr4_20832_2	Ssr4	6488.4	6978	6689.5	5163.2	2242.4	2329.7	2820	6689.5	2574.8	61838	307260	-1.3771	7.423	5.726e-14	1	1.1452e-13	7.0971e-13	-0.0523913
Ssr4_20832_1	Ssr4	2578.6	2661.5	2393.6	6627.3	1314.9	6410.2	7914.9	2578.6	6518.7	20550	118440	1.3377	11.449	1	1.1893e-30	2.3786e-30	4.1042e-29	-0.0523913
St7_64213_1	St7	14649	14177	14321	28644	15204	11430	16710	14321	15957	64148	657810	0.15601	2.0167	0.97814	0.021863	0.043726	0.064888	-0.0833333
St7_64213_2	St7	5081.1	6300.7	5936.9	11904	6272.6	11814	4763	5936.9	9043.3	432390	272700	0.60706	5.9487	1	1.3513e-09	2.7026e-09	1.2134e-08	-0.0833333
St8sia6_241230_1	St8sia6	4248.1	4177	4252.2	8470.7	3215.1	3056.5	7219.7	4248.1	5217.4	2533.7	195130	0.29646	2.1944	0.9859	0.014104	0.028208	0.044486	-0.0552174
St8sia6_241230_2	St8sia6	7078.1	7959.4	6688.6	13871	4489.9	16308	4691.7	7078.1	9281.4	464280	325110	0.39094	3.8642	0.99994	5.5729e-05	0.00011146	0.00028104	-0.0552174
Stk3_56274_1	Stk3	6498.3	6771	6548.1	34123	5479.1	6919.4	7858.7	6548.1	7389.1	26092	300770	0.1743	1.5335	0.93742	0.06258	0.12516	0.16464	-0.0526087
Stk3_56274_2	Stk3	3537.7	3762.1	3643.8	739.2	5956.3	5549.7	8422.1	3643.8	5753	12626	167370	0.65871	5.1555	1	1.2649e-07	2.5298e-07	9.2373e-07	-0.0526087
Tbc1d9_71310_2	Tbc1d9	3894.7	3948.8	3566.6	4440.3	3030.7	14492	1248.9	3894.7	3735.5	55278	178890	-0.060182	0.37632	0.35334	0.64666	0.70668	0.75747	-0.0175556
Tbc1d9_71310_1	Tbc1d9	2418.4	1685.6	1947	1139	6160.3	1727.6	11028	1947	3944	145270	89432	1.018	6.6776	1	1.2146e-11	2.4291e-11	1.2649e-10	-0.0175556
Tceal9_22381_2	Tceal9	5073.9	4640.9	4567.6	9253.9	4530.1	2199.3	3324.9	4640.9	3927.5	96425	213170	-0.24075	1.5452	0.061144	0.93886	0.12229	0.16134	-0.045
Tceal9_22381_1	Tceal9	17679	14685	16671	21233	20715	28722	37941	16671	24978	2479500	765750	0.58325	9.4923	1	1.1303e-21	2.2606e-21	2.3968e-20	-0.045
Tg_21819_2	Tg	4441.3	3677.1	4745.2	5047.7	2957.5	6392.5	2305.3	4441.3	4002.6	338230	204000	-0.15003	0.97143	0.16567	0.83433	0.33134	0.39402	-0.0532609
Tg_21819_1	Tg	11773	12393	10917	17381	15681	4420.7	8841.6	11773	12261	559080	540750	0.058675	0.66458	0.74684	0.25316	0.50632	0.56831	-0.0532609
Th_21823_1	Th	8787	9890.9	9015.1	9616.8	15541	19819	17088	9015.1	16315	409480	414090	0.85568	11.344	1	3.9893e-30	7.9785e-30	1.3247e-28	-0.0673913
Th_21823_2	Th	6133.2	6065.9	7122.1	15440	11913	11869	3678.5	6133.2	11891	491130	281720	0.95502	10.848	1	1.0216e-27	2.0432e-27	2.9476e-26	-0.0673913
Thbd_21824_1	Thbd	7582.7	8201.6	8117.4	11136	10828	7740.2	18475	8117.4	10982	146520	372850	0.43604	4.6917	1	1.3545e-06	2.709e-06	8.7388e-06	-0.0473913
Thbd_21824_2	Thbd	1862.8	2407.3	1907	7799	3063.7	2182.8	311.41	1907	2623.2	126130	87594	0.4598	2.4198	0.99224	0.007764	0.015528	0.02606	-0.0473913
Tigit_100043314_1	Tigit	4919.1	5278.6	4615	4964.8	9343.5	3983.3	1960.4	4919.1	4474.1	110850	225950	-0.13678	0.93627	0.17457	0.82543	0.34913	0.4124	0.0567391
Tigit_100043314_2	Tigit	9322.9	9889	10025	14332	7374.2	4373.2	16004	9889	10853	169540	454230	0.13421	1.4306	0.92373	0.076268	0.15254	0.19827	0.0567391
Timd2_171284_2	Timd2	4336.7	3767.6	3120.1	1130.8	2316.6	4361.1	5619.4	3767.6	3338.8	371560	173060	-0.17427	1.0308	0.15132	0.84868	0.30263	0.36482	0.0266667
Timd2_171284_1	Timd2	8327.1	8484.3	8466.3	15095	9337.3	26869	26961	8466.3	20982	9851	388880	1.3093	20.07	1	6.7293e-90	1.3459e-89	3.9479e-87	0.0266667
Tiparp_99929_2	Tiparp	11714	13094	11383	6795	14713	5574	10735	11714	8764.9	1006400	538070	-0.41843	4.021	2.898e-05	0.99997	5.7961e-05	0.00015135	-0.0871739
Tiparp_99929_1	Tiparp	4832.3	4081.8	4562.9	6059.8	4638.3	10612	10413	4562.9	8236.3	152010	209590	0.85189	8.0238	1	5.1246e-16	1.0249e-15	7.5793e-15	-0.0871739
Tktl1_83553_2	Tktl1	3689.8	4056	3340.6	14779	4917.5	3040	5383.7	3689.8	5150.6	128020	169480	0.48109	3.5484	0.99981	0.00019379	0.00038758	0.00090469	0.0773913
Tktl1_83553_1	Tktl1	2993.7	3159.6	3531.3	3184.8	6572.5	4181	5567.5	3159.6	4874.3	82832	145130	0.6253	4.5011	1	3.3808e-06	6.7616e-06	2.0589e-05	0.0773913
Tmed6_66269_1	Tmed6	6305.9	6801.5	6722	3927.1	6779.6	3343.7	10465	6722	5353.4	89735	308760	-0.3284	2.4632	0.0068859	0.99311	0.013772	0.023624	-0.024
Tmed6_66269_2	Tmed6	4343.8	4146.5	3814.1	4768.5	5660.5	4647.2	3390.9	4146.5	4707.9	74732	190460	0.18313	1.2862	0.90082	0.099179	0.19836	0.25225	-0.024
Tmem150a_232086_2	Tmem150a	6796.2	7676.7	8170.5	11855	8728.3	3659.7	1014.2	7676.7	6194	509500	352610	-0.30957	2.4969	0.0062637	0.99374	0.012527	0.021658	-0.0477778
Tmem150a_232086_1	Tmem150a	755.14	693.09	915.37	38.852	95.836	6261.1	1285.6	755.14	690.74	14763	34685	-0.12842	0.34583	0.36474	0.63526	0.72947	0.77823	-0.0477778
Tmem154_320782_1	Tmem154	1729.5	1752.1	1433.5	1141	509.06	617.49	3961.8	1729.5	879.25	44050	79439	-0.97518	3.0166	0.0012782	0.99872	0.0025563	0.0051243	0.00555556
Tmem154_320782_2	Tmem154	2319.1	1878.7	2103.3	1827.1	5081.4	3459.7	1267.3	2103.3	2643.4	48498	96610	0.32958	1.7376	0.95886	0.041144	0.082289	0.1144	0.00555556
Tmem176a_66058_2	Tmem176a	11559	11004	11459	13664	13032	5431.5	11256	11459	12144	108270	526340	0.08375	0.94412	0.82745	0.17255	0.34511	0.40819	0.0233333
Tmem176a_66058_1	Tmem176a	10987	12744	11879	30348	6425.1	15201	11924	11879	13563	771580	545650	0.19116	2.2787	0.98866	0.011343	0.022687	0.036874	0.0233333
Tmem176b_65963_1	Tmem176b	15893	15498	15718	28138	13484	11526	21639	15718	17561	39361	721950	0.16	2.1698	0.98499	0.015011	0.030021	0.046759	0.0195556
Tmem176b_65963_2	Tmem176b	6329.2	6607.5	6408.5	8467.6	5815.1	9238.1	7531.1	6408.5	7999.4	22932	294360	0.31984	2.9321	0.99832	0.0016833	0.0033667	0.0065691	0.0195556
Tmem198_319998_2	Tmem198	16445	15777	14749	2441.5	4760.9	9525.3	6635.8	15777	5698.3	750980	724660	-1.469	11.839	1.2254e-32	1	2.4509e-32	4.4933e-31	-0.0564444
Tmem198_319998_1	Tmem198	10147	8215.4	9338.9	15909	3044.1	5492.2	9295.7	9338.9	7394	957530	428960	-0.33685	2.9695	0.0014914	0.99851	0.0029829	0.0058723	-0.0564444
Tmem253_619301_2	Tmem253	5773.6	4632.6	5483.9	3987.4	9078.7	5072.5	2622.1	5483.9	4529.9	404280	251890	-0.27564	1.9007	0.028672	0.97133	0.057344	0.08259	0.0224444
Tmem253_619301_1	Tmem253	10496	12212	11898	24894	15016	8460.4	13235	11898	14126	1032400	546500	0.24757	3.0133	0.99871	0.0012922	0.0025843	0.0051687	0.0224444
Tmem38b_52076_2	Tmem38b	1206.1	1125.6	1602.8	321.04	346.25	640.69	470.36	1206.1	408.3	81950	55398	-1.5603	3.3896	0.00034999	0.99965	0.00069999	0.0015477	0.00217391
Tmem38b_52076_1	Tmem38b	3230.8	3370.3	3489.4	3599.9	6666.3	3118.4	1179.7	3370.3	3359.2	16821	154800	-0.004765	0.028253	0.48873	0.51127	0.97746	0.98417	0.00217391
Tmtc4_70551_1	Tmtc4	1442.3	1973.9	2226.1	1711.5	119.54	2946.1	1197	1973.9	1454.2	173120	90667	-0.44053	1.7259	0.042186	0.95781	0.084372	0.11674	0.0342222
Tmtc4_70551_2	Tmtc4	8443.4	8335.6	8689.5	7337.9	10479	10781	14078	8443.4	10630	36107	387830	0.33223	3.5114	0.99978	0.00022284	0.00044568	0.0010187	0.0342222
Tnfrsf17_21935_1	Tnfrsf17	11348	11332	12987	7825.6	8503.6	20267	11695	11348	10099	1344400	521220	-0.16811	1.729	0.041905	0.95809	0.083811	0.11633	-0.0257778
Tnfrsf17_21935_2	Tnfrsf17	6145.8	5236.1	5933.2	4079.4	11680	3629.8	12145	5933.2	7879.5	265580	272530	0.40924	3.7283	0.9999	9.6372e-05	0.00019274	0.00047115	-0.0257778
Tns3_319939_1	Tns3	10087	11808	11101	7099.6	13218	2901.9	5149	11101	6124.3	764260	509890	-0.85793	6.9692	1.5941e-12	1	3.1881e-12	1.7757e-11	-0.0306522
Tns3_319939_2	Tns3	6775.6	5963.3	7205.8	9063.7	8437.7	6380.4	4079.7	6775.6	7409	422420	311220	0.12891	1.1353	0.87188	0.12812	0.25623	0.31536	-0.0306522
Top2a_21973_1	Top2a	6195.9	6666.6	7149	0	1.0305	6.6278	17.3	6666.6	3.8292	227160	306210	-10.431	12.04	8.7627e-35	1	1.7525e-34	3.8556e-33	-1.22022
Top2a_21973_2	Top2a	4242.7	4188.1	5137.8	1.0224	0	24.302	18.382	4242.7	9.7021	402090	194880	-8.6313	9.5889	8.5492e-23	1	1.7098e-22	1.929e-21	-1.22022
Tram2_170829_2	Tram2	7517.4	6525.2	9378.9	4776.7	8260.4	5069.2	16935	7517.4	6664.8	2224800	345290	-0.17364	1.4509	0.073406	0.92659	0.14681	0.19112	0.00533333
Tram2_170829_1	Tram2	4337.6	5053.1	4455.9	8232.5	9861.8	10021	2188.5	4455.9	9047.2	185300	204670	1.0216	10.148	1	1.6838e-24	3.3676e-24	4.2335e-23	0.00533333
Trf_22041_2	Trf	2065	2946.1	2678.2	6092.6	1409.7	4432.9	1514.9	2678.2	2973.9	223900	123020	0.15102	0.843	0.80039	0.19961	0.39923	0.46256	0.0569565
Trf_22041_1	Trf	11942	11789	12146	17337	19937	18980	14405	11942	18158	32603	548510	0.60459	8.394	1	2.3493e-17	4.6986e-17	3.8643e-16	0.0569565
Trib1_211770_2	Trib1	10598	11983	11166	7420.7	9002.4	16888	11234	11166	10118	495220	512880	-0.1421	1.4626	0.071788	0.92821	0.14358	0.18746	-0.0456522
Trib1_211770_1	Trib1	8976.6	10131	9216.1	17708	8262.5	11134	10168	9216.1	10651	447340	423320	0.20874	2.2054	0.98629	0.013712	0.027425	0.043484	-0.0456522
Trim72_434246_1	Trim72	6841.9	8131.3	8536	8844.9	6669.4	4437.3	6809.9	8131.3	6739.6	913270	373490	-0.27079	2.2772	0.011386	0.98861	0.022772	0.036874	0.0419565
Trim72_434246_2	Trim72	2224.3	2219.7	1633.5	4150	5363.7	7038.7	1801.4	2219.7	4756.8	171830	101960	1.0993	7.9456	1	9.6593e-16	1.9319e-15	1.3386e-14	0.0419565
Trp53inp1_60599_1	Trp53inp1	12362	12560	13884	8165	17444	20073	19814	12560	18629	896490	576900	0.56873	7.9911	1	6.6845e-16	1.3369e-15	9.4877e-15	0.00847826
Trp53inp1_60599_2	Trp53inp1	2922.1	2590.3	3115.4	6466.8	7352.6	1894.4	4741.4	2922.1	5604.1	73735	134220	0.93922	7.3205	1	1.2351e-13	2.4701e-13	1.5095e-12	0.00847826
Tspan15_70423_1	Tspan15	5207.2	6250.7	5017.8	5346.2	3969.5	2796.9	11510	5207.2	4657.8	562420	239180	-0.16082	1.1234	0.13064	0.86936	0.26129	0.32069	-0.0682222
Tspan15_70423_2	Tspan15	1524.6	1308.6	1174.9	829.18	1173.7	8198.6	1291	1308.6	1232.4	32265	60105	-0.086448	0.31067	0.37802	0.62198	0.75605	0.80353	-0.0682222
Ttc41_103220_2	Ttc41	3634.3	3079.2	4523.8	6093.6	5935.6	4552.2	4653.8	3634.3	5294.7	549720	166930	0.54275	4.0639	0.99998	2.4128e-05	4.8256e-05	0.00012947	0.056
Ttc41_103220_1	Ttc41	4980	5348.8	5449.4	6303.2	7851.3	17603	8209.1	5348.8	8030.2	73088	245680	0.58613	5.4097	1	3.157e-08	6.314e-08	2.395e-07	0.056
Txlnb_378431_2	Txlnb	11213	13116	12196	16783	10668	7317.1	13404	12196	12036	906830	560180	-0.019061	0.21389	0.41532	0.58468	0.83063	0.863	-0.0466667
Txlnb_378431_1	Txlnb	2845.2	3112.4	2683.8	2212.5	5031.9	8546.6	4132.6	2845.2	4582.3	48736	130690	0.68735	4.8052	1	7.7316e-07	1.5463e-06	5.1938e-06	-0.0466667
Txndc11_106200_1	Txndc11	18187	20418	18649	13195	18903	21771	20234	18649	19569	1672400	856590	0.069453	0.9938	0.83984	0.16016	0.32032	0.38403	-0.0784848
Txndc11_106200_2	Txndc11	2636.7	2632.8	2869.8	3173.6	1518.9	6837.7	6576.3	2636.7	4874.9	27182	121110	0.88639	6.4315	1	6.3164e-11	1.2633e-10	6.2106e-10	-0.0784848
Txndc5_105245_2	Txndc5	9323.8	9702.3	10129	4226.7	4820.7	2363.9	2248	9702.3	3295.3	162520	445650	-1.5576	9.5975	4.0936e-22	1	8.1872e-22	8.7862e-21	-0.0295652
Txndc5_105245_1	Txndc5	8641.1	7827.3	7725.8	8780.5	8245	16934	10883	7827.3	9831.8	336310	359530	0.3289	3.343	0.99959	0.00041442	0.00082884	0.0018189	-0.0295652
Uba5_66663_2	Uba5	5785.2	5203.7	5817.8	3421	1050.1	3030	1232.7	5785.2	2131.3	169590	265730	-1.4402	7.0882	6.7951e-13	1	1.359e-12	7.8166e-12	-0.387826
Uba5_66663_1	Uba5	4330.4	3722.4	4254.1	1536.7	3975.6	2699.7	2529.1	4254.1	2614.4	144270	195400	-0.70214	3.7093	0.00010393	0.9999	0.00020785	0.00050388	-0.387826
Ube2j1_56228_1	Ube2j1	4776.9	3548.6	4610.4	3369.9	1953.8	2975.9	7258.6	4610.4	3172.9	577500	211770	-0.53894	3.1237	0.00089287	0.99911	0.0017857	0.0036376	-0.0619565
Ube2j1_56228_2	Ube2j1	7529.9	6621.3	6683.9	13817	3459.4	1810.5	26259	6683.9	8638.1	359810	307010	0.36998	3.527	0.99979	0.00021018	0.00042035	0.00097345	-0.0619565
Unc13b_22249_1	Unc13b	2602.7	2728	2178.7	1540.8	2325.8	1434.9	916.92	2602.7	1487.8	97759	119550	-0.80637	3.2244	0.00063117	0.99937	0.0012623	0.0026639	0.00291667
Unc13b_22249_2	Unc13b	4891.4	5528.1	5746.2	2954.8	7024.9	5819.2	2022	5528.1	4387	226480	253920	-0.33348	2.2645	0.011771	0.98823	0.023543	0.037737	0.00291667
Upb1_103149_1	Upb1	9467.8	9640.4	9748.2	5549.7	12179	8975.2	8405.8	9640.4	8690.5	20698	442810	-0.14964	1.4275	0.076716	0.92328	0.15343	0.19914	0.0519565
Upb1_103149_2	Upb1	7395.7	6185.1	6078.3	1569.4	9083.8	7331.5	7243.5	6185.1	7287.5	738420	284100	0.23658	2.0681	0.98069	0.019314	0.038628	0.058407	0.0519565
Upk1a_109637_1	Upk1a	14619	15048	14106	24875	14456	15499	17067	14619	16283	223520	671470	0.15554	2.031	0.97888	0.021125	0.04225	0.063124	0.0317778
Upk1a_109637_2	Upk1a	5471.2	7325.5	6348.1	4814.5	11679	20376	2456.7	6348.1	8246.6	862170	291580	0.37742	3.5158	0.99978	0.00021919	0.00043839	0.0010073	0.0317778
Vegfa_22339_2	Vegfa	5175	5537.3	6063.4	10511	6770.3	1238.3	2435	5537.3	4602.7	204020	254340	-0.26666	1.8532	0.031924	0.96808	0.063847	0.090915	-0.0109091
Vegfa_22339_1	Vegfa	18087	18499	18468	17446	22365	27020	24596	18468	23480	73360	848300	0.34638	5.4416	1	2.6399e-08	5.2797e-08	2.0378e-07	-0.0109091
Vps26b_69091_1	Vps26b	905.45	488.86	620.48	224.93	362.73	1163.2	481.17	620.48	421.95	49265	28500	-0.55522	1.1765	0.1197	0.8803	0.23939	0.29671	0.000222222
Vps26b_69091_2	Vps26b	6972.5	7766.3	6790.9	8778.4	11821	4040.8	7900.9	6972.5	8339.7	331570	320260	0.25828	2.4159	0.99215	0.007849	0.015698	0.026114	0.000222222
Vsir_74048_1	Vsir	2596.5	2749.3	2885.7	4971	1975.5	2641.2	1611.1	2749.3	2308.3	20977	126280	-0.2521	1.2408	0.10734	0.89266	0.21467	0.26834	0.0872
Vsir_74048_2	Vsir	3110.9	4074.4	3303.3	10820	5387.4	9599.3	2877.3	3303.3	7493.3	315810	151730	1.1814	10.757	1	2.7564e-27	5.5129e-27	7.8247e-26	0.0872
Wipi1_52639_2	Wipi1	2224.3	1531.3	1908.9	529.61	5275.1	2285.5	167.6	1908.9	1407.5	121030	87680	-0.43928	1.6931	0.045219	0.95478	0.090437	0.12455	0.00369565
Wipi1_52639_1	Wipi1	12375	11356	11918	13298	19590	6505.2	15037	11918	14167	262510	547440	0.24936	3.0396	0.99882	0.0011846	0.0023693	0.004782	0.00369565
Xbp1_22433_1	Xbp1	8736.9	8732.9	8724	7465.7	16502	4125.8	12669	8732.9	10067	48.013	401130	0.20514	2.1072	0.98245	0.017552	0.035104	0.054007	-0.197609
Xbp1_22433_2	Xbp1	5031	5967	5740.6	10230	9507.3	6999	3135.7	5740.6	8253.2	277440	263680	0.52366	4.893	1	4.9663e-07	9.9326e-07	3.4548e-06	-0.197609
Yes1_22612_1	Yes1	3869.6	3511.7	3730.3	3722.6	3004.9	5126.6	2636.2	3730.3	3363.8	33611	171340	-0.14919	0.88557	0.18793	0.81207	0.37585	0.44041	-0.0269565
Yes1_22612_2	Yes1	11643	12041	12015	8637.3	16979	13196	11829	12015	12513	69654	551890	0.058511	0.66949	0.74841	0.25159	0.50318	0.56624	-0.0269565
Zfand4_67492_1	Zfand4	2148.2	1830.7	2532.2	9496.2	1304.6	1059.3	1174.3	2148.2	1239.4	124120	98672	-0.79295	2.893	0.0019077	0.99809	0.0038153	0.0073522	0.0305
Zfand4_67492_2	Zfand4	4147	4522.6	4405.7	6717.3	9370.3	4018.7	21882	4405.7	8043.8	40304	202360	0.86835	8.0873	1	3.05e-16	6.1e-16	4.6678e-15	0.0305
Zfp280b_64453_1	Zfp280b	10481	11660	11168	1916	9343.5	9671.1	15539	11168	9507.3	357020	512960	-0.23221	2.3184	0.010214	0.98979	0.020428	0.033477	-0.0423913
Zfp280b_64453_2	Zfp280b	14264	13667	13054	16196	11037	16550	16134	13667	16165	366130	627750	0.24217	3.1529	0.99919	0.00080825	0.0016165	0.0033082	-0.0423913
Zfp651_270210_2	Zfp651	8703.8	9651.5	7941.6	7751.9	4161.1	8984	8267.4	8703.8	8009.7	739560	399780	-0.11988	1.0977	0.13617	0.86383	0.27233	0.33101	-0.10087
Zfp651_270210_1	Zfp651	13755	13602	14088	16478	11771	14974	15882	13755	15428	67017	631810	0.16556	2.1045	0.98233	0.017666	0.035333	0.054263	-0.10087
Zfp658_210104_1	Zfp658	7542.4	7186	6976.9	2682.8	2175.4	15893	100.56	7186	2429.1	85377	330070	-1.5644	8.2798	6.1703e-17	1	1.2341e-16	1.0055e-15	-0.0573333
Zfp658_210104_2	Zfp658	15097	13910	14383	25332	19487	10249	12979	14383	16233	367160	660630	0.17455	2.276	0.98858	0.011424	0.022848	0.036892	-0.0573333
Zfp9_22750_1	Zfp9	4852	4533.7	4535	2500.8	2124.9	2430.2	1750.6	4535	2277.5	50250	208300	-0.99331	4.9462	3.7836e-07	1	7.5671e-07	2.6425e-06	-0.0837209
Zfp9_22750_2	Zfp9	2466.7	2252.1	2288.4	4277.8	5333.8	1718.8	15424	2288.4	4805.8	16554	105110	1.0701	7.7646	1	4.0954e-15	8.1907e-15	5.4194e-14	-0.0837209
Zfyve21_68520_2	Zfyve21	10706	12629	11238	5251.1	3596.4	922.37	6223.8	11238	4423.8	1108600	516210	-1.3449	9.4849	1.2133e-21	1	2.4265e-21	2.5421e-20	-0.0297826
Zfyve21_68520_1	Zfyve21	7145.2	6309.9	6497.8	7612.9	8845.8	41237	4181.3	6497.8	8229.3	227170	298460	0.34077	3.1694	0.99924	0.00076387	0.0015277	0.0031485	-0.0297826
Zfyve28_231125_2	Zfyve28	5151.7	4607.7	5748.1	2081.6	3654.1	2655.5	1587.3	5151.7	2368.6	325810	236630	-1.1207	5.7214	5.283e-09	1	1.0566e-08	4.4918e-08	-0.015
Zfyve28_231125_1	Zfyve28	7672.1	6736.8	6696.9	3348.4	3989	7223.2	6951.5	6736.8	5470.3	438200	309440	-0.30041	2.2769	0.011398	0.9886	0.022795	0.036874	-0.015
Znrf3_407821_2	Znrf3	3094.8	2239.1	3638.2	8343.9	2821.5	701.44	1433.8	3094.8	2127.6	513740	142150	-0.54039	2.5652	0.0051553	0.99484	0.010311	0.01811	-0.0484783
Znrf3_407821_1	Znrf3	4831.4	4934.8	5002	5460.7	10016	13906	3865.6	4934.8	7738.6	7599.2	226670	0.64897	5.8891	1	1.9421e-09	3.8842e-09	1.7176e-08	-0.0484783

## Sheet: TI_PB_vs_donorBcells
Table S3: Results of the sgRNA screening experiments
sgRNA ID	Gene	Rank_In_B cells	control_count1	control_count2	control_count3	treatment_count1	treatment_count2	treatment_count3	control_mean	treatment_mean	control_var	adjusted_var	lfc	score	p_low	p_high	p_twosided	fdr	essentiality
1810062G17Rik_72282_1	1810062G17Rik	321	414.57	421.8	433.24	4242.9	484.31	431.25	421.8	484.31	91.597	1787.7	0.19894	1.4785	0.93036	0.069637	0.13927	0.16166	0.03
1810062G17Rik_72282_2	1810062G17Rik	449	466.12	499.04	628.11	726.1	492.25	818.89	499.04	726.1	8871.6	2115.1	0.54011	4.9371	1	3.9637e-07	7.9275e-07	1.6669e-06	-0.0164444
2410004P03Rik_73667_2	2410004P03Rik	453	575.51	521	503.49	1257.7	1261.2	442.15	521	1257.7	1639.2	2208.1	1.2698	15.677	1	1.0941e-55	2.1882e-55	1.8187e-54	-0.00488889
2410004P03Rik_73667_1	2410004P03Rik	780	1085.5	1090.5	996.11	589.1	1516.4	1441.5	1085.5	1441.5	4010.3	4600.8	0.40887	5.2485	1	7.6691e-08	1.5338e-07	3.4039e-07	-0.00488889
6430548M08Rik_234797_1	6430548M08Rik	107	227.84	172.66	233.35	47.95	29.49	15.748	227.84	29.49	1537.6	965.64	-2.9079	6.3831	8.6763e-11	1	1.7353e-10	4.5909e-10	-0.0522222
6430548M08Rik_234797_2	6430548M08Rik	688	792.9	924.62	827.17	1222	1365.6	948.5	827.17	1222	5335.7	3505.8	0.56247	6.669	1	1.2881e-11	2.5761e-11	7.205e-11	-0.0522222
Abcb1b_18669_2	Abcb1b	228	351.86	357.43	326.18	1259	98.677	534.22	351.86	534.22	345.12	1491.3	0.60103	4.7222	1	1.1666e-06	2.3332e-06	4.7692e-06	-0.00355556
Abcb1b_18669_1	Abcb1b	591	601.29	743.63	726.8	678.15	960.68	2289.5	726.8	960.68	8017.8	3080.4	0.40201	4.2139	0.99999	1.2551e-05	2.5102e-05	4.5881e-05	-0.00355556
Acad8_66948_2	Acad8	504	477.97	549.02	729.31	812.41	451.42	1183.5	549.02	812.41	18777	2326.9	0.5645	5.4602	1	2.378e-08	4.756e-08	1.0883e-07	0.0676087
Acad8_66948_1	Acad8	562	639.62	692.14	649.86	1376.8	1344	930.33	649.86	1344	946.37	2754.3	1.0472	13.227	1	3.0516e-40	6.1032e-40	4.1045e-39	0.0676087
Ache_11423_1	Ache	338	426.41	483.89	397.27	246.6	679.39	702.6	426.41	679.39	2076.5	1807.3	0.67075	5.9509	1	1.3333e-09	2.6666e-09	6.5077e-09	-0.0869565
Ache_11423_2	Ache	522	562.97	601.27	636.47	1196	1638.9	706.23	601.27	1196	1353	2548.3	0.99095	11.781	1	2.4361e-32	4.8722e-32	2.6497e-31	-0.0869565
Ackr3_12778_1	Ackr3	131	271.73	243.08	227.49	0	254.06	112.66	243.08	112.66	531.94	1030.3	-1.1027	4.0634	2.4184e-05	0.99998	4.8369e-05	8.6788e-05	-0.0126667
Ackr3_12778_2	Ackr3	352	450.1	441.49	444.11	1102.8	2124.4	1211.4	444.11	1211.4	21.38	1882.3	1.4456	17.685	1	2.7412e-70	5.4824e-70	6.1139e-69	-0.0126667
Adamtsl4_229595_1	Adamtsl4	138	242.47	260.5	257.6	63.02	345.93	645.66	257.6	345.93	118.69	1091.8	0.42394	2.6734	0.99625	0.0037546	0.0075093	0.010771	-0.0880435
Adamtsl4_229595_2	Adamtsl4	790	1118.3	1034.4	1085.6	411	664.65	1498.5	1085.6	664.65	1843.6	4601.1	-0.70699	6.2059	2.7194e-10	1	5.4387e-10	1.3929e-09	-0.0880435
Adgrl2_99633_2	Adgrl2	197	344.89	265.04	325.35	94.529	274.48	158.69	325.35	158.69	2009.3	1378.9	-1.0311	4.488	3.5945e-06	1	7.1889e-06	1.3889e-05	0.009
Adgrl2_99633_1	Adgrl2	761	1092.5	938.25	988.58	584.99	2148.2	675.95	988.58	675.95	6666.1	4189.9	-0.54778	4.8299	6.8289e-07	1	1.3658e-06	2.8245e-06	0.009
Adk_11534_2	Adk	155	288.45	240.05	283.53	1048	728.16	1487.6	283.53	1048	957.18	1201.7	1.8824	22.054	1	4.3454e-108	8.6908e-108	1.5626e-106	-0.0102174
Adk_11534_1	Adk	757	984.51	881.46	1137.5	8480.2	937.99	1315.6	984.51	1315.6	17007	4172.6	0.41783	5.1249	1	1.4888e-07	2.9776e-07	6.4772e-07	-0.0102174
Adrb2_11555_1	Adrb2	488	574.82	572.49	559.53	1678.2	647.64	460.32	572.49	647.64	86.722	2426.4	0.17764	1.5255	0.93643	0.063567	0.12713	0.14914	0.06
Adrb2_11555_2	Adrb2	804	1146.2	1097.3	1172.6	2348.2	2024.6	1780.7	1146.2	2024.6	1543.8	4857.7	0.82027	12.603	1	1.012e-36	2.024e-36	1.2298e-35	-0.000869565
Ajm1_381353_2	Ajm1	207	301	337.74	322	2150.9	349.34	82.373	322	349.34	344.48	1364.7	0.11721	0.73998	0.77034	0.22966	0.45931	0.4899	-0.03
Ajm1_381353_1	Ajm1	465	573.42	486.16	582.95	63.02	467.3	594.78	573.42	467.3	3852.5	2430.3	-0.2947	2.1528	0.015668	0.98433	0.031337	0.041453	-0.0586667
Akap1_11640_2	Akap1	608	675.85	702.74	740.18	438.4	1116.1	625.07	702.74	625.07	1062.7	2978.4	-0.16873	1.4232	0.077333	0.92267	0.15467	0.17765	-0.12
Akap1_11640_1	Akap1	624	739.25	715.61	725.13	4101.8	1684.3	1079.3	725.13	1684.3	144.96	3073.3	1.2147	17.302	1	2.2731e-67	4.5461e-67	4.8255e-66	-0.0428261
Akap17b_338351_2	Akap17b	499	615.93	561.13	567.89	468.54	1602.6	599.63	567.89	599.63	1176.4	2406.9	0.078318	0.64689	0.74115	0.25885	0.5177	0.54622	-0.03
Akap17b_338351_1	Akap17b	791	1038.2	1189.7	1038.8	1657.7	2202.6	1078.1	1038.8	1657.7	11385	4402.6	0.67378	9.3279	1	5.4012e-21	1.0802e-20	4.3258e-20	0.0108889
Alcam_11658_2	Alcam	558	591.54	691.38	692.51	845.29	1194.3	258.02	691.38	845.29	4984.9	2930.3	0.28957	2.8431	0.99777	0.0022339	0.0044678	0.0066264	0.0252174
Alcam_11658_1	Alcam	734	928.77	876.91	1006.1	2055	1988.3	2267.7	928.77	2055	4338.5	3936.4	1.1449	17.95	1	2.3797e-72	4.7594e-72	5.5171e-71	0.0252174
Aldh1a2_19378_1	Aldh1a2	335	431.98	379.39	490.95	2120.7	577.31	776.49	431.98	776.49	3121.4	1830.9	0.84451	8.0513	1	4.0954e-16	8.1909e-16	2.7755e-15	-0.023913
Aldh1a2_19378_2	Aldh1a2	802	1043	1202.5	1154.2	3535.9	1662.8	2547.5	1154.2	2547.5	7346.4	4891.8	1.1415	19.921	1	1.3263e-88	2.6525e-88	3.8948e-87	-0.023913
Aldh1l2_216188_2	Aldh1l2	585	665.39	669.42	720.11	180.84	259.73	9.691	669.42	180.84	1292.8	2837.2	-1.8824	9.1726	2.3086e-20	1	4.6171e-20	1.7919e-19	-0.00586957
Aldh1l2_216188_1	Aldh1l2	588	687.69	688.35	693.35	150.7	1304.3	2266.5	688.35	1304.3	12.691	2917.4	0.92112	11.404	1	1.9868e-30	3.9736e-30	2.0838e-29	-0.00586957
Alpl_11647_1	Alpl	671	711.38	840.56	853.93	1082.3	731.57	414.29	840.56	731.57	8433.5	3562.6	-0.20011	1.8261	0.033916	0.96608	0.067832	0.083814	-0.03
Alpl_11647_2	Alpl	767	1021.4	1063.2	971.86	1955	1374.7	2054.5	1021.4	1955	2101.1	4329.1	0.93588	14.188	1	5.4009e-46	1.0802e-45	8.1337e-45	-0.0791304
Amigo2_105827_1	Amigo2	7	49.469	49.979	61.055	23.29	396.97	0	49.979	23.29	61.461	211.83	-1.0696	1.8377	0.033055	0.96695	0.066109	0.081916	-0.04
Amigo2_105827_2	Amigo2	679	902.29	813.3	771.97	1.37	11.342	24.227	813.3	11.342	4813.7	3447	-6.0439	13.659	8.2596e-43	1	1.6519e-42	1.1737e-41	-0.0744444
Ankrd24_70615_2	Ankrd24	443	523.26	565.68	493.46	215.09	685.06	1338.6	523.26	685.06	1343.7	2217.7	0.38807	3.4359	0.9997	0.00029527	0.00059055	0.00098165	-0.00377778
Ankrd24_70615_1	Ankrd24	444	493.3	505.85	584.62	669.93	1201.1	213.2	505.85	669.93	3181	2144	0.40459	3.5435	0.9998	0.00019744	0.00039487	0.00066901	-0.00377778
Ankrd28_105522_2	Ankrd28	230	320.5	365	357.13	179.47	463.89	150.21	357.13	179.47	701.66	1513.6	-0.98873	4.5665	2.48e-06	1	4.96e-06	9.754e-06	0.0297778
Ankrd28_105522_1	Ankrd28	642	726.71	889.03	651.53	1578.2	217.77	445.78	726.71	445.78	16000	3080	-0.70378	5.0619	2.0756e-07	1	4.1512e-07	8.8983e-07	0.0297778
Ankrd55_77318_2	Ankrd55	6	41.805	55.28	59.382	20.55	89.603	359.78	55.28	89.603	99.205	234.29	0.68693	2.2423	0.98753	0.012472	0.024944	0.033297	-0.0197778
Ankrd55_77318_1	Ankrd55	764	1131.5	938.25	962.66	89.049	1147.8	480.91	962.66	480.91	14555	4080	-0.99974	7.542	2.3149e-14	1	4.6297e-14	1.4567e-13	-0.0197778
Ankrd6_140577_1	Ankrd6	343	405.51	438.46	472.55	449.36	597.73	851.59	438.46	597.73	1123.9	1858.3	0.44619	3.6948	0.99989	0.00011004	0.00022009	0.00037871	-0.00217391
Ankrd6_140577_2	Ankrd6	451	506.54	483.89	605.53	364.42	664.65	445.78	506.54	445.78	5156.2	2146.8	-0.18393	1.3112	0.094903	0.9051	0.18981	0.21493	0
Ankub1_242037_1	Ankub1	193	285.67	372.57	266.8	674.04	164.46	211.99	285.67	211.99	3954.4	1210.7	-0.42859	2.1174	0.017113	0.98289	0.034225	0.044869	-0.032
Ankub1_242037_2	Ankub1	531	599.2	555.07	676.62	949.4	359.55	442.15	599.2	442.15	3970.3	2539.6	-0.43765	3.1165	0.00091515	0.99908	0.0018303	0.002819	-0.032
Anxa9_71790_2	Anxa9	101	214.6	187.8	213.27	727.47	23.818	272.56	213.27	272.56	325.29	903.91	0.3524	1.9719	0.97569	0.024311	0.048622	0.061991	-0.0326667
Anxa9_71790_1	Anxa9	313	405.51	415.74	434.07	28.77	357.28	944.87	415.74	357.28	220.44	1762	-0.21807	1.3927	0.081854	0.91815	0.16371	0.18731	0.03
Ap3s1_11777_1	Ap3s1	73	166.52	215.06	134.65	93.159	158.79	109.02	166.52	109.02	1685.9	705.77	-0.60655	2.1644	0.015218	0.98478	0.030436	0.040383	-0.0593478
Ap3s1_11777_2	Ap3s1	372	457.07	433.16	506	1965.9	468.43	948.5	457.07	948.5	1483.2	1937.2	1.0516	11.166	1	3.0036e-29	6.0071e-29	3.0769e-28	-0.0593478
Apba1_319924_1	Apba1	142	252.92	234.75	281.86	79.46	738.37	86.007	252.92	86.007	583.67	1071.9	-1.5452	5.098	1.7161e-07	1	3.4323e-07	7.4113e-07	-0.0193333
Apba1_319924_2	Apba1	241	358.13	417.25	297.75	328.8	803.02	749.84	358.13	749.84	3570.8	1517.9	1.064	10.054	1	4.3988e-24	8.7975e-24	3.8369e-23	-0.0193333
Apoa2_11807_2	Apoa2	339	459.85	448.3	402.29	1237.1	1213.6	933.97	448.3	1213.6	1125.1	1900	1.4347	17.557	1	2.6187e-69	5.2373e-69	5.7676e-68	0.0186957
Apoa2_11807_1	Apoa2	822	1241.6	1422.9	1058.8	878.16	1322.5	1007.9	1241.6	1007.9	33135	5262.3	-0.30064	3.2222	0.00063604	0.99936	0.0012721	0.0020084	0.0186957
Arfgap3_66251_1	Arfgap3	406	473.79	516.45	490.11	695.96	1559.5	942.45	490.11	942.45	480.19	2077.2	0.94189	9.9247	1	1.6246e-23	3.2493e-23	1.3964e-22	-0.0884444
Arfgap3_66251_2	Arfgap3	583	647.28	754.24	651.53	1163.1	1646.9	221.68	651.53	1163.1	5283.3	2761.4	0.83513	9.7356	1	1.0628e-22	2.1255e-22	8.833e-22	-0.0884444
Arg1_11846_1	Arg1	262	346.98	417.25	368	1290.5	427.6	821.31	368	821.31	1433.8	1559.7	1.1561	11.478	1	8.4874e-31	1.6975e-30	9.0635e-30	-0.016087
Arg1_11846_2	Arg1	714	781.75	936.74	976.88	971.32	1225	1104.8	936.74	1104.8	12816	3970.2	0.2378	2.6668	0.99617	0.0038285	0.0076569	0.010951	-0.016087
Arhgef25_52666_1	Arhgef25	173	263.37	292.3	302.76	237.01	151.98	560.87	292.3	237.01	473.28	1238.9	-0.30138	1.571	0.058091	0.94191	0.11618	0.13813	0.06
Arhgef25_52666_2	Arhgef25	194	316.32	315.78	298.58	587.73	470.7	619.01	315.78	587.73	148.01	1338.4	0.89412	7.4336	1	5.2852e-14	1.057e-13	3.2791e-13	-0.0753333
Arl5a_75423_1	Arl5a	178	282.18	259.74	325.35	757.61	230.25	467.59	282.18	467.59	1183.3	1196	0.72659	5.3612	1	4.133e-08	8.266e-08	1.8769e-07	0.0317391
Arl5a_75423_2	Arl5a	291	374.85	382.42	455.82	739.8	764.46	930.33	382.42	764.46	2722.5	1620.8	0.99741	9.4895	1	1.1603e-21	2.3206e-21	9.4212e-21	0.0317391
Atat1_73242_2	Atat1	309	429.2	366.52	449.97	87.679	803.02	1499.7	429.2	803.02	2180.1	1819.1	0.90224	8.7649	1	9.3495e-19	1.8699e-18	6.6427e-18	-0.0241304
Atat1_73242_1	Atat1	656	753.19	779.23	780.33	261.67	479.77	615.38	779.23	479.77	339.65	3302.6	-0.69854	5.2108	9.403e-08	1	1.8806e-07	4.142e-07	-0.0241304
Atp9a_11981_1	Atp9a	590	624.29	714.1	732.66	683.63	2008.7	706.23	714.1	706.23	4205.4	3026.6	-0.015966	0.14306	0.44312	0.55688	0.88624	0.89028	-0.07
Atp9a_11981_2	Atp9a	769	1001.9	976.87	1085.6	1128.9	883.55	873.4	1001.9	883.55	3814.9	4246.4	-0.18119	1.8165	0.034646	0.96535	0.069293	0.08538	-0.07
Atxn1_20238_2	Atxn1	606	728.8	713.34	671.6	850.76	4290.7	661.41	713.34	850.76	990.59	3023.4	0.25384	2.4993	0.99378	0.0062227	0.012445	0.017185	-0.046
Atxn1_20238_1	Atxn1	812	1160.1	1131.4	1216.9	1016.5	2000.8	1922.4	1160.1	1922.4	2027.4	4916.8	0.72822	10.872	1	7.813e-28	1.5626e-27	7.6481e-27	-0.046
B3gnt9_97440_2	B3gnt9	334	397.84	466.47	436.58	321.95	231.38	490.61	436.58	321.95	1197.1	1850.4	-0.43826	2.6649	0.00385	0.99615	0.0077	0.010974	0.00434783
B3gnt9_97440_1	B3gnt9	503	643.1	554.32	557.02	711.03	1393.9	1669.3	557.02	1393.9	3708.4	2360.8	1.3218	17.225	1	8.6331e-67	1.7266e-66	1.7896e-65	0.00434783
Bag3_29810_1	Bag3	325	442.44	421.8	419.86	195.91	639.7	468.8	421.8	468.8	214.87	1787.7	0.15209	1.1117	0.86687	0.13313	0.26626	0.29618	0.12
Bag3_29810_2	Bag3	555	672.36	688.35	595.49	297.29	93.005	1018.8	672.36	297.29	3082.3	2849.7	-1.1747	7.0262	1.0613e-12	1	2.1225e-12	6.2539e-12	-0.0326087
Bcat1_12035_1	Bcat1	97	209.72	166.6	227.49	72.61	595.46	256.81	209.72	256.81	1087.7	888.86	0.29098	1.5795	0.94288	0.057115	0.11423	0.13615	0.02
Bcat1_12035_2	Bcat1	119	215.99	247.63	242.55	21.92	268.81	1634.1	242.55	268.81	365.46	1028	0.14774	0.8191	0.79364	0.20636	0.41273	0.44235	0.02
Bhlha15_17341_1	Bhlha15	433	500.27	508.88	532.77	1082.3	342.53	201.09	508.88	342.53	322.33	2156.8	-0.56972	3.5819	0.00017053	0.99983	0.00034106	0.00058119	-0.0706522
Bhlha15_17341_2	Bhlha15	501	535.1	620.2	591.31	3024.9	714.55	887.94	591.31	887.94	1997	2506.1	0.58572	5.9252	1	1.5595e-09	3.1189e-09	7.5906e-09	-0.0706522
Bhlhe41_79362_1	Bhlhe41	195	314.23	372.57	248.4	412.37	170.13	425.19	314.23	412.37	3868.8	1331.8	0.391	2.689	0.99642	0.0035828	0.0071657	0.010315	-0.0128261
Bhlhe41_79362_2	Bhlhe41	600	683.51	722.43	690.84	3442.8	2959.2	668.68	690.84	2959.2	525.87	2928	2.0972	41.92	1	0	0	0	-0.0128261
C2_12263_1	C2	74	174.19	152.21	191.53	628.83	480.91	52.089	174.19	480.91	391.84	738.26	1.4599	11.289	1	7.4754e-30	1.4951e-29	7.7027e-29	-0.0104651
C2_12263_2	C2	516	558.1	610.36	626.44	594.58	493.38	247.12	610.36	493.38	1494.9	2586.9	-0.30638	2.2998	0.010729	0.98927	0.021458	0.02895	-0.0104651
Cacna1e_12290_1	Cacna1e	310	411.08	481.62	355.46	1245.3	520.6	313.75	411.08	520.6	4035	1742.3	0.34002	2.6239	0.99565	0.0043468	0.0086936	0.012314	0.00731707
Cacna1e_12290_2	Cacna1e	828	1353.1	1257.8	1174.3	1797.4	1316.8	1889.7	1257.8	1797.4	8029.1	5331	0.51467	7.3906	1	7.3094e-14	1.4619e-13	4.4875e-13	0.00731707
Camp_12796_1	Camp	434	518.38	536.9	498.47	1416.6	207.56	801.93	518.38	801.93	369.62	2197	0.62848	6.0493	1	7.2734e-10	1.4547e-09	3.5999e-09	-0.0165217
Camp_12796_2	Camp	867	1471.5	1791.7	1538.9	1715.2	1631	2683.2	1538.9	1715.2	34217	6522.4	0.15639	2.1832	0.98549	0.014511	0.029023	0.038624	-0.0165217
Car5b_56078_1	Car5b	196	314.93	313.51	306.11	943.92	1738.7	972.73	313.51	972.73	28.373	1328.7	1.6304	18.085	1	2.0993e-73	4.1985e-73	4.9319e-72	-0.0163043
Car5b_56078_2	Car5b	502	581.78	623.23	545.31	776.79	2006.4	1183.5	581.78	1183.5	1524	2465.8	1.0233	12.118	1	4.2534e-34	8.5068e-34	4.8042e-33	-0.0163043
Ccdc17_622665_2	Ccdc17	543	560.19	689.87	646.51	1344	751.98	261.66	646.51	751.98	4665.9	2740.1	0.21771	2.0149	0.97804	0.021957	0.043915	0.05648	-0.0453333
Ccdc17_622665_1	Ccdc17	797	1096	1104.1	1137.5	1541.2	1544.8	1693.5	1104.1	1544.8	589.52	4679.5	0.48419	6.4425	1	5.8776e-11	1.1755e-10	3.1671e-10	-0.0453333
Ccdc88a_108686_2	Ccdc88a	359	438.25	451.33	480.07	1712.5	1378.1	523.31	451.33	1378.1	498.6	1912.9	1.6082	21.189	1	6.0018e-100	1.2004e-99	1.9953e-98	0.00422222
Ccdc88a_108686_1	Ccdc88a	517	680.72	574.01	540.29	405.52	809.83	998.17	574.01	809.83	6262.5	2432.8	0.49582	4.7811	1	8.7159e-07	1.7432e-06	3.5715e-06	0.00422222
Ccr10_12777_2	Ccr10	357	406.9	506.61	448.29	972.69	571.64	296.79	448.29	571.64	2557.1	1900	0.34998	2.8299	0.99767	0.0023283	0.0046567	0.0068719	0.00355556
Ccr10_12777_1	Ccr10	665	737.16	811.03	812.11	421.96	795.08	1384.6	811.03	795.08	2729	3437.4	-0.028614	0.27199	0.39281	0.60719	0.78563	0.80294	0.02
Ccr9_12769_2	Ccr9	84	149.1	188.56	196.55	760.35	18.147	290.73	188.56	290.73	810.23	799.17	0.62198	3.6142	0.99985	0.00015067	0.00030133	0.00051448	0.0352174
Ccr9_12769_1	Ccr9	560	760.85	561.13	653.2	117.82	1483.6	1057.5	653.2	1057.5	10032	2768.5	0.69425	7.6844	1	7.6835e-15	1.5367e-14	4.941e-14	0.0352174
Ccrl2_54199_2	Ccrl2	226	387.39	285.49	353.78	0	44.234	83.585	353.78	44.234	2896.8	1499.4	-2.9714	7.994	6.5303e-16	1	1.3061e-15	4.3751e-15	-0.0284444
Ccrl2_54199_1	Ccrl2	540	671.67	635.34	560.37	576.77	232.51	668.68	635.34	576.77	3470.6	2692.8	-0.13932	1.1288	0.12948	0.87052	0.25896	0.28879	0.14
Cd3d_12500_2	Cd3d	584	679.33	730.76	644	152.07	1079.8	828.58	679.33	828.58	1946.6	2879.2	0.28614	2.7815	0.99729	0.0027056	0.0054113	0.0079191	-0.031087
Cd3d_12500_1	Cd3d	840	1447.8	1329.8	1278.8	5901.9	1739.9	822.52	1329.8	1739.9	8270.3	5635.9	0.38757	5.4631	1	2.3399e-08	4.6798e-08	1.0737e-07	-0.031087
Cd44_12505_1	Cd44	403	451.49	517.97	500.98	800.08	1645.7	1389.4	500.98	1389.4	1368.9	2123.3	1.4698	19.281	1	3.8736e-83	7.7471e-83	1.0664e-81	0.0618605
Cd44_12505_2	Cd44	878	1866.6	1846.2	1743.8	2403	6563.7	4050.8	1846.2	4050.8	5449.2	7824.8	1.1332	24.923	1	2.1051e-137	4.2101e-137	1.0909e-135	0.0618605
Cd80_12519_1	Cd80	476	487.72	609.6	578.77	795.97	1601.5	713.5	578.77	795.97	4619.6	2453	0.45905	4.3854	0.99999	5.7877e-06	1.1575e-05	2.179e-05	0.0284783
Cd80_12519_2	Cd80	479	521.86	658.82	499.31	857.61	817.77	135.67	521.86	817.77	9632.7	2211.8	0.64702	6.2918	1	1.569e-10	3.138e-10	8.1072e-10	0.0284783
Cd9_12527_1	Cd9	156	314.93	243.08	255.93	27.4	249.53	334.34	255.93	249.53	1823.1	1084.7	-0.036399	0.19436	0.42295	0.57705	0.84589	0.85365	0.03
Cd9_12527_2	Cd9	314	402.72	446.79	409.82	758.98	345.93	100.54	409.82	345.93	708.46	1736.9	-0.24384	1.5329	0.062655	0.93735	0.12531	0.14739	0.03
Cd93_17064_1	Cd93	421	526.74	457.39	527.75	261.67	586.39	913.37	526.74	586.39	2405.5	2232.5	0.15448	1.2624	0.89659	0.10341	0.20681	0.23329	0.1
Cd93_17064_2	Cd93	873	1659.7	1638	1842.5	1835.8	3310.8	2015.7	1659.7	2015.7	16954	7034.1	0.28026	4.2455	0.99999	1.0905e-05	2.181e-05	4.0283e-05	-0.0328889
Cdc42bpb_217866_1	Cdc42bpb	157	308.66	241.57	267.64	6.85	81.663	545.12	267.64	81.663	1181.2	1134.3	-1.7003	5.5218	1.6774e-08	1	3.3548e-08	7.7779e-08	0.0202174
Cdc42bpb_217866_2	Cdc42bpb	686	836.79	949.61	751.06	331.54	604.54	1649.9	836.79	604.54	10039	3546.6	-0.46839	3.9	4.809e-05	0.99995	9.618e-05	0.00016879	0.0202174
Cdh23_22295_1	Cdh23	287	368.58	418.01	417.35	0	130.43	167.17	417.35	130.43	1189.3	1768.8	-1.6704	6.8219	4.4923e-12	1	8.9846e-12	2.5783e-11	-0.00844444
Cdh23_22295_2	Cdh23	327	405.51	432.4	447.46	330.17	1184.1	826.16	432.4	826.16	474.92	1832.6	0.93247	9.198	1	1.8239e-20	3.6479e-20	1.422e-19	-0.00844444
Cdk1_12534_2	Cdk1	54	149.1	131.76	134.65	0	0	0	134.65	0	108.57	570.71	-7.0838	5.8319	2.7393e-09	1	5.4785e-09	1.3116e-08	-1.39652
Cdk1_12534_1	Cdk1	567	705.11	600.51	686.66	1.37	0	1.2114	686.66	1.2114	3880.8	2910.3	-8.2806	12.706	6.8412e-38	1	1.3682e-37	8.7349e-37	-1.39652
Cdr2_12585_2	Cdr2	408	512.11	445.27	526.91	3134.5	832.51	873.4	512.11	873.4	2343.2	2170.5	0.76902	7.7549	1	4.4196e-15	8.8393e-15	2.863e-14	-0.0273333
Cdr2_12585_1	Cdr2	598	627.07	759.54	706.73	153.44	896.03	93.276	706.73	153.44	4566.8	2995.3	-2.1962	10.11	2.5061e-24	1	5.0122e-24	2.2079e-23	-0.0273333
Cenpi_102920_2	Cenpi	59	133.08	174.17	123.78	0	0	0	133.08	0	887.49	564.03	-7.0669	5.7999	3.3185e-09	1	6.6369e-09	1.5718e-08	-0.840889
Cenpi_102920_1	Cenpi	245	321.2	348.34	407.31	1.37	77.126	14.536	348.34	14.536	2107	1476.4	-4.4909	8.6875	1.7906e-18	1	3.5813e-18	1.2671e-17	-0.840889
Cers6_241447_2	Cers6	22	102.42	92.386	92	30.14	195.08	702.6	92.386	195.08	50.433	391.56	1.0702	5.19	1	1.0517e-07	2.1033e-07	4.621e-07	0.0397674
Cers6_241447_1	Cers6	123	260.58	278.67	178.98	72.61	190.55	130.83	260.58	130.83	3493	1104.4	-0.98861	3.9044	4.7224e-05	0.99995	9.4449e-05	0.00016609	0.0397674
Chat_12647_2	Chat	820	1240.9	1268.4	1169.2	2186.5	1531.2	1270.7	1240.9	1531.2	2946.6	5259.3	0.30303	4.0027	0.99997	3.1316e-05	6.2632e-05	0.00011147	-0.0130435
Chat_12647_1	Chat	863	1565.6	1695.5	1401.7	1353.6	1295.3	1446.4	1565.6	1353.6	21862	6635.4	-0.20982	2.6031	0.0046196	0.99538	0.0092392	0.013003	-0.0130435
Chek1_12649_2	Chek1	214	323.29	292.3	373.02	0	22.684	0	323.29	0	1716.5	1370.2	-8.3411	8.7338	3.8269e-19	1	7.6537e-19	2.8096e-18	-1.3387
Chek1_12649_1	Chek1	581	650.76	671.69	723.46	0	0	3.6341	671.69	0	1558.8	2846.8	-9.3938	12.589	3.7483e-37	1	7.4966e-37	4.5865e-36	-1.3387
Chid1_68038_1	Chid1	83	169.31	182.5	181.49	709.66	531.95	1069.6	181.49	709.66	74.705	769.21	1.9613	19.043	1	3.7233e-81	7.4465e-81	9.94e-80	-0.0141304
Chid1_68038_2	Chid1	699	828.43	923.11	854.77	4033.3	1602.6	1966.1	854.77	1966.1	2681.8	3622.7	1.2007	18.463	1	2.0397e-76	4.0794e-76	5.2086e-75	-0.0141304
Chrnb1_11443_2	Chrnb1	141	211.81	270.34	286.04	224.68	267.67	0	270.34	224.68	1836.1	1145.8	-0.26585	1.349	0.088661	0.91134	0.17732	0.20262	0.01
Chrnb1_11443_1	Chrnb1	597	686.3	705.77	699.2	854.87	854.06	511.2	699.2	854.06	104.84	2963.4	0.28826	2.8447	0.99778	0.0022224	0.0044447	0.0066034	0.0026087
Chrnb4_108015_2	Chrnb4	609	667.48	659.58	792.04	430.18	563.7	576.61	667.48	563.7	7788.1	2829	-0.2434	1.9512	0.025517	0.97448	0.051033	0.064691	0.03
Chrnb4_108015_1	Chrnb4	652	663.3	795.88	839.71	1522.1	1434.8	1204.1	795.88	1434.8	9749.2	3373.2	0.84939	11	1	1.9021e-28	3.8042e-28	1.9151e-27	0.04
Chst1_76969_2	Chst1	752	969.18	984.44	1014.5	264.41	483.17	564.5	984.44	483.17	568.6	4172.4	-1.0252	7.7603	4.2356e-15	1	8.4712e-15	2.7539e-14	0.0282609
Chst1_76969_1	Chst1	852	1408.8	1460.8	1473.7	1061.7	1618.5	2176.8	1460.8	1618.5	1432.2	6191.1	0.14786	2.005	0.97752	0.022483	0.044966	0.057664	0.0282609
Cilk1_56542_1	Cilk1	166	330.96	260.5	248.4	36.99	97.542	360.99	260.5	97.542	2555.2	1104.1	-1.408	4.9043	4.689e-07	1	9.3779e-07	1.9625e-06	-0.00255814
Cilk1_56542_2	Cilk1	186	308.66	286.25	300.26	458.95	348.2	353.72	300.26	353.72	133.45	1272.6	0.2357	1.4988	0.93303	0.066969	0.13394	0.15588	-0.11
Cish_12700_2	Cish	219	353.95	361.22	288.55	53.43	218.9	307.69	353.95	218.9	2165.1	1500.1	-0.69074	3.4867	0.00024452	0.99976	0.00048904	0.00082537	-0.00869565
Cish_12700_1	Cish	456	546.25	561.13	515.2	7599.3	989.03	488.18	546.25	989.03	592.76	2315.2	0.85528	9.2024	1	1.7508e-20	3.5015e-20	1.371e-19	-0.00869565
Cited4_56222_1	Cited4	212	291.94	356.67	333.71	205.5	3536.5	70.26	333.71	205.5	1136.1	1414.4	-0.69678	3.4092	0.00032583	0.99967	0.00065165	0.0010751	-0.0417778
Cited4_56222_2	Cited4	645	738.55	758.78	774.48	1463.2	5443.1	482.13	758.78	1463.2	327.72	3215.9	0.94641	12.421	1	1.0078e-35	2.0156e-35	1.208e-34	-0.0417778
Ckap4_216197_1	Ckap4	260	375.55	381.66	369.67	395.93	395.84	902.47	375.55	395.93	35.939	1591.7	0.076045	0.51084	0.69527	0.30473	0.60947	0.63468	0.02
Ckap4_216197_2	Ckap4	497	574.12	595.21	566.22	617.87	377.69	1303.4	574.12	617.87	253.59	2433.3	0.10576	0.88683	0.81241	0.18759	0.37517	0.40806	0.02
Clec2g_70809_1	Clec2g	99	183.94	240.81	188.18	0	320.98	399.75	188.18	320.98	1393.8	797.57	0.7672	4.7023	1	1.2861e-06	2.5721e-06	5.2334e-06	-0.0771111
Clec2g_70809_2	Clec2g	628	760.85	604.3	834.69	350.72	901.7	396.12	760.85	396.12	14981	3224.7	-0.93994	6.4228	6.6875e-11	1	1.3375e-10	3.5599e-10	-0.0771111
Cln8_26889_2	Cln8	3	34.837	53.766	35.964	0	100.94	0	35.964	0	159.09	152.42	-5.208	3.237	0.00060398	0.9994	0.001208	0.001914	0.00133333
Cln8_26889_1	Cln8	881	1978.8	2081.7	1942.9	1724.8	2623.4	4712.2	1978.8	2623.4	5943.7	8386.6	0.40668	7.0395	1	9.6436e-13	1.9287e-12	5.702e-12	0.00133333
Clptm1l_218335_1	Clptm1l	296	427.8	384.69	409.82	695.96	408.32	471.22	409.82	471.22	477.45	1736.9	0.20097	1.4734	0.92967	0.070328	0.14066	0.16262	0.02
Clptm1l_218335_2	Clptm1l	361	493.3	353.64	525.24	320.58	2863.9	840.69	493.3	840.69	10262	2090.7	0.76791	7.5975	1	1.5091e-14	3.0183e-14	9.5651e-14	-0.0382222
Cnpy2_56530_2	Cnpy2	627	692.57	748.93	756.08	897.34	911.91	673.52	748.93	897.34	1614.1	3174.2	0.2605	2.6342	0.99578	0.004217	0.0084339	0.011965	-0.109783
Cnpy2_56530_1	Cnpy2	811	1132.9	1276.7	1098.1	872.68	2942.1	657.78	1132.9	872.68	10949	4801.6	-0.37612	3.7554	8.652e-05	0.99991	0.00017304	0.00030009	-0.109783
Cntnap1_53321_1	Cntnap1	329	399.24	425.58	465.86	3159.2	114.56	709.86	425.58	709.86	1158	1803.7	0.73675	6.6936	1	1.0886e-11	2.1772e-11	6.128e-11	-0.048
Cntnap1_53321_2	Cntnap1	700	834.01	826.93	953.46	209.61	1101.3	1561.5	834.01	1101.3	7159.1	3534.8	0.40068	4.4961	1	3.4599e-06	6.9199e-06	1.3428e-05	-0.048
Col20a1_73368_2	Col20a1	318	364.4	514.94	387.24	2178.3	1255.6	831	387.24	1255.6	8414.7	1641.2	1.6945	21.434	1	3.2183e-102	6.4366e-102	1.0905e-100	-0.0573913
Col20a1_73368_1	Col20a1	518	530.92	662.61	602.18	128.78	914.18	508.78	602.18	508.78	4364.5	2552.2	-0.24273	1.8489	0.032234	0.96777	0.064467	0.080107	0.09
Copz2_56358_2	Copz2	30	89.881	103.75	128.8	15.07	53.308	0	103.75	15.07	410	439.7	-2.7045	4.2362	1.1368e-05	0.99999	2.2736e-05	4.1905e-05	-0.0528889
Copz2_56358_1	Copz2	550	636.83	620.96	673.27	172.62	799.62	1350.7	636.83	799.62	790.13	2699.1	0.32795	3.1335	0.99914	0.00086373	0.0017275	0.00267	-0.0528889
Cox6a2_12862_1	Cox6a2	733	905.77	873.13	1031.2	994.61	5034.8	1057.5	905.77	1057.5	8403.9	3838.9	0.22325	2.4493	0.99284	0.0071572	0.014314	0.019643	0.00369565
Cox6a2_12862_2	Cox6a2	869	1642.9	1655.4	1723.8	3560.6	2308.1	4227.7	1655.4	3560.6	2414.8	7016	1.1045	22.746	1	7.8799e-115	1.576e-114	3.2289e-113	0.00369565
Cpd_12874_2	Cpd	90	179.76	176.44	200.73	898.71	483.17	100.54	179.76	483.17	225.31	761.88	1.4214	10.992	1	2.079e-28	4.158e-28	2.0696e-27	-0.102391
Cpd_12874_1	Cpd	774	926.68	1016.2	1164.2	768.57	894.89	1964.8	1016.2	894.89	14960	4307.2	-0.18327	1.8491	0.032221	0.96778	0.064443	0.080107	-0.07
Cpeb2_231207_1	Cpeb2	619	722.53	774.68	659.89	1559.1	1683.2	3090.2	722.53	1683.2	3321.6	3062.3	1.2189	17.36	1	8.3441e-68	1.6688e-67	1.8151e-66	-0.0225581
Cpeb2_231207_2	Cpeb2	748	1034	935.22	971.02	9499.5	1094.5	817.68	971.02	1094.5	2622.4	4115.5	0.17255	1.925	0.97289	0.027113	0.054226	0.068443	-0.02
Cpeb3_208922_2	Cpeb3	52	149.8	131.76	124.62	0	902.83	199.88	131.76	199.88	188.19	558.45	0.59744	2.8823	0.99803	0.0019742	0.0039484	0.0059159	-0.0371111
Cpeb3_208922_1	Cpeb3	687	868.15	823.9	844.73	4396.3	1398.5	781.33	844.73	1398.5	491.08	3580.2	0.72663	9.2547	1	1.074e-20	2.148e-20	8.4482e-20	-0.0371111
Creb3l2_208647_2	Creb3l2	41	128.9	134.04	95.346	495.94	73.724	39.975	128.9	73.724	576.09	546.31	-0.79774	2.3606	0.009123	0.99088	0.018246	0.024845	-0.0321739
Creb3l2_208647_1	Creb3l2	678	798.47	855.71	806.26	1072.7	1445	780.12	806.26	1072.7	1253	3417.2	0.4115	4.558	1	2.5817e-06	5.1634e-06	1.0131e-05	-0.0321739
Creg1_433375_2	Creg1	573	621.5	688.35	703.38	1026.1	665.78	5625.6	688.35	1026.1	2347.7	2917.4	0.57529	6.2535	1	2.0072e-10	4.0145e-10	1.0311e-09	-0.0171739
Creg1_433375_1	Creg1	684	851.43	823.9	858.11	4010	1437	1620.8	851.43	1620.8	401.1	3608.6	0.92796	12.808	1	7.4068e-38	1.4814e-37	9.3225e-37	-0.0171739
Creld2_76737_2	Creld2	147	225.75	284.73	274.33	260.3	341.4	89.642	274.33	260.3	1234.2	1162.7	-0.075453	0.41145	0.34037	0.65963	0.68074	0.70391	-0.1
Creld2_76737_1	Creld2	528	606.17	630.8	588.8	1246.7	1319.1	2511.2	606.17	1319.1	454.17	2569.1	1.1205	14.065	1	3.1059e-45	6.2118e-45	4.5605e-44	-0.108913
Crlf1_12931_2	Crlf1	633	795.69	698.96	732.66	504.16	647.64	1024.8	732.66	647.64	2554.3	3105.2	-0.1777	1.5257	0.063537	0.93646	0.12707	0.14914	-0.06
Crlf1_12931_1	Crlf1	715	966.39	851.92	877.35	631.57	1204.5	317.38	877.35	631.57	4287.5	3718.5	-0.47358	4.0306	2.7819e-05	0.99997	5.5637e-05	9.9627e-05	-0.0947826
Crls1_66586_1	Crls1	256	335.14	368.03	408.98	126.04	121.36	513.62	368.03	126.04	1379.6	1559.8	-1.5385	6.1272	4.4718e-10	1	8.9437e-10	2.2464e-09	-0.563023
Crls1_66586_2	Crls1	570	650.07	678.51	675.78	186.32	178.07	489.39	675.78	186.32	334.41	2864.2	-1.8532	9.1458	2.9591e-20	1	5.9183e-20	2.2868e-19	-0.563023
Cryba4_12959_1	Cryba4	375	435.47	446.03	517.71	486.35	366.35	751.05	446.03	486.35	2624.9	1890.4	0.12458	0.92731	0.82312	0.17688	0.35376	0.38573	0.01
Cryba4_12959_2	Cryba4	831	1243.7	1273	1338.2	1553.6	3875.6	3424.5	1273	3424.5	2555.4	5395.2	1.427	29.292	1	6.4684e-189	1.2937e-188	5.1806e-187	-0.0275556
Csf2rb_12983_1	Csf2rb	258	359.52	372.57	393.09	306.88	165.6	316.17	372.57	306.88	295.67	1579.1	-0.27903	1.6532	0.049141	0.95086	0.098282	0.11894	-0.03
Csf2rb_12983_2	Csf2rb	707	952.46	836.02	854.77	758.98	1004.9	312.53	854.77	758.98	4947.3	3622.7	-0.17126	1.5915	0.055749	0.94425	0.1115	0.13338	-0.03
Csf3r_12986_2	Csf3r	400	466.82	440.73	555.35	493.2	360.68	1540.9	466.82	493.2	4258.8	1978.5	0.079129	0.59297	0.7234	0.2766	0.5532	0.58159	-0.09
Csf3r_12986_1	Csf3r	746	866.06	976.11	1080.6	408.26	908.5	787.39	976.11	787.39	11513	4137.1	-0.30961	2.9341	0.0016725	0.99833	0.003345	0.0050722	-0.0519565
Cspg5_29873_1	Cspg5	8	59.92	92.386	44.327	509.64	272.21	64.203	59.92	272.21	648.59	253.96	2.165	13.321	1	8.6966e-41	1.7393e-40	1.1879e-39	-0.002
Cspg5_29873_2	Cspg5	561	689.08	652	637.31	3048.2	601.13	324.65	652	601.13	795.4	2763.4	-0.11701	0.96773	0.16659	0.83341	0.33318	0.36418	-0.03
Ctla4_12477_2	Ctla4	71	156.07	177.96	168.95	334.28	44.234	175.65	168.95	175.65	123.47	716.04	0.055809	0.25049	0.5989	0.4011	0.80221	0.8161	-0.04
Ctla4_12477_1	Ctla4	159	326.78	226.42	272.66	701.44	234.78	0	272.66	234.78	2533.2	1155.6	-0.21491	1.1141	0.13261	0.86739	0.26523	0.29541	-0.04
Cubn_65969_1	Cubn	126	230.62	256.71	252.58	389.08	395.84	547.54	252.58	395.84	249.63	1070.5	0.6461	4.3785	0.99999	5.9762e-06	1.1952e-05	2.2452e-05	0.0673913
Cubn_65969_2	Cubn	129	226.44	239.3	276	0	1418.9	1035.7	239.3	1035.7	756.23	1014.2	2.1091	25.008	1	2.4853e-138	4.9707e-138	1.3685e-136	0.0673913
Cxcl10_15945_1	Cxcl10	775	1081.4	1111.7	923.35	1620.7	1219.3	929.12	1081.4	1219.3	12942	4583.1	0.17304	2.0373	0.97919	0.020808	0.041615	0.053679	0.0402174
Cxcl10_15945_2	Cxcl10	859	1495.9	1634.2	1431	1445.3	3051	2787.4	1495.9	2787.4	11663	6340.1	0.89742	16.219	1	1.847e-59	3.6939e-59	3.4256e-58	0.0402174
Cysltr2_70086_1	Cysltr2	401	449.4	471.78	546.98	1189.2	413.99	145.36	471.78	413.99	3078.4	1999.5	-0.18809	1.2923	0.098121	0.90188	0.19624	0.22194	0.08
Cysltr2_70086_2	Cysltr2	810	1153.8	1160.9	1185.1	1989.2	984.5	549.96	1160.9	984.5	318.9	4920.2	-0.23755	2.5147	0.0059571	0.99404	0.011914	0.016527	0.0195652
D6Ertd527e_52372_2	D6Ertd527e	494	558.1	564.92	593.82	457.58	1255.6	1807.4	564.92	1255.6	440.91	2394.3	1.1508	14.115	1	1.5412e-45	3.0823e-45	2.3013e-44	0.0166667
D6Ertd527e_52372_1	D6Ertd527e	692	815.89	867.83	889.06	776.79	824.57	680.79	867.83	776.79	1573.9	3678.1	-0.15969	1.5011	0.066661	0.93334	0.13332	0.15537	0.03
Ddost_13200_2	Ddost	458	568.55	523.27	531.93	0	57.845	0	531.93	0	707.92	2254.5	-9.0578	11.203	6.0992e-30	1	1.2198e-29	6.3216e-29	-0.768696
Ddost_13200_1	Ddost	756	1063.9	895.84	1037.1	1.37	0	111.45	1037.1	1.37	10336	4395.5	-8.7748	15.622	7.1293e-56	1	1.4259e-55	1.1964e-54	-0.768696
Derl3_70377_2	Derl3	231	333.74	414.22	304.44	65.76	697.54	293.15	333.74	293.15	3668	1414.5	-0.18649	1.0793	0.14024	0.85976	0.28048	0.30965	-0.02
Derl3_70377_1	Derl3	300	394.36	433.16	398.11	1301.5	1131.9	499.09	398.11	1131.9	621.11	1687.3	1.5052	17.865	1	1.1064e-71	2.2129e-71	2.5319e-70	-0.116222
Dhtkd1_209692_1	Dhtkd1	613	630.56	714.86	797.89	535.67	952.74	164.75	714.86	535.67	7000.7	3029.8	-0.41565	3.2554	0.00056607	0.99943	0.0011321	0.0018102	-0.0121739
Dhtkd1_209692_2	Dhtkd1	717	868.85	920.08	916.66	1730.3	857.47	1494.8	916.66	1494.8	1148.8	3885.1	0.70492	9.276	1	8.7979e-21	1.7596e-20	6.9828e-20	-0.0121739
Dll3_13389_1	Dll3	556	669.58	695.93	596.33	1870	1071.8	1591.7	669.58	1591.7	3029.7	2837.9	1.248	17.311	1	1.953e-67	3.906e-67	4.1966e-66	-0.0886667
Dll3_13389_2	Dll3	815	1245.8	1201.8	1129.1	198.65	2203.8	408.23	1201.8	408.23	3609.8	5093.5	-1.5554	11.119	5.0718e-29	1	1.0144e-28	5.1656e-28	-0.0886667
Dnajb11_67838_1	Dnajb11	304	445.22	383.93	401.46	401.41	898.3	1022.4	401.46	898.3	1111.3	1701.5	1.16	12.045	1	1.0317e-33	2.0634e-33	1.1505e-32	-0.0126667
Dnajb11_67838_2	Dnajb11	565	730.89	668.66	589.64	1648.1	1889.6	2989.7	668.66	1889.6	5058.5	2834	1.4973	22.935	1	1.0476e-116	2.0951e-116	4.3948e-115	-0.0126667
Dnajb9_27362_2	Dnajb9	236	376.94	357.43	327.86	413.74	188.28	128.41	357.43	188.28	627.65	1514.9	-0.92117	4.3459	6.9351e-06	0.99999	1.387e-05	2.5999e-05	-0.124348
Dnajb9_27362_1	Dnajb9	710	959.42	770.9	946.77	363.05	560.3	826.16	946.77	560.3	15545	4012.7	-0.75576	6.1009	5.2737e-10	1	1.0547e-09	2.6399e-09	-0.124348
Dnajc25_72429_1	Dnajc25	19	91.971	81.785	106.22	667.19	26.087	130.83	91.971	130.83	153.38	389.8	0.50381	1.9681	0.97547	0.024527	0.049053	0.062451	-0.0402222
Dnajc25_72429_2	Dnajc25	78	171.4	159.03	190.69	235.64	254.06	673.52	171.4	254.06	262.64	726.44	0.5651	3.067	0.99892	0.0010811	0.0021622	0.0033071	-0.0402222
Dnajc3_100037258_2	Dnajc3	206	345.59	318.05	296.91	487.72	77.126	505.14	318.05	487.72	602.59	1348	0.61521	4.6212	1	1.908e-06	3.816e-06	7.606e-06	-0.101333
Dnajc3_100037258_1	Dnajc3	257	358.13	393.02	363.82	195.91	1411	334.34	363.82	334.34	442.54	1542	-0.12156	0.75076	0.2264	0.7736	0.4528	0.48353	0
Dnm3_103967_1	Dnm3	519	618.02	590.67	587.13	293.18	797.35	1146	590.67	797.35	380.26	2503.4	0.43224	4.1309	0.99998	1.8068e-05	3.6136e-05	6.5506e-05	-0.0345652
Dnm3_103967_2	Dnm3	620	735.07	679.27	743.53	1108.3	1129.7	691.69	735.07	1108.3	1592.8	3115.4	0.59177	6.6872	1	1.1374e-11	2.2747e-11	6.3822e-11	-0.0345652
Dsel_319901_2	Dsel	564	621.5	714.1	651.53	2331.7	469.56	1483.9	651.53	1483.9	2408.5	2761.4	1.1863	15.841	1	8.1687e-57	1.6337e-56	1.4393e-55	-0.0023913
Dsel_319901_1	Dsel	626	706.5	757.26	727.64	165.77	894.89	596	727.64	596	662.2	3083.9	-0.28748	2.3705	0.0088812	0.99112	0.017762	0.024224	-0.0023913
Dtl_76843_2	Dtl	292	399.24	399.08	416.51	1.37	0	535.43	399.24	1.37	149.2	1692.1	-7.3998	9.6722	5.5038e-23	1	1.1008e-22	4.618e-22	-1.21311
Dtl_76843_1	Dtl	847	1542.6	1410	1308.9	1.37	0	1.2114	1410	1.2114	13900	5976.1	-9.3176	18.224	4.1433e-75	1	8.2866e-75	1.0282e-73	-1.21311
Edem1_192193_1	Edem1	139	259.19	223.39	277.67	138.37	462.76	472.44	259.19	462.76	811.54	1098.5	0.83381	6.1419	1	4.0759e-10	8.1518e-10	2.0578e-09	-0.00891304
Edem1_192193_2	Edem1	391	559.49	511.91	368.84	1252.2	1071.8	1104.8	511.91	1104.8	11367	2169.6	1.1083	12.728	1	2.0666e-37	4.1332e-37	2.5464e-36	-0.00891304
Edem2_108687_1	Edem2	693	873.03	786.04	917.49	1728.9	527.41	2165.9	873.03	1728.9	4771.9	3700.1	0.98497	14.071	1	2.8743e-45	5.7486e-45	4.2559e-44	-0.0558696
Edem2_108687_2	Edem2	876	1754.4	1832.6	1687.8	3196.2	2642.7	3540.8	1754.4	3196.2	5274.5	7435.7	0.86499	16.72	1	4.6828e-63	9.3657e-63	9.0672e-62	-0.0558696
Edem3_66967_1	Edem3	295	376.24	349.86	495.13	452.1	1333.8	956.98	376.24	956.98	7414.9	1594.6	1.3445	14.543	1	3.2391e-48	6.4781e-48	4.9628e-47	-0.0295652
Edem3_66967_2	Edem3	874	1861.7	1694	1623.4	6803.4	10639	5464.5	1694	6803.4	16557	7179.7	2.0052	60.3	1	0	0	0	-0.0295652
Ell2_192657_2	Ell2	32	109.39	99.959	116.25	0	171.27	10.902	109.39	10.902	68.035	463.62	-3.2133	4.5911	2.2041e-06	1	4.4082e-06	8.7469e-06	-0.0178571
Ell2_192657_1	Ell2	85	164.43	197.65	184	0	91.871	570.56	184	91.871	284.55	779.85	-0.99423	3.2991	0.00048501	0.99951	0.00097002	0.0015595	-0.0178571
Emb_13723_1	Emb	13	78.036	84.814	79.455	0	0	139.31	79.455	0	15.365	336.75	-6.3301	4.5733	2.4001e-06	1	4.8002e-06	9.4678e-06	0.0542222
Emb_13723_2	Emb	795	1102.3	1114.7	1062.2	1289.2	1585.6	502.72	1102.3	1289.2	880.18	4671.7	0.22579	2.7346	0.99688	0.0031232	0.0062464	0.009066	0.0542222
Emilin1_100952_1	Emilin1	527	534.41	648.98	634.8	584.99	968.62	2586.3	634.8	968.62	5140.1	2690.5	0.60884	6.4357	1	6.1473e-11	1.2295e-10	3.2922e-10	-0.016087
Emilin1_100952_2	Emilin1	776	1100.9	1064	953.46	1061.7	1526.7	1337.4	1064	1337.4	6786	4509.4	0.32967	4.0713	0.99998	2.3371e-05	4.6742e-05	8.404e-05	-0.016087
Eml6_237711_2	Eml6	209	286.36	336.98	347.93	356.2	181.47	572.98	336.98	356.2	1341	1428.2	0.079774	0.50845	0.69443	0.30557	0.61114	0.63567	-0.01
Eml6_237711_1	Eml6	422	455.67	554.32	506	260.3	248.39	685.64	506	260.3	2433.7	2144.6	-0.95629	5.3057	5.6133e-08	1	1.1227e-07	2.5231e-07	0.0045
Entpd1_12495_1	Entpd1	222	349.77	338.5	331.2	2578.3	350.47	243.49	338.5	350.47	90.129	1434.6	0.050009	0.31615	0.62405	0.37595	0.75189	0.77115	-0.08
Entpd1_12495_2	Entpd1	396	470.31	412.71	568.73	393.19	417.39	313.75	470.31	393.19	6502.3	1993.3	-0.25778	1.7273	0.042057	0.95794	0.084114	0.10235	-0.08
Epcam_17075_2	Epcam	18	80.823	91.629	106.22	131.52	52.174	107.81	91.629	107.81	164.81	388.35	0.2323	0.8212	0.79423	0.20577	0.41153	0.44161	0.01
Epcam_17075_1	Epcam	770	1068.1	942.79	1053.8	2056.4	1226.1	1848.6	1053.8	1848.6	6265.7	4466.4	0.81018	11.892	1	6.5404e-33	1.3081e-32	7.2027e-32	-0.0156522
Ergic1_67458_1	Ergic1	536	548.34	591.42	713.42	908.3	820.04	944.87	591.42	908.3	8369.7	2506.6	0.61813	6.3292	1	1.2318e-10	2.4637e-10	6.4216e-10	0.0145652
Ergic1_67458_2	Ergic1	675	813.11	834.51	780.33	749.39	615.88	486.97	813.11	615.88	766.1	3446.2	-0.40023	3.3597	0.00039015	0.99961	0.0007803	0.0012754	0.0145652
Erlec1_66753_1	Erlec1	324	431.98	397.56	450.8	863.09	764.46	227.74	431.98	764.46	769.42	1830.9	0.82201	7.7702	1	3.9191e-15	7.8381e-15	2.5671e-14	-0.012
Erlec1_66753_2	Erlec1	595	764.33	684.57	634.8	571.29	730.43	1609.9	684.57	730.43	4419.6	2901.4	0.093428	0.85151	0.80276	0.19724	0.39449	0.42591	0.03
Ern1_78943_2	Ern1	601	705.81	720.92	670.77	1.37	0	0	705.81	0	728.06	2991.4	-9.4652	12.905	6.5363e-39	1	1.3073e-38	8.4684e-38	0.0204348
Ern1_78943_1	Ern1	660	769.21	803.46	752.73	186.32	660.11	144.15	769.21	186.32	722.24	3260.1	-2.0398	10.209	9.0656e-25	1	1.8131e-24	8.1084e-24	0.0204348
Espl1_105988_2	Espl1	493	569.24	638.37	510.18	16.44	0	0	569.24	0	4133.6	2412.6	-9.1554	11.589	7.2237e-32	1	1.4447e-31	7.8086e-31	-1.01783
Espl1_105988_1	Espl1	577	679.33	692.14	654.87	1.37	0	1.2114	679.33	1.2114	381.07	2879.2	-8.2651	12.638	1.6325e-37	1	3.265e-37	2.0257e-36	-1.01783
Evi2a_14017_2	Evi2a	374	450.8	489.19	459.17	926.11	410.59	2379.1	459.17	926.11	485.85	1946.1	1.0106	10.585	1	1.7493e-26	3.4986e-26	1.6308e-25	-0.00355556
Evi2a_14017_1	Evi2a	754	1025.6	1071.5	885.71	649.38	627.22	645.66	1025.6	645.66	10840	4346.8	-0.66681	5.7629	4.1338e-09	1	8.2676e-09	1.9527e-08	-0.00355556
Evi5_14020_1	Evi5	350	438.95	447.54	440.77	316.47	413.99	304.05	440.77	316.47	24.617	1868.1	-0.47667	2.8758	0.0020149	0.99799	0.0040298	0.0060276	-0.0353333
Evi5_14020_2	Evi5	432	461.94	527.81	549.49	180.84	293.76	783.76	527.81	293.76	2404.4	2237	-0.84321	4.9485	3.7386e-07	1	7.4773e-07	1.576e-06	-0.0353333
F2rl1_14063_2	F2rl1	271	359.52	419.52	382.22	47.95	244.99	1108.4	382.22	244.99	953.42	1620	-0.63957	3.4095	0.00032537	0.99967	0.00065073	0.0010751	-0.00622222
F2rl1_14063_1	F2rl1	319	421.53	471.02	374.69	1982.4	280.15	346.45	421.53	346.45	2321.4	1786.6	-0.28225	1.7763	0.037842	0.96216	0.075684	0.092737	-0.03
F9_14071_1	F9	445	542.07	493.74	554.51	161.66	1200	261.66	542.07	261.66	1245.5	2297.5	-1.048	5.8503	2.4538e-09	1	4.9076e-09	1.1781e-08	0.0322222
F9_14071_2	F9	607	764.33	671.69	678.29	1035.7	629.49	995.75	678.29	995.75	3723.2	2874.8	0.55319	5.9208	1	1.6023e-09	3.2045e-09	7.7773e-09	0.0322222
Fads3_60527_1	Fads3	612	719.74	780.74	644	391.82	617.01	930.33	719.74	617.01	4728.6	3050.5	-0.22185	1.86	0.031444	0.96856	0.062887	0.078587	-0.04
Fads3_60527_2	Fads3	827	1300.1	1175.3	1302.2	2227.6	1631	973.94	1300.1	1631	7797	5510.3	0.32687	4.4572	1	4.1517e-06	8.3035e-06	1.5903e-05	-0.0334783
Fam129a_63913_2	Fam129a	299	383.21	381.66	459.17	875.42	565.97	210.78	383.21	565.97	2885.7	1624.2	0.56138	4.5349	1	2.8815e-06	5.763e-06	1.1283e-05	-0.0165217
Fam129a_63913_1	Fam129a	762	1085.5	860.25	1073.1	2705.7	1437	4420.3	1073.1	2705.7	22721	4547.9	1.3335	24.21	1	8.7496e-130	1.7499e-129	4.4048e-128	-0.0165217
Fam71b_432552_2	Fam71b	94	208.33	158.27	204.07	71.24	77.126	239.85	204.07	77.126	1058.1	864.92	-1.3923	4.3165	7.9255e-06	0.99999	1.5851e-05	2.9649e-05	0.0486667
Fam71b_432552_1	Fam71b	833	1259	1332	1334	8773.4	1371.3	2264.1	1332	2264.1	2666.7	5645.5	0.76484	12.404	1	1.2367e-35	2.4734e-35	1.4723e-34	0.0486667
Farp2_227377_1	Farp2	420	522.56	480.11	509.35	587.73	873.34	571.77	509.35	587.73	514.84	2158.8	0.20612	1.6869	0.95419	0.045807	0.091615	0.11117	-0.04
Farp2_227377_2	Farp2	611	732.98	745.91	657.38	839.81	882.42	348.88	732.98	839.81	2940.9	3106.6	0.19603	1.9166	0.97236	0.027644	0.055287	0.069583	-0.04
Faxc_76132_2	Faxc	787	930.86	1262.4	1042.9	1931.7	2308.1	1030.9	1042.9	1931.7	30353	4420.3	0.88856	13.367	1	4.6865e-41	9.3731e-41	6.4513e-40	-0.0391111
Faxc_76132_1	Faxc	877	1798.3	1834.9	1744.7	3098.9	4710.4	2445.8	1798.3	3098.9	2106.8	7621.8	0.78479	14.898	1	1.704e-50	3.4081e-50	2.6571e-49	-0.0391111
Fbxo17_50760_2	Fbxo17	455	553.22	549.02	513.53	649.38	1099.1	6038.7	549.02	1099.1	638.52	2326.9	1	11.403	1	2.0298e-30	4.0596e-30	2.1163e-29	-0.033913
Fbxo17_50760_1	Fbxo17	474	511.41	605.05	552.84	238.38	665.78	304.05	552.84	304.05	2221.3	2343.1	-0.8604	5.1396	1.3768e-07	1	2.7535e-07	6.0046e-07	-0.033913
Fgl2_14190_1	Fgl2	582	618.02	723.19	708.4	482.24	488.85	516.04	708.4	488.85	4194.2	3002.4	-0.53428	4.0069	3.0758e-05	0.99997	6.1515e-05	0.00010971	-0.0213043
Fgl2_14190_2	Fgl2	690	831.92	843.59	884.88	590.47	1147.8	321.01	843.59	590.47	920.3	3575.4	-0.51396	4.2333	1.1516e-05	0.99999	2.3033e-05	4.2363e-05	-0.0213043
Fkbp11_66120_2	Fkbp11	289	408.29	395.29	402.29	427.44	531.95	356.14	402.29	427.44	42.515	1705	0.087259	0.60896	0.72873	0.27127	0.54255	0.57107	0.04
Fkbp11_66120_1	Fkbp11	868	1587.2	1599.3	1712	2466	4227.2	3921.2	1599.3	3921.2	6424.4	6778.5	1.2933	28.201	1	2.8061e-175	5.6121e-175	2.0601e-173	-0.013913
Fndc3a_319448_1	Fndc3a	86	151.19	177.96	217.46	73.98	383.36	116.29	177.96	116.29	1138.2	754.23	-0.60951	2.2454	0.012372	0.98763	0.024744	0.03308	-0.0253333
Fndc3a_319448_2	Fndc3a	727	864.66	919.32	968.51	628.83	8149.3	1262.2	919.32	1262.2	2703.5	3896.3	0.45693	5.4939	1	1.9662e-08	3.9324e-08	9.093e-08	-0.0253333
Fndc3b_72007_1	Fndc3b	636	769.91	705.01	771.13	774.05	851.79	1376.1	769.91	851.79	2106.4	3263.1	0.14564	1.4335	0.92414	0.075856	0.15171	0.17449	-0.09
Fndc3b_72007_2	Fndc3b	814	1165.7	1263.1	1122.4	3142.8	2116.4	1009.1	1165.7	2116.4	5684.5	4940.4	0.85994	13.527	1	5.4228e-42	1.0846e-41	7.5833e-41	-0.084
Fos_14281_1	Fos	382	416.66	492.98	510.18	7328.1	374.29	227.74	492.98	374.29	3060.6	2089.4	-0.39644	2.5966	0.004708	0.99529	0.009416	0.013209	-0.0367391
Fos_14281_2	Fos	407	483.54	439.21	557.86	397.3	686.2	1179.9	483.54	686.2	3743.8	2049.4	0.5041	4.4766	1	3.7926e-06	7.5852e-06	1.4623e-05	-0.0367391
Fosb_14282_2	Fosb	649	780.36	718.64	789.53	1023.4	830.24	1514.2	780.36	1023.4	1946.4	3307.4	0.3907	4.2258	0.99999	1.1904e-05	2.3808e-05	4.3698e-05	-0.036087
Fosb_14282_1	Fosb	689	844.46	791.34	922.51	686.37	1214.7	1089	844.46	1089	4456.9	3579.1	0.36655	4.088	0.99998	2.1758e-05	4.3515e-05	7.872e-05	-0.036087
Frmd4b_232288_1	Frmd4b	268	397.84	320.32	431.57	376.75	2545.2	313.75	397.84	376.75	3573.3	1686.2	-0.078399	0.51374	0.30372	0.69628	0.60744	0.63332	0.05
Frmd4b_232288_2	Frmd4b	788	1005.4	1163.2	1068.9	711.03	1229.5	1143.5	1068.9	1143.5	6458.7	4530.2	0.097318	1.1092	0.86634	0.13366	0.26733	0.29699	0.05
Fut1_14343_2	Fut1	164	243.86	338.5	254.26	28.77	579.58	616.59	254.26	579.58	3602.4	1077.6	1.1856	9.9104	1	1.8761e-23	3.7522e-23	1.6047e-22	-0.0202174
Fut1_14343_1	Fut1	439	480.06	591.42	497.64	1674.1	1465.4	857.65	497.64	1465.4	4552.4	2109.1	1.5562	21.073	1	7.0978e-99	1.4196e-98	2.2333e-97	-0.0202174
Fut4_14345_2	Fut4	182	280.09	337.74	266.8	38.36	223.44	337.97	280.09	223.44	1749.9	1187.1	-0.32472	1.6443	0.050059	0.94994	0.10012	0.12099	-0.07
Fut4_14345_1	Fut4	643	751.09	796.64	720.95	523.34	839.32	2691.7	751.09	839.32	1491.7	3183.4	0.16002	1.5636	0.94105	0.05895	0.1179	0.1398	-0.07
Fut8_53618_2	Fut8	127	228.53	268.07	244.22	154.81	139.51	497.87	244.22	154.81	407.49	1035.1	-0.65429	2.7791	0.0027257	0.99727	0.0054514	0.0079646	0.035
Fut8_53618_1	Fut8	390	540.68	477.83	420.69	2486.5	328.92	1951.5	477.83	1951.5	3607.2	2025.2	2.0277	32.747	1	1.6762e-235	3.3524e-235	1.969e-233	0.035
Gad1_14415_1	Gad1	15	93.364	88.6	78.618	350.72	96.408	12.114	88.6	96.408	61.165	375.51	0.12054	0.40294	0.6565	0.3435	0.687	0.70955	-0.13
Gad1_14415_2	Gad1	330	410.38	461.17	423.2	175.36	375.42	155.06	423.2	175.36	803.09	1793.7	-1.2662	5.852	2.428e-09	1	4.8561e-09	1.1689e-08	-0.062093
Gad2_14417_2	Gad2	45	107.3	109.05	148.87	147.96	114.56	41.187	109.05	114.56	794.63	462.17	0.070478	0.25628	0.60113	0.39887	0.79774	0.81249	-0.1
Gad2_14417_1	Gad2	371	390.88	496.01	509.35	583.62	1197.7	380.37	496.01	583.62	5615.4	2102.2	0.23422	1.9108	0.97198	0.028018	0.056036	0.070324	-0.1
Gas2l3_237436_2	Gas2l3	265	349.77	399.08	398.11	160.29	362.95	698.96	398.11	362.95	1169	1687.3	-0.13305	0.85601	0.196	0.804	0.39199	0.42426	0
Gas2l3_237436_1	Gas2l3	489	535.1	561.13	610.55	472.65	1628.7	878.24	561.13	878.24	1559.7	2378.2	0.64535	6.5026	1	3.9483e-11	7.8967e-11	2.1605e-10	0.0164444
Gas7_14457_1	Gas7	171	288.45	283.97	281.86	230.16	450.28	32.707	283.97	230.16	12.278	1203.6	-0.30195	1.5512	0.060425	0.93958	0.12085	0.14291	0.01
Gas7_14457_2	Gas7	745	960.82	1027.6	930.04	467.17	789.41	518.47	960.82	518.47	2704.2	4072.2	-0.88873	6.9319	2.0768e-12	1	4.1536e-12	1.2117e-11	0.0104444
Gca_227960_1	Gca	5	39.715	49.979	61.891	2.74	132.7	4.8455	49.979	4.8455	123.63	211.83	-3.1245	3.2086	0.00066692	0.99933	0.0013338	0.0020965	-0.0866667
Gca_227960_2	Gca	326	420.14	474.05	391.42	295.92	610.21	579.04	420.14	579.04	1865.5	1780.7	0.46184	3.7655	0.99992	8.3109e-05	0.00016622	0.00028883	-0.0866667
Ggh_14590_2	Ggh	135	269.64	227.94	255.09	0	249.53	185.34	255.09	185.34	474.55	1081.2	-0.45872	2.1213	0.016946	0.98305	0.033893	0.044566	0.0313043
Ggh_14590_1	Ggh	781	1128	1123.8	928.37	369.9	1017.4	2533	1123.8	1017.4	19102	4762.9	-0.14335	1.5416	0.061586	0.93841	0.12317	0.14507	0.02
Gla_11605_1	Gla	402	457.76	533.11	479.24	393.19	565.97	419.13	479.24	419.13	1681.9	2031.1	-0.1929	1.3336	0.091167	0.90883	0.18233	0.20781	0.07
Gla_11605_2	Gla	547	739.25	589.15	577.09	1330.3	750.85	1178.7	589.15	1178.7	11337	2497	0.99922	11.797	1	2.0139e-32	4.0278e-32	2.204e-31	0.0286047
Glipr1_73690_2	Glipr1	76	181.15	196.89	142.18	175.36	34.026	162.32	181.15	162.32	883.2	767.79	-0.15743	0.67959	0.24838	0.75162	0.49676	0.52665	0.02
Glipr1_73690_1	Glipr1	297	371.37	467.23	385.56	395.93	759.92	339.18	385.56	395.93	3435.6	1634.1	0.038166	0.25635	0.60116	0.39884	0.79768	0.81249	0.02
Gls_14660_1	Gls	333	462.64	405.14	431.57	54.8	271.08	507.56	431.57	271.08	832.09	1829.1	-0.6689	3.7525	8.7529e-05	0.99991	0.00017506	0.000303	-0.163043
Gls_14660_2	Gls	471	551.82	545.99	560.37	209.61	355.01	262.87	551.82	262.87	53.507	2338.8	-1.067	5.975	1.1505e-09	1	2.301e-09	5.6468e-09	-0.163043
Glt8d1_76485_2	Glt8d1	72	191.61	144.64	167.27	9.5899	314.18	121.14	167.27	121.14	552.23	708.95	-0.4623	1.7327	0.041572	0.95843	0.083143	0.10131	-0.04
Glt8d1_76485_1	Glt8d1	644	725.32	758.02	785.35	913.78	586.39	913.37	758.02	913.37	908.22	3212.7	0.26864	2.7408	0.99694	0.0030642	0.0061283	0.0089093	-0.119565
Glud1_14661_2	Glud1	203	298.91	352.89	298.58	645.27	70.321	402.18	298.91	402.18	1457	1266.8	0.4269	2.9014	0.99814	0.0018572	0.0037145	0.0056035	0.016087
Glud1_14661_1	Glud1	532	647.28	563.4	625.6	728.84	966.35	958.2	625.6	958.2	2169.2	2651.5	0.61428	6.4591	1	5.2679e-11	1.0536e-10	2.856e-10	0.016087
Gm5134_333669_1	Gm5134	198	333.74	327.14	282.69	45.21	1203.4	1907.9	327.14	1203.4	1009.6	1386.5	1.8759	23.533	1	9.4262e-123	1.8852e-122	4.1522e-121	-0.02
Gm5134_333669_2	Gm5134	242	350.46	367.27	356.29	1027.5	172.4	522.1	356.29	522.1	77.274	1510.1	0.54999	4.2669	0.99999	9.9113e-06	1.9823e-05	3.6766e-05	-0.02
Gmppa_69080_1	Gmppa	332	517.68	427.85	351.27	69.87	969.75	451.84	427.85	451.84	6967	1813.4	0.078519	0.5633	0.71338	0.28662	0.57323	0.59978	-0.01
Gmppa_69080_2	Gmppa	376	453.58	467.99	480.07	1046.7	619.28	588.73	467.99	619.28	176.79	1983.5	0.40337	3.397	0.99966	0.00034061	0.00068121	0.0011218	-0.00860465
Gnat2_14686_2	Gnat2	47	114.96	139.34	124.62	1246.7	145.18	368.26	124.62	368.26	154.92	528.17	1.5556	10.601	1	1.4693e-26	2.9387e-26	1.3771e-25	-0.031087
Gnat2_14686_1	Gnat2	276	413.87	411.95	345.42	90.419	1102.5	191.4	411.95	191.4	2215.1	1746	-1.1019	5.2784	6.5175e-08	1	1.3035e-07	2.9221e-07	-0.031087
Gnb3_14695_1	Gnb3	175	346.28	265.04	250.91	316.47	199.62	133.25	265.04	199.62	3399.9	1123.3	-0.40718	1.9519	0.025473	0.97453	0.050947	0.064674	-0.01
Gnb3_14695_2	Gnb3	348	452.19	411.19	460.84	249.34	952.74	238.64	452.19	249.34	877.7	1916.5	-0.85623	4.6336	1.7965e-06	1	3.593e-06	7.1942e-06	-0.0548837
Got1_14718_2	Got1	492	519.77	584.61	611.38	674.04	345.93	1012.7	584.61	674.04	2460.2	2477.7	0.20503	1.7966	0.9638	0.036202	0.072403	0.088964	0.05
Got1_14718_1	Got1	695	800.56	895.09	899.93	1286.4	1894.1	369.47	895.09	1286.4	4479	3793.6	0.52278	6.3536	1	1.0515e-10	2.103e-10	5.5305e-10	0.00869565
Gpm6a_234267_2	Gpm6a	368	469.61	452.09	465.86	32.88	469.56	639.6	465.86	469.56	101.84	1974.4	0.011414	0.083453	0.53325	0.46675	0.93349	0.93668	-0.06
Gpm6a_234267_1	Gpm6a	441	521.17	514.18	536.95	361.68	1145.6	266.5	521.17	361.68	148.89	2208.9	-0.52582	3.3935	0.00034502	0.99965	0.00069003	0.0011342	-0.0177778
Gpr160_71862_1	Gpr160	66	181.85	136.31	169.78	394.56	551.23	209.57	169.78	394.56	633.11	719.59	1.2117	8.3793	1	2.6625e-17	5.3251e-17	1.8398e-16	-0.00571429
Gpr160_71862_2	Gpr160	187	298.21	284.73	323.67	372.64	504.72	400.96	298.21	400.96	415.06	1263.9	0.42592	2.8904	0.99808	0.001924	0.0038481	0.0057754	-0.00571429
Gpr55_227326_2	Gpr55	723	930.16	902.66	891.57	912.41	993.57	1802.5	902.66	993.57	439.65	3825.7	0.1383	1.4698	0.92919	0.070807	0.14161	0.1633	-0.05
Gpr55_227326_1	Gpr55	861	1459	1517.6	1651	3748.3	3420.8	2173.2	1517.6	3420.8	10617	6431.9	1.172	23.731	1	8.555e-125	1.711e-124	3.9668e-123	0.0271739
Gpt2_108682_2	Gpt2	615	740.64	662.61	741.02	1539.9	681.66	1104.8	740.64	1104.8	3045	3139.1	0.57626	6.4991	1	4.0399e-11	8.0798e-11	2.2038e-10	0.00847826
Gpt2_108682_1	Gpt2	726	951.06	951.88	833.86	1661.8	1528.9	952.14	951.06	1528.9	6868.8	4030.9	0.68433	9.1017	1	4.4476e-20	8.8953e-20	3.4222e-19	0.00847826
Gpx3_14778_2	Gpx3	70	133.78	217.33	148.87	1060.4	850.66	442.15	148.87	850.66	2457.5	630.97	2.5065	27.938	1	4.5612e-172	9.1225e-172	2.9766e-170	0.0226087
Gpx3_14778_1	Gpx3	176	272.43	283.97	306.95	42.47	909.64	274.98	283.97	274.98	330.51	1203.6	-0.04626	0.25921	0.39774	0.60226	0.79547	0.81206	0.02
Grhl1_195733_1	Grhl1	283	379.73	396.81	406.47	242.49	787.14	390.06	396.81	390.06	192.57	1681.8	-0.02467	0.16447	0.43468	0.56532	0.86936	0.87532	0
Grhl1_195733_2	Grhl1	858	1526.6	1463.8	1564	3081.1	2863.9	4325.8	1526.6	3081.1	2671.4	6470.1	1.0127	19.326	1	1.6173e-83	3.2345e-83	4.5962e-82	0.026087
Grn_14824_1	Grn	259	401.33	320.32	403.13	252.08	298.3	294.36	401.33	294.36	3282.5	1700.9	-0.44588	2.5935	0.0047498	0.99525	0.0094996	0.013284	-0.0621739
Grn_14824_2	Grn	786	962.21	1226.8	1039.6	1913.9	628.35	344.03	1039.6	628.35	20510	4406.1	-0.72548	6.1955	2.9051e-10	1	5.8103e-10	1.4837e-09	-0.0621739
Guca2b_14916_1	Guca2b	340	391.57	483.13	437.42	204.13	698.68	419.13	437.42	419.13	2095.9	1853.9	-0.06146	0.42467	0.33554	0.66446	0.67108	0.69474	0.07
Guca2b_14916_2	Guca2b	835	1298.7	1360.8	1305.6	1154.9	1903.2	2385.2	1305.6	1903.2	1548.8	5533.4	0.54341	8.0343	1	4.7073e-16	9.4147e-16	3.1779e-15	-0.0545652
Gusb_110006_1	Gusb	557	684.21	605.05	673.27	420.59	477.5	978.79	673.27	477.5	2386.8	2853.5	-0.49481	3.6649	0.00012374	0.99988	0.00024748	0.00042335	-0.0271739
H13_14950_1	H13	521	555.31	648.22	593.82	2209.8	2215.1	908.53	593.82	2209.8	2221.2	2516.8	1.894	32.212	1	6.0716e-228	1.2143e-227	6.6864e-226	-0.134444
H13_14950_2	H13	662	752.49	730.76	843.89	1450.8	600	891.57	752.49	891.57	4413.5	3189.3	0.24438	2.4628	0.99311	0.0068934	0.013787	0.018949	-0.134444
Hdlbp_110611_2	Hdlbp	205	353.25	295.33	309.46	534.3	187.15	413.08	309.46	413.08	1058.8	1311.6	0.41552	2.8613	0.99789	0.0021097	0.0042195	0.0062949	-0.0575556
Hdlbp_110611_1	Hdlbp	768	1077.9	976.11	1010.3	2201.6	3241.6	1262.2	1010.3	2201.6	2866.2	4282.1	1.1229	18.204	1	2.3846e-74	4.7693e-74	5.7558e-73	-0.0575556
Herpud1_64209_2	Herpud1	430	474.49	561.13	502.66	242.49	525.14	660.2	502.66	525.14	2106.6	2130.4	0.063009	0.48714	0.68692	0.31308	0.62616	0.64976	0.08
Herpud1_64209_1	Herpud1	676	787.33	830.72	825.49	594.58	305.1	233.79	825.49	305.1	742.04	3498.7	-1.433	8.7979	6.9727e-19	1	1.3945e-18	5.0352e-18	-0.0182609
Hid1_217310_1	Hid1	150	221.57	315.02	255.93	808.3	263.14	184.13	255.93	263.14	2336.4	1084.7	0.039924	0.2189	0.58664	0.41336	0.82673	0.83911	0.03
Hid1_217310_2	Hid1	425	507.23	514.18	507.67	102.75	502.46	283.46	507.67	283.46	21.276	2151.7	-0.83851	4.8336	6.7033e-07	1	1.3407e-06	2.7791e-06	-0.0273333
Hnrnpll_72692_2	Hnrnpll	20	78.036	115.1	92.837	0	113.42	0	92.837	0	357.45	393.47	-6.5521	4.9089	4.5799e-07	1	9.1597e-07	1.9214e-06	0.035
Hnrnpll_72692_1	Hnrnpll	659	761.55	761.81	800.4	276.74	628.35	1292.5	761.81	628.35	744.8	3228.8	-0.27745	2.3486	0.0094215	0.99058	0.018843	0.025579	0.035
Hook1_77963_1	Hook1	146	251.53	317.29	214.11	46.58	178.07	313.75	251.53	178.07	2862.7	1066	-0.4959	2.2497	0.012233	0.98777	0.024465	0.032807	0.000222222
Hook1_77963_2	Hook1	253	399.93	353.64	343.75	1068.6	563.7	568.13	353.64	568.13	1120.4	1498.8	0.6824	5.5403	1	1.51e-08	3.0199e-08	7.0212e-08	0.000222222
Hs3st3b1_54710_2	Hs3st3b1	730	951.76	912.5	905.78	2789.3	1773.9	316.17	912.5	1773.9	793.04	3867.5	0.95826	13.851	1	6.2342e-44	1.2468e-43	9.0782e-43	-0.0023913
Hs3st3b1_54710_1	Hs3st3b1	732	1007.5	879.94	920	1460.4	1843.1	798.29	920	1460.4	4630.2	3899.2	0.66608	8.6543	1	2.4797e-18	4.9593e-18	1.7477e-17	-0.0023913
Hsp90b1_22027_2	Hsp90b1	307	434.77	474.05	332.87	90.419	448.01	83.585	434.77	90.419	5962.8	1842.7	-2.253	8.0219	5.2068e-16	1	1.0414e-15	3.5017e-15	-0.38087
Hsp90b1_22027_1	Hsp90b1	832	1154.5	1337.3	1426.8	1038.5	663.51	552.39	1337.3	663.51	20717	5668	-1.0101	8.9501	1.7765e-19	1	3.5531e-19	1.332e-18	-0.38087
Hspa13_110920_2	Hspa13	405	496.08	547.5	435.75	3525	2080.1	1290.1	496.08	2080.1	3142.2	2102.6	2.0658	34.546	1	8.1623e-262	1.6325e-261	1.1985e-259	-0.121556
Hspa13_110920_1	Hspa13	618	698.84	752.72	705.06	693.22	1369	1915.2	705.06	1369	1155.3	2988.2	0.95631	12.146	1	3.0255e-34	6.051e-34	3.4393e-33	-0.121556
Hspa5_14828_1	Hspa5	702	959.42	867.07	797.06	75.35	30.624	1.2114	867.07	30.624	6715.5	3674.9	-4.7787	13.798	1.3098e-43	1	2.6195e-43	1.8916e-42	-1.28867
Hspa5_14828_2	Hspa5	729	946.18	887.51	934.22	0	15.879	0	934.22	0	1162.3	3959.5	-9.8692	14.847	1.1264e-50	1	2.2529e-50	1.7721e-49	-1.28867
Hspb1_15507_1	Hspb1	460	559.49	542.96	523.57	1226.1	418.52	203.51	542.96	418.52	324.68	2301.2	-0.37474	2.5939	0.0047441	0.99526	0.0094883	0.013284	-0.0777273
Hspb1_15507_2	Hspb1	765	1034	1033.7	968.51	1875.5	898.3	639.6	1033.7	898.3	2122.6	4381	-0.2023	2.0452	0.020418	0.97958	0.040836	0.052906	-0.0777273
I830077J02Rik_433638_2	I830077J02Rik	264	383.21	394.53	357.96	352.09	1197.7	569.34	383.21	569.34	382.81	1624.2	0.56993	4.6186	1	1.9318e-06	3.8636e-06	7.6836e-06	-0.066
I830077J02Rik_433638_1	I830077J02Rik	349	445.22	466.47	415.67	68.5	263.14	1744.4	445.22	263.14	662.38	1887	-0.75647	4.1917	1.3844e-05	0.99999	2.7688e-05	5.0503e-05	-0.066
Ica1_15893_1	Ica1	370	423.62	473.29	498.47	300.03	628.35	354.93	473.29	354.93	1550.5	2005.9	-0.41417	2.6426	0.004113	0.99589	0.008226	0.011689	-0.00888889
Ica1_15893_2	Ica1	766	1011	1018.5	1025.4	5295	1557.3	1083	1018.5	1557.3	51.976	4316.8	0.61206	8.1999	1	1.2026e-16	2.4053e-16	8.2134e-16	-0.00888889
Ifi204_15951_1	Ifi204	275	375.55	361.22	431.57	509.64	1573.2	255.6	375.55	509.64	1671.7	1591.7	0.43947	3.361	0.99961	0.00038832	0.00077663	0.0012718	-0.122
Ifi204_15951_2	Ifi204	533	634.04	583.85	628.95	3274.3	2750.5	738.94	628.95	2750.5	1029.8	2665.7	2.1269	41.091	1	0	0	0	-0.122
Ifi211_381308_2	Ifi211	360	451.49	463.45	457.49	221.94	1416.6	1035.7	457.49	1035.7	35.718	1939	1.1771	13.131	1	1.0868e-39	2.1736e-39	1.4507e-38	0.228333
Ifi211_381308_1	Ifi211	708	904.38	826.18	925.02	2331.7	950.47	1039.4	904.38	1039.4	3271	3833	0.20048	2.1802	0.98538	0.014622	0.029244	0.03886	0.228333
Igf1r_16001_2	Igf1r	380	448.01	483.13	481.75	543.89	418.52	283.46	481.75	418.52	570.08	2041.8	-0.20251	1.3992	0.080883	0.91912	0.16177	0.18533	-0.08
Igf1r_16001_1	Igf1r	637	695.35	732.27	820.48	347.98	979.96	1125.4	732.27	979.96	4571.2	3103.6	0.41984	4.446	1	4.3745e-06	8.749e-06	1.6684e-05	-0.245217
Igsf6_80719_2	Igsf6	51	179.06	140.09	81.128	634.31	97.542	201.09	140.09	201.09	2497.9	593.76	0.51833	2.5031	0.99384	0.0061553	0.012311	0.017026	-0.0115556
Igsf6_80719_1	Igsf6	369	408.29	582.34	402.29	416.48	233.65	730.46	408.29	416.48	15163	1730.5	0.028559	0.19671	0.57797	0.42203	0.84405	0.85365	0.02
Il13ra1_16164_2	Il13ra1	43	85.7	142.37	136.33	86.309	3.4026	379.16	136.33	86.309	1299.8	577.8	-0.65341	2.0808	0.018724	0.98128	0.037448	0.048804	0.0271111
Il13ra1_16164_1	Il13ra1	470	519.08	649.73	490.11	1139.8	2859.4	1044.2	519.08	1139.8	8954.9	2200	1.1333	13.235	1	2.7714e-40	5.5428e-40	3.7563e-39	0.0271111
Il15_16168_2	Il15	27	104.51	75.726	127.96	0	154.25	38.764	104.51	38.764	689.3	442.95	-1.4079	3.1241	0.00089182	0.99911	0.0017836	0.002752	-0.0126087
Il15_16168_1	Il15	244	314.23	374.85	386.4	198.65	367.49	215.62	374.85	215.62	1903.7	1588.7	-0.79495	3.9947	3.2393e-05	0.99997	6.4786e-05	0.00011507	-0.0126087
Il18_16173_2	Il18	158	297.51	275.64	246.73	2.74	341.4	468.8	275.64	341.4	657.16	1168.3	0.30764	1.9238	0.97281	0.027192	0.054384	0.068544	0.07
Il18_16173_1	Il18	395	469.61	436.18	545.31	932.96	528.54	1444	469.61	932.96	3424	1990.3	0.98884	10.386	1	1.4346e-25	2.8692e-25	1.303e-24	0.00108696
Il6st_16195_2	Il6st	40	112.87	106.02	134.65	171.25	167.86	0	112.87	167.86	260.73	478.39	0.56843	2.5142	0.99403	0.0059656	0.011931	0.016527	-0.186522
Il6st_16195_1	Il6st	829	1218.6	1181.3	1405.9	3101.7	2311.5	1980.6	1218.6	2311.5	18239	5164.8	0.92305	15.207	1	1.5772e-52	3.1544e-52	2.5731e-51	-0.186522
Irf4_16364_2	Irf4	587	631.95	711.83	722.62	1.37	0	2.4227	711.83	1.37	3248.5	3016.9	-8.2325	12.935	3.9776e-39	1	7.9551e-39	5.2302e-38	-0.0428261
Irf4_16364_1	Irf4	813	1325.9	1160.9	1048	0	1.1342	2.4227	1160.9	1.1342	19992	4920.2	-9.0885	16.534	2.4629e-62	1	4.9257e-62	4.7169e-61	-0.0428261
Isg20_57444_1	Isg20	500	592.93	648.22	505.17	700.07	739.51	39.975	592.93	700.07	5379.8	2513	0.23925	2.1371	0.98371	0.016295	0.03259	0.043046	-0.00717391
Isg20_57444_2	Isg20	594	696.05	812.54	575.42	360.31	258.6	551.17	696.05	360.31	14061	2950.1	-0.94804	6.1815	3.1754e-10	1	6.3507e-10	1.617e-09	-0.00717391
Itgam_16409_1	Itgam	539	595.02	627.01	644.84	261.67	978.83	695.33	627.01	695.33	670.58	2657.5	0.14897	1.3252	0.90744	0.09256	0.18512	0.21053	0
Itgam_16409_2	Itgam	713	877.21	925.38	886.55	1011.1	788.28	255.6	886.55	788.28	797.48	3757.5	-0.16929	1.6032	0.05445	0.94555	0.1089	0.13089	0
Itgb5_16419_2	Itgb5	473	532.32	536.9	590.47	2408.4	164.46	692.9	536.9	692.9	1445.6	2275.5	0.3674	3.2704	0.99946	0.00053707	0.0010741	0.0017206	-0.183333
Itgb5_16419_1	Itgb5	569	600.6	767.87	630.62	480.87	1485.8	470.01	630.62	480.87	9868.9	2672.8	-0.39042	2.8967	0.0018858	0.99811	0.0037717	0.0056778	-0.183333
Itm2c_64294_1	Itm2c	96	223.66	180.23	177.31	0	81.663	1309.5	180.23	81.663	947.23	763.86	-1.1325	3.5663	0.00018103	0.99982	0.00036206	0.00061578	-0.0151111
Itm2c_64294_2	Itm2c	151	207.63	290.79	301.09	493.2	215.5	237.43	290.79	237.43	3510.7	1232.5	-0.29137	1.52	0.064259	0.93574	0.12852	0.15038	-0.01
Kcnk6_52150_1	Kcnk6	409	484.94	533.11	469.2	1174.1	1245.4	276.19	484.94	1174.1	1284.3	2055.3	1.2739	15.201	1	1.7402e-52	3.4805e-52	2.8131e-51	-0.0443478
Kcnk6_52150_2	Kcnk6	655	780.36	836.78	692.51	6371.8	1043.5	335.55	780.36	1043.5	5450.1	3307.4	0.41872	4.5752	1	2.3791e-06	4.7582e-06	9.4202e-06	-0.0443478
Kcnmb4_58802_2	Kcnmb4	365	498.87	530.84	357.13	409.63	730.43	579.04	498.87	579.04	10557	2114.4	0.21458	1.7434	0.95937	0.040635	0.081269	0.099166	0.05
Kcnmb4_58802_1	Kcnmb4	837	1366.3	1294.9	1356.6	1708.4	2743.7	3206.5	1356.6	2743.7	1948.6	5749.6	1.0156	18.293	1	4.7192e-75	9.4384e-75	1.1549e-73	0.000869565
Kdelr3_105785_2	Kdelr3	240	362.31	346.07	360.47	61.65	207.56	209.57	360.47	207.56	105.42	1527.8	-0.79342	3.9121	4.5745e-05	0.99995	9.1491e-05	0.00016121	-0.0515556
Kdelr3_105785_1	Kdelr3	386	457.76	502.82	464.18	2.74	1126.3	534.22	464.18	534.22	767.14	1967.3	0.20232	1.5789	0.94282	0.057179	0.11436	0.13615	-0.1
Kit_16590_1	Kit	308	405.51	426.34	414	2053.6	586.39	782.55	414	782.55	112.19	1754.7	0.9169	8.7982	1	6.9509e-19	1.3902e-18	5.0352e-18	0.0526087
Kit_16590_2	Kit	410	530.23	459.66	499.31	2737.2	170.13	1228.3	499.31	1228.3	1264	2116.2	1.297	15.847	1	7.3221e-57	1.4644e-56	1.3032e-55	0.0526087
Klrb1_100043861_1	Klrb1	10	73.855	99.959	36.8	0	40.832	0	73.855	0	1027.2	313.02	-6.226	4.4251	4.8191e-06	1	9.6382e-06	1.834e-05	0.0239394
Klrb1_100043861_2	Klrb1	816	1184.5	1144.2	1288.8	2213.9	1818.1	1080.5	1184.5	1818.1	6256.2	5020.1	0.6178	8.9435	1	1.8857e-19	3.7713e-19	1.4079e-18	0.0239394
Klrg2_74253_1	Klrg2	4	49.469	42.407	52.691	9.5899	32.892	0	49.469	9.5899	30.129	209.66	-2.2527	2.7912	0.002626	0.99737	0.0052521	0.0077054	0.0524444
Klrg2_74253_2	Klrg2	602	751.79	593.7	756.08	432.92	933.46	2563.3	751.79	933.46	12506	3186.3	0.31188	3.2183	0.99936	0.00064472	0.0012894	0.0020322	0.0524444
Lag3_16768_2	Lag3	514	624.29	591.42	577.09	1280.9	1316.8	262.87	591.42	1280.9	642.68	2506.6	1.1136	13.772	1	1.8747e-43	3.7493e-43	2.6855e-42	-0.00543478
Lag3_16768_1	Lag3	724	1018.6	788.31	920	600.06	1724	2134.4	920	1724	13536	3899.2	0.90532	12.876	1	3.089e-38	6.178e-38	3.9729e-37	-0.00543478
Large2_228366_2	Large2	215	335.83	279.43	377.2	894.6	377.69	456.69	335.83	456.69	2446.3	1423.4	0.44233	3.2034	0.99932	0.00067917	0.0013583	0.0021256	0.00282609
Large2_228366_1	Large2	229	361.61	318.05	360.47	112.34	466.16	327.07	360.47	327.07	900.5	1527.8	-0.13989	0.85459	0.19639	0.80361	0.39278	0.42458	0.02
Lgals1_16852_1	Lgals1	290	404.11	416.5	393.09	702.81	216.63	518.47	404.11	518.47	137.39	1712.8	0.3587	2.7631	0.99714	0.0028625	0.0057251	0.0083506	-0.0716279
Lgals1_16852_2	Lgals1	294	369.28	402.86	449.13	58.91	190.55	147.79	402.86	147.79	1634.3	1707.5	-1.4406	6.173	3.3502e-10	1	6.7003e-10	1.7012e-09	-0.0716279
Lgalsl_216551_2	Lgalsl	50	119.14	106.77	172.29	383.6	205.29	147.79	119.14	205.29	1488.8	504.97	0.77993	3.8337	0.99994	6.3118e-05	0.00012624	0.00021979	-0.108043
Lgalsl_216551_1	Lgalsl	224	302.39	350.61	369.67	308.25	247.26	737.73	350.61	308.25	1344.5	1486	-0.18523	1.099	0.13588	0.86412	0.27177	0.30116	-0.04
Lilrb4a_14728_1	Lilrb4a	68	139.35	177.2	172.29	4.11	569.37	129.62	172.29	129.62	554.63	730.22	-0.40786	1.5792	0.057143	0.94286	0.11429	0.13615	0
Lilrb4a_14728_2	Lilrb4a	191	310.05	284.73	326.18	2111.2	624.95	672.31	310.05	672.31	450.68	1314.1	1.1141	9.9932	1	8.1603e-24	1.6321e-23	7.083e-23	0.0124
Lman1_70361_1	Lman1	140	242.47	276.4	244.22	116.45	164.46	0	244.22	116.45	519.39	1035.1	-1.062	3.9714	3.5727e-05	0.99996	7.1454e-05	0.00012666	0.00478261
Lman1_70361_2	Lman1	537	601.99	569.46	684.15	1727.6	868.81	2040	601.99	1727.6	3903.9	2551.4	1.5194	22.283	1	2.6754e-110	5.3508e-110	1.003e-108	0.00478261
Lmtk3_381983_1	Lmtk3	63	180.46	180.23	104.55	230.16	1015.1	1032.1	180.23	1015.1	2864	763.86	2.4872	30.208	1	9.288e-201	1.8576e-200	8.1828e-199	-0.104783
Lmtk3_381983_2	Lmtk3	108	201.36	214.31	224.98	2989.3	2049.5	19.382	214.31	2049.5	140.79	908.29	3.2515	60.894	1	0	0	0	-0.104783
Lrrn3_16981_1	Lrrn3	461	559.49	545.99	524.4	315.1	2162.9	2150.2	545.99	2150.2	324.12	2314.1	1.9756	33.348	1	3.8811e-244	7.7623e-244	4.8847e-242	-0.0564444
Lrrn3_16981_2	Lrrn3	563	660.52	627.77	695.86	497.31	1112.7	1963.6	660.52	1112.7	1160.6	2799.5	0.75146	8.5456	1	6.3956e-18	1.2791e-17	4.4542e-17	-0.0564444
Ly6c2_100041546_2	Ly6c2	120	192.3	240.81	277.67	1.37	65.784	569.34	240.81	65.784	1855.9	1020.6	-1.8563	5.4786	2.1436e-08	1	4.2872e-08	9.8616e-08	0.00333333
Ly6c2_100041546_1	Ly6c2	738	857.7	1027.6	959.31	1163.1	2606.4	2768	959.31	2606.4	7494.9	4065.8	1.441	25.831	1	1.9714e-147	3.9427e-147	1.1463e-145	0.00333333
Ly6i_57248_2	Ly6i	25	108	103.75	86.146	0	78.261	180.49	103.75	78.261	163.91	439.7	-0.40221	1.2153	0.11212	0.88788	0.22424	0.25198	0.07
Ly6i_57248_1	Ly6i	572	598.51	648.22	761.93	0	640.83	141.73	648.22	141.73	7700.8	2747.3	-2.1854	9.663	2.1645e-22	1	4.3291e-22	1.7906e-21	-0.0684444
Ly6k_76486_2	Ly6k	210	323.29	287	368.84	2475.6	550.09	242.27	323.29	550.09	1695.6	1370.2	0.76501	6.1271	1	4.4749e-10	8.9498e-10	2.2464e-09	-0.0897778
Ly6k_76486_1	Ly6k	772	1070.2	952.64	1050.5	2338.6	526.27	3841.3	1050.5	2338.6	4980.7	4452.2	1.1538	19.305	1	2.4561e-83	4.9121e-83	6.8692e-82	-0.0897778
Ly96_17087_2	Ly96	61	146.32	156	155.56	106.86	141.78	282.25	155.56	141.78	42.847	659.33	-0.13299	0.53695	0.29565	0.70435	0.5913	0.61796	-0.05
Ly96_17087_1	Ly96	848	1400.5	1416.8	1448.6	2338.6	2173.2	1888.5	1416.8	2173.2	637.97	6005	0.61676	9.7599	1	8.3684e-23	1.6737e-22	6.9882e-22	-0.000652174
Maged2_80884_1	Maged2	134	251.53	293.06	206.58	631.57	1223.8	235.01	251.53	631.57	1872.6	1066	1.3248	11.64	1	1.2944e-31	2.5887e-31	1.3907e-30	0.0834783
Maged2_80884_2	Maged2	482	585.97	600.51	499.31	697.33	850.66	740.15	585.97	740.15	3860.3	2483.5	0.33649	3.0939	0.99901	0.00098776	0.0019755	0.0030323	0.0834783
Mageh1_75625_1	Mageh1	248	326.08	388.48	377.2	330.17	3019.3	289.52	377.2	330.17	1370.3	1598.7	-0.19159	1.1763	0.11974	0.88026	0.23947	0.26773	0
Mageh1_75625_2	Mageh1	663	764.33	812.54	761.09	1823.5	550.09	839.48	764.33	839.48	1167.4	3239.5	0.13513	1.3203	0.90664	0.093364	0.18673	0.21172	0
Man1b1_227619_1	Man1b1	233	314.93	334.71	405.64	408.26	1036.7	634.76	334.71	634.76	2710.9	1418.6	0.92126	7.9664	1	8.1701e-16	1.634e-15	5.4529e-15	-0.0117391
Man1b1_227619_2	Man1b1	838	1413	1238.1	1376.7	1949.5	2191.3	1984.2	1376.7	1984.2	10256	5834.7	0.52709	7.954	1	9.0278e-16	1.8056e-15	6.0027e-15	-0.0117391
Man1c1_230815_1	Man1c1	341	455.67	483.13	376.36	1744	554.63	1404	455.67	1404	3522	1931.3	1.6213	21.579	1	1.4219e-103	2.8438e-103	4.9125e-102	0.0147826
Man1c1_230815_2	Man1c1	344	411.78	524.78	383.89	90.419	703.21	98.121	411.78	98.121	6774	1745.2	-2.0581	7.5081	3.0004e-14	1	6.0007e-14	1.8814e-13	0.0147826
Manea_242362_1	Manea	192	305.87	230.21	385.56	426.07	225.71	362.2	305.87	362.2	6038	1296.4	0.24313	1.5644	0.94114	0.058858	0.11772	0.13977	0.05
Manea_242362_2	Manea	378	429.89	543.72	431.57	632.94	570.51	112.66	431.57	570.51	6290.3	1829.1	0.40186	3.2488	0.99942	0.00057948	0.001159	0.001843	-0.0136957
Manf_74840_2	Manf	221	377.64	315.02	325.35	1137.1	161.06	278.62	325.35	278.62	1420.5	1378.9	-0.22296	1.2584	0.10411	0.89589	0.20823	0.23459	-0.19
Manf_74840_1	Manf	691	873.03	886	813.78	1226.1	611.34	294.36	873.03	611.34	1838.9	3700.1	-0.51334	4.302	8.4634e-06	0.99999	1.6927e-05	3.1594e-05	-0.192174
Mansc1_67729_2	Mansc1	35	122.63	118.89	96.182	154.81	75.992	415.5	118.89	154.81	264.82	503.89	0.37806	1.6001	0.94521	0.054787	0.10957	0.13152	0.05
Mansc1_67729_1	Mansc1	377	479.36	492.98	430.73	1465.9	569.37	1178.7	479.36	1178.7	1275.3	2031.7	1.2962	15.514	1	1.3844e-54	2.7688e-54	2.2797e-53	0.0155556
Matn2_17181_2	Matn2	65	158.16	182.5	144.69	0	99.811	71.471	158.16	71.471	386.92	670.34	-1.135	3.3483	0.00040651	0.99959	0.00081302	0.0013215	-0.0182609
Matn2_17181_1	Matn2	303	391.57	424.83	413.16	8187.1	450.28	152.63	413.16	450.28	301.1	1751.1	0.12383	0.887	0.81246	0.18754	0.37508	0.40806	-0.04
Mcts2_66405_1	Mcts2	201	303.09	349.86	295.24	987.76	182.61	255.6	303.09	255.6	1124.5	1284.6	-0.24496	1.3249	0.0926	0.9074	0.1852	0.21053	-0.14
Mcts2_66405_2	Mcts2	672	804.05	826.18	776.15	874.05	1432.5	443.36	804.05	874.05	634.02	3407.8	0.1203	1.1992	0.88478	0.11522	0.23043	0.25829	-0.14
Metrnl_210029_2	Metrnl	33	104.51	90.872	135.49	78.09	54.442	88.43	104.51	78.09	572.88	442.95	-0.41585	1.2554	0.10466	0.89534	0.20932	0.23551	-0.07
Metrnl_210029_1	Metrnl	575	677.94	686.08	656.55	630.2	1873.7	2060.5	677.94	1873.7	261.91	2873.3	1.4653	22.308	1	1.5412e-110	3.0823e-110	5.9033e-109	-0.101087
Mib1_225164_1	Mib1	694	861.88	786.04	935.06	1589.2	1450.7	1960	861.88	1589.2	5553.3	3652.9	0.88197	12.034	1	1.1801e-33	2.3603e-33	1.3078e-32	-0.0695652
Mib1_225164_2	Mib1	789	1111.3	1126.1	1000.3	154.81	262	1376.1	1111.3	262	6271.3	4710.1	-2.0804	12.375	1.7797e-35	1	3.5594e-35	2.0906e-34	-0.0695652
Mlkl_74568_1	Mlkl	712	848.64	960.97	877.35	904.19	3448	1170.2	877.35	1170.2	3908.3	3718.5	0.4151	4.8022	1	7.8447e-07	1.5689e-06	3.2295e-06	0.0473913
Mlkl_74568_2	Mlkl	793	1080.7	1164.7	1030.4	945.29	2637	1968.5	1080.7	1968.5	4792	4580.1	0.86457	13.119	1	1.2885e-39	2.5771e-39	1.7071e-38	0.0473913
Mocos_68591_2	Mocos	384	478.67	397.56	543.64	290.44	1202.3	1305.9	478.67	1202.3	5399.5	2028.7	1.3269	16.065	1	2.2365e-58	4.473e-58	4.0626e-57	-0.00956522
Mocos_68591_1	Mocos	605	683.51	725.46	702.55	45.21	398.11	763.16	702.55	398.11	443.68	2977.6	-0.81787	5.5791	1.2086e-08	1	2.4172e-08	5.6486e-08	-0.00956522
Mrc1_17533_1	Mrc1	267	412.48	390.75	346.26	1402.9	349.34	581.46	390.75	581.46	1225.8	1656.1	0.57223	4.6863	1	1.391e-06	2.7819e-06	5.6342e-06	-0.0511111
Mrc1_17533_2	Mrc1	630	684.9	669.42	855.6	748.02	401.51	322.22	684.9	401.51	14689	2902.8	-0.76898	5.2599	7.2065e-08	1	1.4413e-07	3.2147e-07	-0.0511111
Mt1_17748_1	Mt1	152	249.44	242.32	308.62	1381	78.261	233.79	249.44	233.79	1776.6	1057.2	-0.093041	0.48105	0.31524	0.68476	0.63048	0.65347	0.06
Mt1_17748_2	Mt1	824	1176.1	1269.9	1275.5	8980.3	1721.7	6037.5	1269.9	6037.5	4416.5	5382.3	2.2483	64.984	1	0	0	0	0.0030303
Mvb12b_72543_1	Mvb12b	56	188.82	109.8	122.95	189.06	56.711	251.97	122.95	189.06	2256	521.08	0.61674	2.8962	0.99811	0.0018883	0.0037766	0.0056778	0.00333333
Mvb12b_72543_2	Mvb12b	647	808.23	769.38	704.22	1760.4	1316.8	1195.6	769.38	1316.8	2877.5	3260.9	0.77451	9.5867	1	4.5455e-22	9.091e-22	3.7426e-21	0.00333333
Myadml2_68515_2	Myadml2	145	283.58	238.54	259.27	265.78	396.97	112.66	259.27	265.78	510.29	1098.9	0.035613	0.19623	0.57778	0.42222	0.84443	0.85365	0.08
Myadml2_68515_1	Myadml2	544	633.34	608.84	655.71	871.31	1485.8	1017.6	633.34	1017.6	550.35	2684.3	0.68318	7.4157	1	6.0499e-14	1.21e-13	3.7403e-13	0.0675556
Myo1h_231646_1	Myo1h	208	308.66	311.24	345.42	79.46	598.86	185.34	311.24	185.34	587.58	1319.1	-0.7447	3.4663	0.0002638	0.99974	0.0005276	0.00088536	-0.036
Myo1h_231646_2	Myo1h	342	420.14	490.71	405.64	291.81	409.45	354.93	420.14	354.93	2595.1	1780.7	-0.2427	1.5453	0.061141	0.93886	0.12228	0.14422	0.04
Myom1_17929_1	Myom1	593	679.33	732.27	666.58	1367.3	1009.4	851.59	679.33	1009.4	1482.8	2879.2	0.57069	6.1523	1	3.8189e-10	7.6377e-10	1.9336e-09	0.00577778
Myom1_17929_2	Myom1	669	817.98	801.94	774.48	291.81	1109.3	587.52	801.94	587.52	505.88	3398.9	-0.44822	3.678	0.00011753	0.99988	0.00023506	0.00040289	0.00577778
Myzap_102371_1	Myzap	57	167.22	124.19	132.98	0	494.52	197.45	132.98	197.45	624.74	563.62	0.56676	2.7157	0.99669	0.0033072	0.0066145	0.0095687	0.0277778
Myzap_102371_2	Myzap	301	408.29	361.97	457.49	1641.3	24.953	855.23	408.29	855.23	2283.1	1730.5	1.0649	10.744	1	3.1662e-27	6.3324e-27	3.032e-26	0.0277778
Mzb1_69816_1	Mzb1	53	129.6	109.05	168.11	47.95	53.308	9.691	129.6	47.95	952.81	549.26	-1.4157	3.4837	0.00024724	0.99975	0.00049448	0.00083296	-0.04
Mzb1_69816_2	Mzb1	817	1169.8	1248.7	1225.3	1707	1395.1	1256.2	1225.3	1395.1	1811.6	5193.1	0.1871	2.3563	0.99077	0.0092279	0.018456	0.025092	-0.04
Nectin4_71740_2	Nectin4	844	1374	1525.1	1286.3	3552.4	2234.4	2483.3	1374	2483.3	15264	5823.4	0.85343	14.537	1	3.5361e-48	7.0722e-48	5.3712e-47	0.000652174
Nectin4_71740_1	Nectin4	857	1458.3	1597.1	1464.5	2824.9	3377.7	1410	1464.5	2824.9	8809.6	6206.9	0.94735	17.268	1	4.0896e-67	8.1793e-67	8.5785e-66	0.000652174
Nfxl1_100978_1	Nfxl1	358	416.66	460.42	491.78	757.61	674.86	1063.6	460.42	757.61	1449.5	1951.4	0.71728	6.7276	1	8.6231e-12	1.7246e-11	4.8698e-11	-0.0330435
Nfxl1_100978_2	Nfxl1	843	1354.5	1497.9	1319.8	824.74	1232.9	3498.4	1354.5	1232.9	10882	5740.7	-0.13559	1.6048	0.054272	0.94573	0.10854	0.13064	-0.06
Nod2_257632_2	Nod2	29	118.45	108.29	90.328	76.72	15.879	147.79	108.29	76.72	212.9	458.96	-0.4918	1.4736	0.070296	0.9297	0.14059	0.16262	-0.05
Nod2_257632_1	Nod2	842	1405.3	1375.2	1378.3	1417.9	1986	1703.2	1378.3	1703.2	369.7	5841.8	0.30512	4.2503	0.99999	1.0674e-05	2.1348e-05	3.9511e-05	0.0344444
Nrg2_100042150_1	Nrg2	475	491.21	532.36	646.51	84.939	715.69	408.23	532.36	408.23	7362.2	2256.3	-0.38218	2.6131	0.0044859	0.99551	0.0089718	0.012667	-0.021087
Nrg2_100042150_2	Nrg2	856	1636	1407	1420.1	1948.1	1911.1	1269.5	1420.1	1911.1	23375	6019	0.42814	6.3288	1	1.2358e-10	2.4715e-10	6.423e-10	-0.021087
Nrp1_18186_1	Nrp1	529	584.57	639.89	601.35	449.36	1400.8	1934.6	601.35	1400.8	883.41	2548.7	1.2186	15.835	1	8.9692e-57	1.7938e-56	1.5647e-55	0.0186957
Nrp1_18186_2	Nrp1	685	861.88	842.08	830.51	2067.3	1542.5	2188.9	842.08	2067.3	262.9	3569	1.2947	20.509	1	8.9033e-94	1.7807e-93	2.6589e-92	0.0186957
Nrp2_18187_1	Nrp2	177	250.83	336.23	278.51	290.44	613.61	227.74	278.51	290.44	2048.6	1180.4	0.060291	0.34719	0.63577	0.36423	0.72845	0.75006	0.08
Nrp2_18187_2	Nrp2	462	535.1	661.09	441.6	338.39	357.28	394.91	535.1	357.28	12308	2267.9	-0.58143	3.7341	9.4212e-05	0.99991	0.00018842	0.00032549	0.0163043
Odc1_18263_1	Odc1	153	250.13	300.63	250.91	0	47.637	0	250.91	0	1236.5	1063.4	-7.9768	7.6942	2.2197e-15	1	4.4394e-15	1.4703e-14	-0.285435
Odc1_18263_2	Odc1	364	485.63	448.3	445.78	1.37	112.29	0	448.3	1.37	700.05	1900	-7.5667	10.253	1.5913e-25	1	3.1826e-25	1.4305e-24	-0.285435
Olfml3_99543_1	Olfml3	124	296.81	204.46	224.98	87.679	134.97	505.14	224.98	134.97	2790.5	953.54	-0.73291	2.9149	0.0017789	0.99822	0.0035578	0.0053764	-0.0044186
Olfml3_99543_2	Olfml3	165	260.58	311.24	265.96	43.84	291.49	570.56	265.96	291.49	1039.2	1127.2	0.13175	0.76035	0.77648	0.22352	0.44704	0.47797	0.01
Olfr10_18307_1	Olfr10	477	634.04	520.24	521.89	274	548.96	964.25	521.89	548.96	6290	2211.9	0.07281	0.5755	0.71752	0.28248	0.56495	0.59253	-0.01
Olfr10_18307_2	Olfr10	830	1282	1291.1	1240.3	578.14	1273.7	917.01	1282	917.01	910.43	5433.6	-0.48296	4.9518	3.677e-07	1	7.3541e-07	1.5537e-06	-0.0162963
Olfr1066_257880_2	Olfr1066	98	178.37	210.52	219.13	708.29	302.83	350.09	210.52	350.09	553.93	892.24	0.73104	4.6724	1	1.4884e-06	2.9768e-06	6.0013e-06	0.025
Olfr1066_257880_1	Olfr1066	103	209.72	206.73	204.91	0	230.25	185.34	206.73	185.34	6.1268	876.2	-0.15679	0.72273	0.23492	0.76508	0.46985	0.49992	0
Olfr11_218066_1	Olfr11	653	785.24	742.88	772.8	1168.6	364.08	1006.7	772.8	1006.7	525.07	3275.4	0.38096	4.086	0.99998	2.1939e-05	4.3878e-05	7.9215e-05	0.0118519
Olfr11_218066_2	Olfr11	785	1178.9	988.99	1054.7	1753.6	637.43	6038.7	1054.7	1753.6	9874.2	4469.9	0.73299	10.454	1	7.0218e-26	1.4044e-25	6.4106e-25	0.0118519
Olfr1116_257875_1	Olfr1116	48	121.93	131.76	133.82	105.49	472.97	136.89	131.76	136.89	50.455	558.45	0.054602	0.2167	0.58578	0.41422	0.82844	0.83988	0
Olfr1116_257875_2	Olfr1116	109	209.72	207.49	226.66	126.04	140.64	518.47	209.72	140.64	145.87	888.86	-0.57308	2.317	0.010252	0.98975	0.020503	0.027789	-0.045
Olfr116_258625_2	Olfr116	524	629.86	590.67	589.64	2972.9	643.1	694.12	590.67	694.12	768.63	2503.4	0.23247	2.0676	0.98066	0.019339	0.038679	0.050334	0.0137037
Olfr116_258625_1	Olfr116	614	773.39	707.28	663.24	597.32	742.91	980	707.28	742.91	3155	2997.7	0.070797	0.65066	0.74237	0.25763	0.51526	0.54495	-0.05
Olfr13_18310_2	Olfr13	37	107.3	131.76	101.2	104.12	105.48	14.536	107.3	104.12	317.86	454.77	-0.042995	0.14911	0.44073	0.55927	0.88146	0.8865	-0.05
Olfr13_18310_1	Olfr13	495	654.94	509.64	566.22	1630.3	1395.1	949.72	566.22	1395.1	5536.6	2399.8	1.2994	16.92	1	1.6086e-64	3.2173e-64	3.1847e-63	0.0274074
Olfr1320_236784_2	Olfr1320	12	62.011	102.99	70.255	0	14.745	277.4	70.255	14.745	569.71	297.76	-2.1781	3.2274	0.00062456	0.99938	0.0012491	0.0019757	0.05625
Olfr1320_236784_1	Olfr1320	162	261.28	280.19	286.04	1263.1	621.55	345.24	280.19	621.55	195.85	1187.5	1.1467	9.9059	1	1.9622e-23	3.9244e-23	1.6702e-22	0.05625
Olfr1355_257734_2	Olfr1355	280	353.95	437.7	387.24	223.31	339.13	501.51	387.24	339.13	1827.3	1641.2	-0.19085	1.1875	0.11752	0.88248	0.23503	0.2631	0
Olfr1355_257734_1	Olfr1355	526	680.72	567.95	565.38	487.72	377.69	273.77	567.95	377.69	6362.4	2407.1	-0.58727	3.8778	5.2699e-05	0.99995	0.0001054	0.00018424	-0.0783333
Olfr138_170648_2	Olfr138	311	425.02	405.14	417.35	278.11	276.75	144.15	417.35	276.75	103.96	1768.8	-0.59092	3.343	0.00041438	0.99959	0.00082875	0.0013421	0.141667
Olfr138_170648_1	Olfr138	490	539.98	549.77	620.58	974.06	73.724	287.1	549.77	287.1	2555	2330.1	-0.93491	5.4417	2.6382e-08	1	5.2764e-08	1.2043e-07	0.141667
Olfr140_57272_2	Olfr140	46	132.38	110.56	127.13	89.049	53.308	1.2114	127.13	53.308	151.04	538.8	-1.2383	3.1802	0.00073581	0.99926	0.0014716	0.0022866	-0.108148
Olfr140_57272_1	Olfr140	640	776.87	748.93	726.8	461.69	93.005	700.17	748.93	461.69	635.24	3174.2	-0.69673	5.0985	1.7122e-07	1	3.4244e-07	7.4113e-07	-0.108148
Olfr149_235256_2	Olfr149	117	219.48	259.74	196.55	197.28	429.87	0	219.48	197.28	1073.6	930.2	-0.15309	0.72779	0.23337	0.76663	0.46674	0.49722	-0.04
Olfr149_235256_1	Olfr149	674	723.92	869.34	826.33	384.97	280.15	1299.8	826.33	384.97	6168.6	3502.2	-1.1	7.458	4.392e-14	1	8.7839e-14	2.7345e-13	-0.00555556
Olfr15_18312_2	Olfr15	438	592.24	507.37	466.69	15.07	364.08	181.71	507.37	181.71	4428.6	2150.4	-1.4763	7.0228	1.0874e-12	1	2.1748e-12	6.3867e-12	-0.0444444
Olfr15_18312_1	Olfr15	534	544.16	643.67	661.57	394.56	746.31	1001.8	643.67	746.31	5111.6	2728.1	0.21314	1.9651	0.9753	0.024703	0.049407	0.06281	-0.0444444
Olfr1507_57269_2	Olfr1507	133	268.94	226.42	250.91	183.58	309.64	178.07	250.91	183.58	462.46	1063.4	-0.44867	2.0647	0.019475	0.98053	0.03895	0.050612	-0.0222222
Olfr1507_57269_1	Olfr1507	393	469.61	477.08	499.31	1544	715.69	66.625	477.08	715.69	275.06	2022	0.5841	5.3064	1	5.5896e-08	1.1179e-07	2.5189e-07	-0.0222222
Olfr1508_57270_2	Olfr1508	38	97.545	127.98	122.11	98.639	19.282	0	122.11	19.282	318.93	517.54	-2.6017	4.5228	3.0517e-06	1	6.1035e-06	1.1923e-05	0.0442308
Olfr1508_57270_1	Olfr1508	160	305.18	249.9	271.82	283.59	46.503	558.44	271.82	283.59	796.62	1152	0.060932	0.34675	0.63561	0.36439	0.72878	0.75006	0.07
Olfr1509_57271_1	Olfr1509	480	567.85	557.35	557.02	720.62	458.22	360.99	557.35	458.22	55.214	2362.2	-0.28197	2.0395	0.0207	0.9793	0.0414	0.053559	-0.0259259
Olfr1509_57271_2	Olfr1509	741	921.1	1091.2	866.48	589.1	396.97	1711.7	921.1	589.1	15962	3903.9	-0.64397	5.3137	5.3717e-08	1	1.0743e-07	2.4269e-07	-0.0259259
Olfr153_110511_1	Olfr153	328	425.71	471.02	391.42	354.83	335.73	298	425.71	335.73	1614.3	1804.3	-0.34169	2.1185	0.017068	0.98293	0.034135	0.044819	-0.0866667
Olfr153_110511_2	Olfr153	511	540.68	699.71	545.31	634.31	294.9	1173.8	545.31	634.31	11931	2311.2	0.21773	1.8512	0.96793	0.032071	0.064143	0.079929	0
Olfr154_27216_1	Olfr154	136	268.25	240.05	246.73	442.51	1069.6	130.83	246.73	442.51	253.84	1045.7	0.8402	6.0543	1	7.0526e-10	1.4105e-09	3.5005e-09	0.0640741
Olfr154_27216_2	Olfr154	711	897.41	832.99	954.29	1872.8	2043.9	866.13	897.41	1872.8	3692.8	3803.5	1.0605	15.815	1	1.2207e-56	2.4415e-56	2.1088e-55	0.0640741
Olfr155_29845_1	Olfr155	735	862.57	990.5	960.15	2118	2398.9	890.36	960.15	2118	5221	4069.4	1.1406	18.151	1	6.35e-74	1.27e-73	1.512e-72	0.0116
Olfr155_29845_2	Olfr155	880	1851.3	1910.6	1834.2	5077.2	2405.7	2486.9	1851.3	2486.9	1905.7	7846.2	0.42567	7.1765	1	3.5755e-13	7.1511e-13	2.165e-12	0.0116
Olfr156_29846_2	Olfr156	11	71.765	71.94	81.128	0	98.677	30.284	71.94	30.284	42.22	304.9	-1.2213	2.3864	0.0085072	0.99149	0.017014	0.02324	0.0133333
Olfr156_29846_1	Olfr156	42	120.54	123.43	118.76	23.29	79.395	247.12	120.54	79.395	5.7678	510.87	-0.59623	1.8203	0.034359	0.96564	0.068718	0.084791	0
Olfr159_29849_1	Olfr159	144	268.25	277.16	235.02	284.96	289.22	207.14	268.25	284.96	591.79	1136.9	0.086869	0.49558	0.68991	0.31009	0.62019	0.64432	-0.06
Olfr159_29849_2	Olfr159	845	1424.9	1522.1	1247.9	1476.9	5192.4	1338.6	1424.9	1476.9	20392	6038.9	0.051678	0.66916	0.7483	0.2517	0.50339	0.53304	-0.06
Olfr16_18313_1	Olfr16	67	147.01	174.17	167.27	291.81	209.83	453.05	167.27	291.81	229.01	708.95	0.79915	4.6772	1	1.4543e-06	2.9087e-06	5.8774e-06	-0.00037037
Olfr16_18313_2	Olfr16	169	266.16	293.82	286.04	1479.6	494.52	666.25	286.04	666.25	227.87	1212.3	1.217	10.92	1	4.6215e-28	9.2431e-28	4.5748e-27	-0.00037037
Olfr160_80706_1	Olfr160	223	323.99	316.54	378.87	167.14	288.09	923.07	323.99	288.09	1534	1373.2	-0.16887	0.96874	0.16634	0.83366	0.33267	0.36408	-0.02
Olfr160_80706_2	Olfr160	472	553.22	552.8	552.84	430.18	127.03	1554.2	552.84	430.18	0.072859	2343.1	-0.36118	2.534	0.005638	0.99436	0.011276	0.015719	-0.07
Olfr18_18315_1	Olfr18	469	553.22	571.73	532.77	201.39	3509.3	426.4	553.22	426.4	380.59	2344.7	-0.37486	2.619	0.00441	0.99559	0.00882	0.012473	0.0181481
Olfr18_18315_2	Olfr18	683	823.56	770.9	936.73	2123.5	1573.2	1785.6	823.56	1785.6	7790.8	3490.5	1.1155	16.283	1	6.5117e-60	1.3023e-59	1.2206e-58	0.0181481
Olfr23_18321_2	Olfr23	232	298.21	377.87	378.87	135.63	947.07	631.12	377.87	631.12	3173.9	1601.5	0.73849	6.3282	1	1.2402e-10	2.4805e-10	6.4273e-10	0.00851852
Olfr23_18321_1	Olfr23	302	390.18	357.43	480.07	1307	398.11	1044.2	390.18	1044.2	4576.9	1653.7	1.4179	16.083	1	1.6797e-58	3.3594e-58	3.0829e-57	0.00851852
Olfr26_18324_1	Olfr26	149	260.58	272.62	257.6	15.07	49.905	314.96	260.58	49.905	76.825	1104.4	-2.3614	6.3394	1.153e-10	1	2.3059e-10	6.0462e-10	-0.0366667
Olfr26_18324_2	Olfr26	293	382.51	354.4	480.91	634.31	577.31	1274.4	382.51	634.31	5236.1	1621.2	0.72817	6.2535	1	2.0071e-10	4.0142e-10	1.0311e-09	-0.0366667
Olfr32_18331_2	Olfr32	220	326.78	311.24	373.02	593.21	296.03	872.19	326.78	593.21	1190	1385	0.85826	7.1592	1	4.0569e-13	8.1137e-13	2.448e-12	0.00777778
Olfr32_18331_1	Olfr32	496	594.33	522.51	614.73	1426.2	1465.4	818.89	594.33	1426.2	2786.8	2518.9	1.2614	16.574	1	5.3649e-62	1.073e-61	1.0164e-60	0.00777778
Olfr320_216783_1	Olfr320	105	235.5	191.59	199.89	171.25	1107	127.19	199.89	171.25	668.49	847.2	-0.22192	0.98405	0.16254	0.83746	0.32509	0.35667	0
Olfr320_216783_2	Olfr320	742	912.04	939.77	1027.1	568.55	846.12	1036.9	939.77	846.12	4194.2	3983	-0.15126	1.4838	0.068935	0.93106	0.13787	0.16024	0
Olfr33_18332_2	Olfr33	450	542.77	548.26	506	776.79	632.89	617.8	542.77	632.89	690.93	2300.4	0.22125	1.879	0.96988	0.030119	0.060238	0.075383	0.04
Olfr33_18332_1	Olfr33	507	583.18	568.71	610.55	87.679	1065	782.55	583.18	782.55	479.26	2471.7	0.42361	4.0101	0.99997	3.0342e-05	6.0684e-05	0.00010844	0.0337037
Olfr384_193053_1	Olfr384	24	124.02	84.814	88.655	1.37	117.96	36.341	88.655	36.341	632.77	375.75	-1.2636	2.699	0.0034773	0.99652	0.0069545	0.010028	-0.0845833
Olfr384_193053_2	Olfr384	168	279.4	269.59	294.4	1390.5	167.86	199.88	279.4	199.88	160.69	1184.2	-0.48116	2.3108	0.010421	0.98958	0.020842	0.028205	-0.0845833
Olfr45_18344_1	Olfr45	414	561.58	463.45	474.22	432.92	488.85	1155.6	474.22	488.85	3873.9	2009.9	0.043733	0.32625	0.62788	0.37212	0.74424	0.76419	0
Olfr45_18344_2	Olfr45	484	539.28	561.13	602.18	411	348.2	465.17	561.13	411	1081.3	2378.2	-0.44828	3.0786	0.0010398	0.99896	0.0020797	0.0031864	0.165
Olfr47_18346_2	Olfr47	44	124.02	122.68	118.76	2.74	384.5	140.52	122.68	140.52	8.5588	519.94	0.19442	0.78248	0.78303	0.21697	0.43393	0.46451	-0.02
Olfr47_18346_1	Olfr47	273	392.27	439.97	330.36	402.78	257.47	208.36	392.27	257.47	3053.8	1662.6	-0.60554	3.3061	0.00047307	0.99953	0.00094615	0.0015239	-0.0292593
Olfr48_18347_1	Olfr48	81	151.89	189.32	187.35	72.61	61.248	1084.2	187.35	72.61	630.47	794.03	-1.3554	4.0718	2.3328e-05	0.99998	4.6656e-05	8.404e-05	0.0292593
Olfr48_18347_2	Olfr48	416	512.81	510.4	480.07	332.91	793.95	1207.7	510.4	793.95	462.62	2163.2	0.63642	6.0966	1	5.4187e-10	1.0837e-09	2.7047e-09	0.0292593
Olfr480_56861_2	Olfr480	468	535.8	495.25	623.93	1597.4	2176.6	1195.6	535.8	1597.4	4705.5	2270.9	1.5742	22.278	1	3.0453e-110	6.0906e-110	1.1179e-108	-0.0333333
Olfr480_56861_1	Olfr480	487	604.08	589.15	512.69	1663.2	969.75	111.45	589.15	969.75	3034.4	2497	0.71802	7.6166	1	1.3024e-14	2.6047e-14	8.2844e-14	-0.0333333
Olfr5_18349_2	Olfr5	122	245.26	239.3	228.33	24.66	30.624	211.99	239.3	30.624	77.904	1014.2	-2.9257	6.5524	2.8279e-11	1	5.6559e-11	1.5571e-10	-0.0462963
Olfr5_18349_1	Olfr5	882	1984.3	2020.4	2005.6	2415.3	975.42	1377.3	2005.6	1377.3	335.29	8500.3	-0.54184	6.8145	4.7304e-12	1	9.4608e-12	2.6974e-11	-0.0462963
Olfr50_18350_1	Olfr50	285	421.53	412.71	356.29	232.9	657.84	776.49	412.71	657.84	1630.4	1749.2	0.67132	5.8612	1	2.2976e-09	4.5952e-09	1.1091e-08	0.0207407
Olfr50_18350_2	Olfr50	542	636.83	636.86	613.06	4960.7	1299.8	4041.1	636.83	4041.1	282.54	2699.1	2.6639	65.527	1	0	0	0	0.0207407
Olfr51_18351_2	Olfr51	571	653.55	698.2	654.87	849.39	977.69	598.42	654.87	849.39	939.32	2775.6	0.37471	3.6922	0.99989	0.00011114	0.00022229	0.00038174	-0.0151852
Olfr51_18351_1	Olfr51	722	886.26	921.59	914.98	823.37	1341.8	1735.9	914.98	1341.8	434.26	3878	0.55182	6.8535	1	3.6037e-12	7.2074e-12	2.0819e-11	-0.0151852
Olfr56_18356_1	Olfr56	114	204.15	230.21	222.47	63.02	83.932	213.2	222.47	83.932	197.84	942.91	-1.3957	4.5118	3.2146e-06	1	6.4292e-06	1.2504e-05	-0.0462963
Olfr56_18356_2	Olfr56	481	644.49	530.84	509.35	569.92	672.59	209.57	530.84	569.92	6689.2	2249.9	0.10228	0.82378	0.79497	0.20503	0.41006	0.44057	0.01
Olfr57_18357_1	Olfr57	272	399.93	336.23	424.87	464.43	68.053	274.98	399.93	274.98	2340.4	1695	-0.53879	3.035	0.0012028	0.9988	0.0024056	0.0036603	0.0377778
Olfr57_18357_2	Olfr57	424	527.44	442.24	553.67	408.26	1052.5	129.62	527.44	408.26	3973.4	2235.4	-0.36873	2.5207	0.0058557	0.99414	0.011711	0.016274	0.0377778
Olfr58_18358_1	Olfr58	650	738.55	720.92	833.86	265.78	652.17	227.74	738.55	265.78	4697	3130.2	-1.471	8.4502	1.4538e-17	1	2.9075e-17	1.0085e-16	-0.138333
Olfr58_18358_2	Olfr58	826	1194.9	1311.6	1268.8	835.7	1897.5	862.5	1268.8	862.5	3643	5377.4	-0.5563	5.5402	1.5102e-08	1	3.0205e-08	7.0212e-08	-0.138333
Olfr59_18359_1	Olfr59	89	185.34	191.59	177.31	94.529	335.73	47.244	185.34	94.529	51.753	785.5	-0.96388	3.24	0.00059775	0.9994	0.0011955	0.0018977	-0.0303704
Olfr59_18359_2	Olfr59	284	402.02	362.73	418.18	637.05	124.76	314.96	402.02	314.96	902.58	1703.9	-0.35114	2.1093	0.017461	0.98254	0.034921	0.045714	-0.0303704
Olfr653_57250_2	Olfr653	261	402.02	328.65	395.6	295.92	1059.4	111.45	395.6	295.92	2261.7	1676.7	-0.41762	2.4344	0.0074577	0.99254	0.014915	0.020404	0.017037
Olfr653_57250_1	Olfr653	579	617.32	752.72	667.42	561.7	40.832	184.13	667.42	184.13	4893.2	2828.7	-1.8522	9.0869	5.0966e-20	1	1.0193e-19	3.9045e-19	0.017037
Olfr68_18369_1	Olfr68	347	384.61	467.99	468.37	354.83	127.03	105.39	467.99	127.03	3476.5	1983.5	-1.8731	7.6557	9.6105e-15	1	1.9221e-14	6.1354e-14	0.0596296
Olfr68_18369_2	Olfr68	809	1107.1	1244.9	1147.5	5326.5	1403	2010.9	1147.5	2010.9	5562.6	4863.4	0.8088	12.38	1	1.6695e-35	3.339e-35	1.9743e-34	0.0596296
Olfr69_18370_2	Olfr69	412	486.33	500.55	511.02	664.45	717.96	1218.6	500.55	717.96	155.91	2121.5	0.51951	4.7201	1	1.1787e-06	2.3575e-06	4.8077e-06	0.052963
Olfr69_18370_1	Olfr69	520	605.47	586.12	604.69	3859.3	660.11	463.96	604.69	660.11	172.73	2562.9	0.12631	1.0947	0.86318	0.13682	0.27365	0.30287	0.01
Olfr70_56014_2	Olfr70	452	558.79	512.67	526.07	332.91	612.48	484.55	526.07	484.55	625.09	2229.7	-0.11839	0.87942	0.18959	0.81041	0.37917	0.4119	-0.03
Olfr70_56014_1	Olfr70	773	1050.7	1035.2	1017.9	1101.5	1287.3	657.78	1035.2	1101.5	270.41	4387.4	0.089469	1.0008	0.84155	0.15845	0.3169	0.34812	-0.03
Olfr701_66786_2	Olfr701	130	283.58	216.58	241.71	231.53	73.724	65.414	241.71	73.724	1192.2	1024.4	-1.6996	5.2484	7.6695e-08	1	1.5339e-07	3.4039e-07	0.00962963
Olfr701_66786_1	Olfr701	351	493.99	409.68	426.55	523.34	66.919	650.51	426.55	523.34	2416.8	1807.8	0.29441	2.2764	0.98859	0.01141	0.022821	0.030699	0.00962963
Olfr707_194433_1	Olfr707	211	287.76	415.74	278.51	13.7	123.63	317.38	287.76	123.63	8232.3	1219.6	-1.2122	4.6997	1.3025e-06	1	2.6049e-06	5.2879e-06	0.166
Olfr707_194433_2	Olfr707	366	482.85	477.83	425.71	491.83	728.16	359.78	477.83	491.83	1371	2025.2	0.041556	0.31095	0.62208	0.37792	0.75584	0.7743	0
Olfr71_56015_2	Olfr71	706	928.77	915.53	792.88	1002.8	1113.8	973.94	915.53	1002.8	7610	3880.3	0.13126	1.4015	0.91947	0.080534	0.16107	0.18477	0.02
Olfr71_56015_1	Olfr71	825	1291.8	1295.7	1186	902.82	1245.4	2545.1	1291.8	1245.4	5604.9	5474.9	-0.05274	0.62717	0.26528	0.73472	0.53055	0.55911	0.02
Olfr73_117004_2	Olfr73	200	298.21	361.97	287.71	109.6	182.61	1451.2	298.21	182.61	2088	1263.9	-0.70452	3.2516	0.0005737	0.99943	0.0011474	0.001828	0.017037
Olfr73_117004_1	Olfr73	467	585.27	587.64	482.58	1033	936.86	2380.3	585.27	1033	5274.9	2480.5	0.81857	8.9892	1	1.2456e-19	2.4913e-19	9.4604e-19	0.017037
Olfr74_117005_2	Olfr74	23	101.03	96.93	96.182	295.92	240.45	1.2114	96.93	240.45	8.6791	410.82	1.3019	7.0811	1	7.1528e-13	1.4306e-12	4.3014e-12	0.00925926
Olfr74_117005_1	Olfr74	367	404.11	505.1	477.57	543.89	842.72	277.4	477.57	543.89	3076.5	2024.1	0.18724	1.4742	0.92978	0.07022	0.14044	0.16262	0.03
Olfr743_219019_1	Olfr743	181	337.23	260.5	284.36	379.49	95.274	105.39	284.36	105.39	1682	1205.2	-1.4235	5.1554	1.2657e-07	1	2.5313e-07	5.5475e-07	0.0688889
Olfr743_219019_2	Olfr743	466	540.68	611.87	500.98	435.66	311.91	1003	540.68	435.66	3322	2291.5	-0.31093	2.1938	0.014123	0.98588	0.028247	0.037648	0.0688889
Olfr749_56858_1	Olfr749	189	329.56	271.86	311.13	79.46	55.576	260.44	311.13	79.46	940.98	1318.7	-1.9558	6.3797	8.8701e-11	1	1.774e-10	4.6794e-10	-0.00666667
Olfr749_56858_2	Olfr749	269	371.37	371.06	410.66	660.34	607.94	288.31	371.37	607.94	771.86	1574	0.70957	5.963	1	1.2382e-09	2.4764e-09	6.0604e-09	-0.00666667
Olfr769_257667_2	Olfr769	312	395.75	463.45	392.26	828.85	201.89	1244.1	395.75	828.85	2297.3	1677.3	1.0646	10.575	1	1.9498e-26	3.8997e-26	1.8082e-25	-0.0351852
Olfr769_257667_1	Olfr769	454	576.21	509.64	528.58	168.51	223.44	334.34	528.58	223.44	1313.6	2240.3	-1.2385	6.4469	5.7075e-11	1	1.1415e-10	3.0848e-10	-0.0351852
Olfr78_170639_2	Olfr78	161	217.39	246.11	362.98	760.35	162.19	1092.7	246.11	760.35	7242.1	1043.1	1.6234	15.922	1	2.2258e-57	4.4517e-57	4.002e-56	-0.0114815
Olfr78_170639_1	Olfr78	646	753.19	776.2	745.2	1450.8	1151.2	470.01	753.19	1151.2	296.61	3192.2	0.61143	7.045	1	9.2722e-13	1.8544e-12	5.5009e-12	-0.0114815
Olfr8_18372_1	Olfr8	204	296.81	286.25	370.51	157.55	662.38	485.76	296.81	485.76	2771.4	1258	0.7088	5.3272	1	4.9872e-08	9.9745e-08	2.259e-07	0.00777778
Olfr8_18372_2	Olfr8	448	507.23	558.86	526.91	606.91	840.45	1121.7	526.91	840.45	704.02	2233.2	0.67259	6.6348	1	1.6243e-11	3.2485e-11	9.0568e-11	0.00777778
Olfr870_57251_1	Olfr870	185	312.14	287.76	293.56	202.76	756.52	186.55	293.56	202.76	189.43	1244.2	-0.53172	2.5743	0.0050216	0.99498	0.010043	0.014022	0.0133333
Olfr870_57251_2	Olfr870	464	526.05	608.84	507.67	920.63	522.87	763.16	526.05	763.16	3596.3	2229.5	0.53596	5.0218	1	2.5594e-07	5.1187e-07	1.0919e-06	0.0133333
Olfr952_235248_1	Olfr952	100	181.85	227.18	204.91	1.37	395.84	173.23	204.91	173.23	513.81	868.47	-0.24105	1.0751	0.14116	0.85884	0.28232	0.3113	0
Olfr952_235248_2	Olfr952	818	1246.5	1200.3	1197.7	1076.8	1413.2	1391.9	1200.3	1391.9	1071.4	5087.1	0.2135	2.6864	0.99639	0.0036116	0.0072231	0.010381	-0.095
Omp_18378_2	Omp	306	386	379.39	473.38	249.34	150.85	725.61	386	249.34	3839.9	1636	-0.62845	3.3787	0.00036411	0.99964	0.00072822	0.0011947	-0.074
Omp_18378_1	Omp	553	651.46	650.49	638.98	227.42	2423.8	902.47	650.49	902.47	66.667	2757	0.47174	4.799	1	7.9716e-07	1.5943e-06	3.2741e-06	-0.074
Oosp1_170834_1	Oosp1	331	437.56	461.17	396.44	758.98	299.43	688.06	437.56	688.06	1124.3	1854.5	0.65186	5.817	1	2.9962e-09	5.9924e-09	1.4268e-08	-0.00822222
Oosp1_170834_2	Oosp1	703	851.43	911.75	868.98	693.22	2059.7	2210.8	868.98	2059.7	1068.4	3683	1.2441	19.621	1	5.1313e-86	1.0263e-85	1.4822e-84	-0.00822222
P2rx3_228139_2	P2rx3	180	304.48	280.95	290.22	346.61	142.91	178.07	290.22	178.07	144.68	1230	-0.70157	3.1976	0.00069276	0.99931	0.0013855	0.0021643	-0.05
P2rx3_228139_1	P2rx3	183	321.2	302.15	262.62	247.97	103.21	346.45	302.15	247.97	962.79	1280.6	-0.28406	1.514	0.06501	0.93499	0.13002	0.15172	-0.05
P2ry14_140795_1	P2ry14	418	537.89	486.16	480.91	1493.3	750.85	695.33	486.16	750.85	1351.6	2060.5	0.62604	5.831	1	2.7548e-09	5.5096e-09	1.3154e-08	0.0551111
P2ry14_140795_2	P2ry14	510	602.69	557.35	621.42	179.47	638.56	195.03	602.69	195.03	1203.4	2554.4	-1.6227	8.0659	3.6349e-16	1	7.2698e-16	2.4728e-15	0.0551111
P4hb_18453_2	P4hb	363	475.88	430.88	470.04	431.55	550.09	632.34	470.04	550.09	783.59	1992.2	0.22645	1.7936	0.96356	0.036437	0.072875	0.089419	-0.19
P4hb_18453_1	P4hb	463	474.49	519.48	646.51	556.22	816.63	1066	519.48	816.63	9080.4	2201.7	0.6516	6.3328	1	1.2039e-10	2.4078e-10	6.2946e-10	-0.128913
Padi4_18602_2	Padi4	286	371.37	430.13	401.46	150.7	106.62	638.39	401.46	150.7	863.67	1701.5	-1.4076	6.0791	6.0435e-10	1	1.2087e-09	3.0081e-09	-0.0493478
Padi4_18602_1	Padi4	546	600.6	661.09	643.17	20.55	727.03	1635.4	643.17	727.03	1066.7	2725.9	0.17657	1.6063	0.94589	0.054105	0.10821	0.13042	-0.07
Parpbp_75317_1	Parpbp	498	523.95	646.7	574.58	560.33	395.84	451.84	574.58	451.84	3882.3	2435.3	-0.34602	2.4873	0.0064366	0.99356	0.012873	0.017721	0.0341304
Parpbp_75317_2	Parpbp	538	638.92	619.44	605.53	794.6	690.74	698.96	619.44	698.96	286.44	2625.4	0.17398	1.5519	0.93966	0.060337	0.12067	0.1429	-0.01
Pdia3_14827_2	Pdia3	523	576.91	648.98	580.44	3122.2	2960.3	2784.9	580.44	2960.3	2354.9	2460.1	2.3485	47.982	1	0	0	0	-0.176957
Pdia3_14827_1	Pdia3	696	1040.2	811.03	748.55	2211.2	513.8	1342.2	811.03	1342.2	28222	3437.4	0.72607	9.0598	1	6.5332e-20	1.3066e-19	4.9834e-19	-0.176957
Pdia4_12304_1	Pdia4	118	209.02	193.86	285.2	93.159	276.75	73.894	209.02	93.159	3016.4	885.91	-1.1574	3.8928	4.9554e-05	0.99995	9.9107e-05	0.00017359	-0.000869565
Pdia4_12304_2	Pdia4	345	464.03	435.43	420.69	3720.9	730.43	843.11	435.43	843.11	517.75	1845.5	0.9517	9.4902	1	1.1531e-21	2.3062e-21	9.4065e-21	-0.000869565
Pdia6_71853_1	Pdia6	254	379.03	327.9	390.58	1437.1	446.88	690.48	379.03	690.48	1374.2	1606.4	0.86357	7.7706	1	3.9046e-15	7.8091e-15	2.5671e-14	-0.105
Pdia6_71853_2	Pdia6	506	534.41	594.45	629.78	767.2	945.93	707.44	594.45	767.2	2426.9	2519.5	0.36749	3.4415	0.99971	0.00028926	0.00057852	0.00096348	-0.105
Pecr_111175_1	Pecr	62	140.74	155.24	165.6	1479.6	300.57	155.06	155.24	300.57	158.75	657.95	0.94872	5.6657	1	7.3227e-09	1.4645e-08	3.4407e-08	-0.0273913
Pecr_111175_2	Pecr	673	708.59	854.95	851.42	1046.7	1381.5	2298	851.42	1381.5	10206	3608.6	0.69761	8.8237	1	5.5379e-19	1.1076e-18	4.0321e-18	-0.0273913
Pgam2_56012_1	Pgam2	388	499.57	501.31	434.07	1137.1	379.96	490.61	499.57	490.61	2146.3	2117.3	-0.026066	0.19479	0.42278	0.57722	0.84556	0.85365	0.03
Pgam2_56012_2	Pgam2	413	500.27	514.18	485.09	697.33	670.32	1305.9	500.27	697.33	211.95	2120.3	0.47833	4.2796	0.99999	9.3611e-06	1.8722e-05	3.4798e-05	-0.0356522
Phldb1_102693_1	Phldb1	317	474.49	391.51	398.95	891.86	271.08	282.25	398.95	282.25	2880.8	1690.9	-0.49773	2.838	0.0022701	0.99773	0.0045402	0.0067226	-0.0475556
Phldb1_102693_2	Phldb1	875	1884.7	1613	1695.3	2624.9	2043.9	2496.6	1695.3	2496.6	21324	7185.2	0.55816	9.4534	1	1.6403e-21	3.2806e-21	1.3197e-20	-0.0475556
Phyhd1_227696_2	Phyhd1	14	94.758	105.26	50.182	45.21	34.026	37.553	94.758	37.553	1048.6	401.61	-1.3126	2.8547	0.002154	0.99785	0.0043079	0.006411	0.00891304
Phyhd1_227696_1	Phyhd1	638	727.41	782.25	741.02	346.61	1229.5	628.7	741.02	628.7	942.79	3140.7	-0.23679	2.0042	0.022524	0.97748	0.045049	0.057686	0.00891304
Pkd2l2_53871_1	Pkd2l2	263	365.79	360.46	407.31	391.82	744.04	632.34	365.79	632.34	876.08	1550.3	0.78801	6.7695	1	6.4627e-12	1.2925e-11	3.6733e-11	0.00511111
Pkd2l2_53871_2	Pkd2l2	807	1138.5	1105.6	1196	2911.2	1310	1360.4	1138.5	1360.4	2194.7	4825.2	0.25668	3.1942	0.9993	0.00070102	0.001402	0.0021862	0.00511111
Plcd1_18799_2	Plcd1	31	98.242	112.83	113.75	89.049	188.28	47.244	112.83	89.049	106.86	478.22	-0.33812	1.0876	0.13839	0.86161	0.27679	0.30596	0.01
Plcd1_18799_1	Plcd1	666	778.27	745.91	846.4	680.89	451.42	1242.9	778.27	680.89	2844.8	3298.5	-0.19259	1.6956	0.044983	0.95502	0.089965	0.10932	0.01
Plekhf1_72287_1	Plekhf1	255	390.18	320.32	398.11	1530.3	526.27	392.48	390.18	526.27	2471.4	1653.7	0.43073	3.3467	0.99959	0.00040889	0.00081779	0.0013268	-0.141522
Plekhf1_72287_2	Plekhf1	697	782.45	911.75	907.46	2045.4	356.14	288.31	907.46	356.14	7822.8	3846.1	-1.3469	8.8898	3.0616e-19	1	6.1232e-19	2.2571e-18	-0.141522
Plekhh3_217198_1	Plekhh3	49	156.07	100.72	132.15	283.59	445.75	138.1	132.15	283.59	780.13	560.07	1.0959	6.3992	1	7.8099e-11	1.562e-10	4.1449e-10	-0.048
Plekhh3_217198_2	Plekhh3	641	658.43	680.78	917.49	47.95	1035.5	1704.4	680.78	1035.5	28266	2885.3	0.60439	6.6044	1	1.9962e-11	3.9925e-11	1.1061e-10	-0.048
Plpp5_71910_2	Plpp5	459	484.94	607.33	533.6	869.94	534.21	961.83	533.6	869.94	3901.8	2261.6	0.70412	7.0726	1	7.6033e-13	1.5207e-12	4.5414e-12	-0.04375
Plpp5_71910_1	Plpp5	639	725.32	664.88	860.62	1923.5	2255.9	2851.6	725.32	2255.9	10980	3074.1	1.6357	27.607	1	4.6371e-168	9.2742e-168	2.9181e-166	-0.04375
Pls1_102502_2	Pls1	213	307.27	376.36	302.76	72.61	131.57	111.45	307.27	111.45	2397.1	1302.3	-1.4549	5.4263	2.8767e-08	1	5.7534e-08	1.3097e-07	-0.00478261
Pls1_102502_1	Pls1	383	521.86	471.02	427.38	305.51	378.83	604.47	471.02	378.83	2244.7	1996.3	-0.3135	2.0634	0.019539	0.98046	0.039078	0.050704	-0.00478261
Pon3_269823_2	Pon3	17	100.33	87.843	78.618	0	75.992	6.0569	87.843	6.0569	120.53	372.3	-3.6542	4.2986	8.5927e-06	0.99999	1.7185e-05	3.2009e-05	0.0186957
Pon3_269823_1	Pon3	580	691.87	690.63	656.55	693.22	544.42	797.08	690.63	693.22	581.42	2927.1	0.0053941	0.047886	0.5191	0.4809	0.96181	0.964	-0.02
Ppa1_67895_1	Ppa1	423	502.36	535.39	482.58	0	0	1.2114	502.36	0	740.97	2129.1	-8.9754	10.887	2.0553e-28	1	4.1105e-28	2.0576e-27	-0.985652
Ppa1_67895_2	Ppa1	860	1535.6	1429	1656.8	1.37	0	0	1535.6	0	13036	6508.5	-10.586	19.035	1.351e-81	1	2.7021e-81	3.6624e-80	-0.985652
Pqlc3_217430_2	Pqlc3	143	245.26	312.75	215.78	0	57.845	36.341	245.26	36.341	2712.1	1039.5	-2.7213	6.4799	4.59e-11	1	9.18e-11	2.4962e-10	-0.002
Pqlc3_217430_1	Pqlc3	872	1652.7	1767.5	1682.8	2057.7	1633.3	1200.5	1682.8	1633.3	4038.3	7132.1	-0.043051	0.58616	0.27888	0.72112	0.55777	0.58569	0.03
Prc1_233406_1	Prc1	381	505.84	463.45	448.29	2.74	23.818	0	463.45	2.74	1013.4	1964.2	-6.9563	10.395	6.2401e-26	1	1.248e-25	5.7266e-25	-1.12652
Prc1_233406_2	Prc1	823	1274.4	1223	1223.6	0	0	3.6341	1223.6	0	1287.9	5186	-10.258	16.991	1.4679e-65	1	2.9359e-65	2.973e-64	-1.12652
Prdm1_12142_2	Prdm1	246	366.49	407.41	305.27	545.26	250.66	316.17	366.49	316.17	2710.9	1553.3	-0.21246	1.2768	0.10083	0.89917	0.20167	0.22778	-0.02
Prdm1_12142_1	Prdm1	251	383.91	371.82	339.56	1.37	45.369	54.512	371.82	45.369	593.2	1575.9	-3.0072	8.2235	9.8855e-17	1	1.9771e-16	6.7776e-16	0.0163043
Prdx4_53381_1	Prdx4	355	429.89	399.84	515.2	569.92	1029.9	358.57	429.89	569.92	4090.5	1822	0.40595	3.2804	0.99948	0.00051835	0.0010367	0.0016636	0.0206522
Prdx4_53381_2	Prdx4	525	574.12	588.39	649.02	2089.2	1707	902.47	588.39	1707	1939.6	2493.8	1.535	22.4	1	1.9779e-111	3.9558e-111	7.7446e-110	0.0206522
Prg2_19074_1	Prg2	634	723.92	810.27	695.02	5007.3	780.34	1288.9	723.92	1288.9	4145.9	3068.2	0.83136	10.2	1	9.9368e-25	1.9874e-24	8.7983e-24	0.00695652
Prg2_19074_2	Prg2	870	1583	1889.4	1616.7	5074.5	3392.4	7216.1	1616.7	5074.5	37744	6852	1.6496	41.772	1	0	0	0	0.00695652
Prg3_53856_2	Prg3	199	354.64	312.75	279.35	2287.9	246.12	370.68	312.75	370.68	1435.5	1325.5	0.24444	1.5911	0.94421	0.05579	0.11158	0.13338	0.07
Prg3_53856_1	Prg3	731	956.64	864.8	976.04	1122	1150.1	1436.7	956.64	1150.1	4405.5	4054.5	0.26545	3.0382	0.99881	0.00119	0.0023801	0.0036277	-0.0930435
Prkar2b_19088_1	Prkar2b	91	161.65	215.06	189.86	1.37	0	70.26	189.86	1.37	715.61	804.66	-6.3315	6.6446	4.2615e-12	1	8.523e-12	2.4539e-11	-0.0421739
Prkar2b_19088_2	Prkar2b	821	1195.6	1230.6	1270.4	1160.4	1456.3	874.61	1230.6	1160.4	1405.6	5215.4	-0.084637	0.97166	0.16561	0.83439	0.33122	0.36294	0
Prlr_19116_1	Prlr	128	248.04	248.38	245.06	6.85	343.67	167.17	248.04	167.17	4.5193	1051.3	-0.56648	2.4943	0.0063106	0.99369	0.012621	0.017401	-0.00347826
Prlr_19116_2	Prlr	491	608.96	510.4	592.15	454.84	1220.4	365.83	592.15	454.84	3482.9	2509.7	-0.37987	2.7409	0.0030636	0.99694	0.0061273	0.0089093	-0.00347826
Prrg4_228413_1	Prrg4	116	226.44	227.18	219.13	19.18	78.261	67.837	226.44	67.837	27.027	959.73	-1.7243	5.1197	1.53e-07	1	3.06e-07	6.6401e-07	0.0582222
Prrg4_228413_2	Prrg4	777	1000.5	1061.7	1073.1	705.55	949.34	929.12	1061.7	929.12	1934.6	4499.7	-0.19222	1.9762	0.024067	0.97593	0.048134	0.061458	0.0582222
Prss16_54373_1	Prss16	115	243.17	218.85	204.91	0	187.15	774.07	218.85	187.15	392.79	927.55	-0.22467	1.041	0.14894	0.85106	0.29788	0.32804	-0.03
Prss16_54373_2	Prss16	184	341.41	295.33	250.07	956.25	166.73	176.86	295.33	176.86	2085.6	1251.7	-0.73648	3.3486	0.00040606	0.99959	0.00081212	0.0013215	-0.00586957
Pycr1_209027_2	Pycr1	337	462.64	418.01	425.71	90.419	179.21	1534.8	425.71	179.21	711.58	1804.3	-1.2436	5.8033	3.2517e-09	1	6.5034e-09	1.5443e-08	-0.0454348
Pycr1_209027_1	Pycr1	778	955.24	1197.2	1003.6	350.72	2732.3	1388.2	1003.6	1388.2	19911	4253.7	0.46761	5.8968	1	1.853e-09	3.7061e-09	8.9699e-09	-0.0454348
Qpctl_67369_1	Qpctl	839	1320.3	1381.3	1339	224.68	330.06	526.95	1339	330.06	1066.1	5675.2	-2.0171	13.393	3.309e-41	1	6.618e-41	4.5909e-40	-0.11087
Qpctl_67369_2	Qpctl	846	1409.5	1438.8	1359.1	54.8	108.88	121.14	1409.5	108.88	1700.1	5974	-3.6822	16.828	7.6455e-64	1	1.5291e-63	1.4968e-62	-0.11087
Rab26_328778_1	Rab26	397	473.79	588.39	394.76	75.35	436.67	125.98	473.79	125.98	9689.6	2008.1	-1.9027	7.7616	4.1943e-15	1	8.3886e-15	2.7372e-14	-0.0322222
Rab26_328778_2	Rab26	427	512.81	524.78	495.13	54.8	1272.6	929.12	512.81	929.12	227.98	2173.4	0.85619	8.93	1	2.1305e-19	4.261e-19	1.584e-18	-0.0322222
Rab39b_67790_1	Rab39b	64	142.83	177.96	151.38	90.419	97.542	129.62	151.38	97.542	389.65	641.6	-0.62888	2.1256	0.01677	0.98323	0.033541	0.044169	0.00466667
Rab39b_67790_2	Rab39b	670	841.67	761.05	801.24	383.6	2024.6	1875.2	801.24	1875.2	1625	3395.9	1.2257	18.43	1	3.8088e-76	7.6177e-76	9.5874e-75	0.00466667
Rab3d_19340_1	Rab3d	429	457.07	583.85	495.13	569.92	511.53	749.84	495.13	569.92	4660.2	2098.5	0.20257	1.6326	0.94872	0.051278	0.10256	0.12377	0.03
Rab3d_19340_2	Rab3d	566	649.37	735.3	605.53	1250.8	1109.3	247.12	649.37	1109.3	4653.3	2752.2	0.77157	8.7662	1	9.2365e-19	1.8473e-18	6.589e-18	-0.0113333
Raph1_77300_1	Raph1	415	460.55	548.26	492.62	724.73	1159.2	210.78	492.62	724.73	2062.1	2087.9	0.55602	5.0797	1	1.8905e-07	3.781e-07	8.1246e-07	0.0373684
Raph1_77300_2	Raph1	604	728.1	716.37	666.58	1687.8	1079.8	335.55	716.37	1079.8	1308.2	3036.2	0.59127	6.5951	1	2.1254e-11	4.2509e-11	1.174e-10	0.0373684
Rasgef1a_70727_2	Rasgef1a	217	335.83	318.81	342.07	469.91	176.94	797.08	335.83	469.91	164.39	1423.4	0.48341	3.5538	0.99981	0.00018988	0.00037975	0.00064463	0.00804348
Rasgef1a_70727_1	Rasgef1a	589	709.29	712.59	648.18	1296	259.73	1062.4	709.29	1062.4	1872.4	3006.2	0.58217	6.4398	1	5.983e-11	1.1966e-10	3.214e-10	0.00804348
Rasip1_69903_1	Rasip1	288	357.43	372.57	474.22	94.529	790.55	996.96	372.57	790.55	5280.6	1579.1	1.0833	10.518	1	3.557e-26	7.114e-26	3.2814e-25	-0.0355556
Rasip1_69903_2	Rasip1	719	937.82	861.01	910.8	912.41	2126.6	638.39	910.8	912.41	1604.7	3860.2	0.0025479	0.025941	0.51035	0.48965	0.9793	0.98042	0.03
Rbm47_245945_1	Rbm47	682	836.1	823.9	867.31	5021	1930.4	2644.4	836.1	2644.4	561.5	3543.6	1.66	30.378	1	5.4351e-203	1.087e-202	5.0403e-201	0.0195556
Rbm47_245945_2	Rbm47	849	1371.9	1479.7	1431	3608.6	4129.7	2927.9	1431	3608.6	2932.4	6065.1	1.3338	27.961	1	2.4492e-172	4.8984e-172	1.6598e-170	0.0195556
Rcbtb2_105670_2	Rcbtb2	771	965	1141.2	963.49	1083.7	4248.8	902.47	965	1083.7	15525	4089.9	0.16716	1.8555	0.96824	0.031759	0.063518	0.079263	0.08
Rcbtb2_105670_1	Rcbtb2	855	1442.3	1525.1	1485.4	1401.5	1611.7	1903.1	1485.4	1611.7	1719.3	6295.5	0.11768	1.5922	0.94433	0.055672	0.11134	0.13338	0.08
Rexo2_104444_1	Rexo2	316	397.84	477.83	388.91	80.83	176.94	35.13	397.84	80.83	3239.1	1686.2	-2.2851	7.7202	5.8089e-15	1	1.1618e-14	3.7492e-14	-0.170217
Rexo2_104444_2	Rexo2	657	703.02	832.99	781.17	331.54	360.68	288.31	781.17	331.54	4396.4	3310.8	-1.234	7.8142	2.765e-15	1	5.5299e-15	1.8247e-14	-0.170217
Rhd_19746_2	Rhd	110	224.35	199.92	224.98	134.26	413.99	96.91	224.35	134.26	298.74	950.87	-0.73646	2.9217	0.0017407	0.99826	0.0034814	0.00527	-0.0402174
Rhd_19746_1	Rhd	305	483.54	360.46	394.76	778.16	1186.4	1152	394.76	1152	4529.3	1673.1	1.5427	18.513	1	8.125e-77	1.625e-76	2.1053e-75	-0.0402174
Rhobtb1_69288_1	Rhobtb1	799	1045.8	1151.8	1175.9	3725	754.25	1928.5	1151.8	1928.5	5907	4881.7	0.74309	11.117	1	5.2078e-29	1.0416e-28	5.2736e-28	-0.0167391
Rhobtb1_69288_2	Rhobtb1	871	1680.6	1604.6	1801.5	4596.3	2191.3	4341.6	1680.6	4341.6	10199	7122.7	1.3687	31.53	1	1.6902e-218	3.3803e-218	1.7518e-216	-0.0167391
Rhpn2_52428_1	Rhpn2	431	556.7	465.72	515.2	358.94	2041.6	474.86	515.2	474.86	2085.5	2183.6	-0.1174	0.86336	0.19397	0.80603	0.38794	0.42039	-0.04
Rhpn2_52428_2	Rhpn2	535	587.36	717.89	546.15	71.24	444.61	512.41	587.36	444.61	9367.9	2489.4	-0.40091	2.861	0.0021114	0.99789	0.0042228	0.0062949	-0.0451111
Rimkla_194237_1	Rimkla	39	98.938	108.29	144.69	0	0	0	108.29	0	706.29	458.96	-6.772	5.2692	6.8513e-08	1	1.3703e-07	3.0639e-07	-0.0762791
Rimkla_194237_2	Rimkla	680	808.23	858.74	834.69	2752.3	1145.6	1041.8	834.69	1145.6	639.27	3537.7	0.45626	5.2265	1	8.639e-08	1.7278e-07	3.815e-07	-0.0762791
Ripply3_170765_1	Ripply3	247	319.11	437.7	324.51	2356.4	309.64	772.86	324.51	772.86	6420.4	1375.4	1.2494	12.089	1	6.0116e-34	1.2023e-33	6.7468e-33	-0.0506667
Ripply3_170765_2	Ripply3	632	814.5	711.83	695.02	1997.4	1882.8	2323.4	711.83	1997.4	5411.9	3016.9	1.4873	23.406	1	1.8513e-121	3.7025e-121	7.9559e-120	-0.0506667
Rnf125_67664_2	Rnf125	515	590.84	686.08	518.55	1096	1200	1087.8	590.84	1096	7148.5	2504.2	0.89027	10.095	1	2.918e-24	5.8359e-24	2.5579e-23	-0.0580435
Rnf125_67664_1	Rnf125	705	903.68	853.44	877.35	1383.7	1472.2	822.52	877.35	1383.7	632.63	3718.5	0.6567	8.3036	1	5.0522e-17	1.0104e-16	3.4774e-16	-0.0580435
Rpn1_103963_1	Rpn1	167	315.63	249.14	275.16	210.98	0	586.3	275.16	210.98	1157.2	1166.2	-0.38161	1.8795	0.030087	0.96991	0.060173	0.075383	-1.3
Rpn1_103963_2	Rpn1	442	564.37	507.37	501.82	4.11	107.75	121.14	507.37	107.75	1639.8	2150.4	-2.2249	8.6176	3.4181e-18	1	6.8361e-18	2.3994e-17	-0.841304
Rrbp1_81910_1	Rrbp1	154	277.31	253.68	276	279.48	327.79	1217.4	276	327.79	249.88	1169.8	0.24727	1.5141	0.93501	0.064994	0.12999	0.15172	-0.09
Rrbp1_81910_2	Rrbp1	385	535.1	446.79	442.44	568.55	637.43	360.99	446.79	568.55	3909.4	1893.6	0.347	2.7981	0.99743	0.0025703	0.0051406	0.0075607	-0.05
Runx2_12393_2	Runx2	389	484.24	476.32	475.89	245.23	267.67	1414.9	476.32	267.67	31.461	2018.8	-0.8291	4.6437	1.7112e-06	1	3.4224e-06	6.8681e-06	-0.0619565
Runx2_12393_1	Runx2	576	579.69	746.66	695.02	246.6	817.77	520.89	695.02	520.89	7983.5	2945.7	-0.41538	3.2083	0.00066752	0.99933	0.001335	0.0020965	-0.0619565
Ryk_20187_1	Ryk	586	553.91	760.29	746.04	537.04	1456.3	141.73	746.04	537.04	18557	3161.9	-0.47348	3.7168	0.00010086	0.9999	0.00020173	0.00034779	0.013913
Ryk_20187_2	Ryk	667	866.76	779.23	745.2	4929.2	3251.8	1906.7	779.23	3251.8	4409.5	3302.6	2.0597	43.025	1	0	0	0	0.013913
Saraf_67887_2	Saraf	21	96.848	96.173	93.673	149.33	15.879	145.36	96.173	145.36	3.352	407.61	0.59095	2.4365	0.99259	0.0074142	0.014828	0.020317	-0.108889
Saraf_67887_1	Saraf	664	866.06	705.77	771.13	580.88	1178.4	1114.5	771.13	1114.5	6641.6	3268.3	0.53073	6.0056	1	9.5318e-10	1.9064e-09	4.6913e-09	-0.108889
Sdc1_20969_1	Sdc1	549	659.12	627.77	640.66	2501.6	606.8	180.49	640.66	606.8	253.53	2715.3	-0.078195	0.64966	0.25796	0.74204	0.51591	0.54499	-0.04
Sdc1_20969_2	Sdc1	622	767.12	768.62	639.82	1316.6	351.61	336.76	767.12	351.61	8103.7	3251.3	-1.1233	7.2872	1.5827e-13	1	3.1655e-13	9.6498e-13	-0.0791304
Sdf2l1_64136_2	Sdf2l1	104	206.93	223.39	193.2	393.19	356.14	248.33	206.93	356.14	229.75	877.05	0.78037	5.0383	1	2.3487e-07	4.6973e-07	1.0045e-06	0.0188372
Sdf2l1_64136_1	Sdf2l1	354	426.41	470.26	447.46	334.28	1573.2	300.42	447.46	334.28	481.51	1896.4	-0.41961	2.5989	0.004676	0.99532	0.009352	0.013141	0.0188372
Sec11c_66286_1	Sec11c	404	489.81	430.88	553.67	375.38	820.04	443.36	489.81	443.36	3775.5	2076	-0.14344	1.0195	0.15398	0.84602	0.30796	0.33872	-0.06
Sec11c_66286_2	Sec11c	736	914.13	898.12	1012	597.32	564.84	1339.8	914.13	597.32	4917.5	3874.4	-0.61307	5.0899	1.7913e-07	1	3.5826e-07	7.7171e-07	-0.0217778
Sec24d_69608_2	Sec24d	95	201.36	151.45	224.15	469.91	226.84	144.15	201.36	226.84	1505	853.42	0.17111	0.87228	0.80847	0.19153	0.38305	0.41561	0
Sec24d_69608_1	Sec24d	282	344.19	414.98	422.36	271.26	442.34	283.46	414.98	283.46	2532.7	1758.8	-0.54829	3.136	0.00085623	0.99914	0.0017125	0.0026514	-0.0144444
Sec61g_20335_2	Sec61g	362	463.34	515.7	395.6	132.89	398.11	1932.1	463.34	398.11	3664.9	1963.8	-0.21839	1.472	0.070516	0.92948	0.14103	0.16284	0
Sec61g_20335_1	Sec61g	792	1081.4	1117.7	1072.2	15.07	1.1342	308.9	1081.4	15.07	703.04	4583.1	-6.0737	15.75	3.3103e-56	1	6.6207e-56	5.6629e-55	-0.655455
Sec63_140740_1	Sec63	237	355.34	305.18	401.46	1.37	384.5	0	355.34	1.37	2321.5	1506	-7.2322	9.1212	1.0349e-20	1	2.0698e-20	8.1771e-20	-0.614667
Sec63_140740_2	Sec63	854	1572.6	1404.7	1418.5	709.66	1036.7	896.42	1418.5	896.42	11965	6011.9	-0.66151	6.7331	8.304e-12	1	1.6608e-11	4.7047e-11	-0.614667
Sel1l_20338_1	Sel1l	631	750.4	764.84	701.71	238.38	99.811	105.39	750.4	105.39	1289.4	3180.4	-2.8202	11.437	1.3608e-30	1	2.7216e-30	1.4444e-29	-0.280435
Sel1l_20338_2	Sel1l	750	1045.1	915.53	992.77	194.54	28.355	272.56	992.77	194.54	4353.1	4207.6	-2.3455	12.306	4.2178e-35	1	8.4355e-35	4.8893e-34	-0.280435
Selenom_114679_2	Selenom	320	429.89	435.43	403.96	152.07	90.737	359.78	429.89	152.07	351.46	1822	-1.4931	6.5087	3.79e-11	1	7.58e-11	2.0804e-10	-0.0506667
Selenom_114679_1	Selenom	747	948.27	1017	968.51	374.01	824.57	971.52	968.51	824.57	1380.6	4104.8	-0.23186	2.2466	0.012332	0.98767	0.024664	0.033022	-0.0506667
Sema4g_26456_1	Sema4g	658	658.43	851.17	810.44	869.94	552.36	770.43	810.44	770.43	12383	3434.9	-0.072942	0.68261	0.24743	0.75257	0.49485	0.52526	-0.01
Sema4g_26456_2	Sema4g	801	1181.7	1159.4	1049.6	1626.2	2262.8	2650.5	1159.4	2262.8	6269.5	4913.8	0.96413	15.741	1	3.9881e-56	7.9762e-56	6.7567e-55	-0.0248889
Sema6d_214968_2	Sema6d	111	215.3	258.98	176.47	197.28	51.04	115.08	215.3	115.08	1707.9	912.48	-0.89788	3.3176	0.00045403	0.99955	0.00090805	0.0014652	-0.00844444
Sema6d_214968_1	Sema6d	718	880.69	882.21	942.58	1152.2	1121.7	1274.4	882.21	1152.2	1823.5	3739.1	0.38476	4.4147	0.99999	5.0574e-06	1.0115e-05	1.9164e-05	-0.00844444
Serf1_20365_2	Serf1	9	67.585	77.998	58.546	0	3.4026	18.171	67.585	3.4026	95.073	286.44	-3.9614	3.9323	4.207e-05	0.99996	8.414e-05	0.00014855	0.0204651
Serf1_20365_1	Serf1	758	958.03	944.31	1103.2	2460.5	1719.5	2862.5	958.03	2460.5	10627	4060.4	1.3599	23.579	1	3.1754e-123	6.3509e-123	1.4347e-121	0.0204651
Sirpa_19261_1	Sirpa	629	677.94	768.62	759.42	205.5	349.34	432.46	759.42	349.34	3362.2	3218.6	-1.1181	7.2283	2.4457e-13	1	4.8914e-13	1.486e-12	-0.0378261
Sirpa_19261_2	Sirpa	851	1520.3	1395.6	1375.8	4153.8	385.63	562.08	1395.6	562.08	7967.2	5915.1	-1.3106	10.838	1.1349e-27	1	2.2697e-27	1.1048e-26	-0.0378261
Six5_20475_1	Six5	55	170.01	138.58	110.4	35.62	37.429	256.81	138.58	37.429	890.86	587.34	-1.8608	4.1738	1.4978e-05	0.99999	2.9957e-05	5.4529e-05	-0.0930435
Six5_20475_2	Six5	411	469.61	537.66	483.42	0	386.77	2803.1	483.42	386.77	1566.3	2048.9	-0.32107	2.1353	0.016368	0.98363	0.032737	0.043175	-0.0930435
Skida1_72668_2	Skida1	88	163.74	190.83	196.55	113.71	1076.4	38.764	190.83	113.71	383.4	808.8	-0.74185	2.7118	0.0033461	0.99665	0.0066922	0.0096654	0.0263636
Skida1_72668_1	Skida1	635	778.96	751.96	707.57	957.62	944.8	219.26	751.96	944.8	1350.1	3187	0.32895	3.4158	0.99968	0.00031796	0.00063592	0.0010531	0.0263636
Slamf7_75345_1	Slamf7	148	261.98	266.56	259.27	316.47	1186.4	950.93	261.98	950.93	14.142	1110.3	1.8559	20.676	1	2.8667e-95	5.7334e-95	8.7088e-94	0.000434783
Slamf7_75345_2	Slamf7	399	481.45	524.03	458.33	376.75	1650.3	964.25	481.45	964.25	1173.6	2040.5	1.0005	10.688	1	5.796e-27	1.1592e-26	5.5203e-26	0.000434783
Slamf9_98365_2	Slamf9	417	459.85	451.33	591.31	2749.6	568.24	654.14	459.85	654.14	8676.8	1949	0.5075	4.4009	0.99999	5.391e-06	1.0782e-05	2.034e-05	0.026087
Slamf9_98365_1	Slamf9	574	714.86	629.29	671.6	1607	690.74	683.21	671.6	690.74	1831.1	2846.4	0.040468	0.35863	0.64006	0.35994	0.71987	0.74263	0.03
Slc12a2_20496_2	Slc12a2	552	625.68	668.66	642.33	2109.8	601.13	821.31	642.33	821.31	485.37	2722.4	0.35413	3.4303	0.9997	0.00030145	0.00060291	0.0010003	0.0430435
Slc12a2_20496_1	Slc12a2	798	1087.6	1082.9	1187.6	5553.9	1307.7	3162.9	1087.6	3162.9	5012.8	4609.7	1.5392	30.566	1	1.7303e-205	3.4606e-205	1.6938e-203	0.0430435
Slc16a5_217316_2	Slc16a5	447	613.84	484.65	493.46	112.34	381.1	335.55	493.46	335.55	7284.4	2091.4	-0.55502	3.4529	0.00027734	0.99972	0.00055467	0.00092551	-0.0456
Slc16a5_217316_1	Slc16a5	603	778.96	686.84	639.82	316.47	810.96	1427	686.84	810.96	5349	2911	0.23934	2.3005	0.98929	0.010709	0.021417	0.02894	-0.0456
Slc1a4_55963_1	Slc1a4	701	868.85	922.35	830.51	826.11	1078.6	2927.9	868.85	1078.6	2166	3682.4	0.31172	3.4572	0.99973	0.00027294	0.00054588	0.00091256	-0.0215217
Slc1a4_55963_2	Slc1a4	784	1091.8	1232.8	899.09	876.79	1308.9	1315.6	1091.8	1308.9	28512	4627.4	0.2614	3.1911	0.99929	0.00070856	0.0014171	0.0022058	-0.0215217
Slc22a17_59049_1	Slc22a17	783	1143.4	1000.3	1059.7	45.21	47.637	30.284	1059.7	45.21	5261.9	4491.2	-4.5206	15.138	4.5778e-52	1	9.1556e-52	7.3328e-51	0.0026087
Slc22a17_59049_2	Slc22a17	853	1477.8	1510.7	1395.9	2260.5	973.15	2424	1477.8	2260.5	3897	6263.4	0.61284	9.8897	1	2.3075e-23	4.6149e-23	1.9547e-22	0.0026087
Slc33a1_11416_2	Slc33a1	243	330.96	369.55	374.69	193.17	198.49	49.666	369.55	193.17	757.82	1566.2	-0.93234	4.4567	4.1621e-06	1	8.3241e-06	1.5908e-05	-0.436087
Slc33a1_11416_1	Slc33a1	551	594.33	683.05	658.22	23.29	322.12	167.17	658.22	167.17	2349.5	2789.7	-1.9708	9.2971	7.2193e-21	1	1.4439e-20	5.7559e-20	-0.436087
Slc35b1_110172_1	Slc35b1	483	659.12	542.96	485.93	0	0	1.2114	542.96	0	8373.4	2301.2	-9.0874	11.318	1.6433e-30	1	3.2866e-30	1.7338e-29	-0.854651
Slc35b1_110172_2	Slc35b1	744	949.67	1046.5	912.48	1.37	0	0	949.67	0	5383.7	4025	-9.8928	14.969	1.806e-51	1	3.6121e-51	2.8669e-50	-0.854651
Slc35g1_240660_1	Slc35g1	373	425.02	442.24	529.42	913.78	925.52	416.71	442.24	913.78	3948.3	1874.4	1.0453	10.892	1	6.3143e-28	1.2629e-27	6.2156e-27	0.00195652
Slc35g1_240660_2	Slc35g1	486	505.84	631.56	567.89	1068.6	577.31	820.1	567.89	820.1	3952	2406.9	0.5294	5.1408	1	1.3682e-07	2.7363e-07	5.9819e-07	0.00195652
Slc39a11_69806_2	Slc39a11	806	1183.1	1063.2	1187.6	1102.8	1805.7	1851	1183.1	1805.7	7196	5014.2	0.60957	8.7922	1	7.3314e-19	1.4663e-18	5.2726e-18	0.0291111
Slc39a11_69806_1	Slc39a11	865	1548.9	1646.3	1554	7362.3	2091.5	2070.2	1554	2091.5	4274.9	6586.2	0.42833	6.6234	1	1.7556e-11	3.5113e-11	9.7584e-11	0.0291111
Slc39a4_72027_2	Slc39a4	617	738.55	708.8	707.57	1324.8	449.15	726.82	708.8	726.82	443.41	3004.1	0.036177	0.32884	0.62886	0.37114	0.74227	0.76306	-0.09
Slc39a4_72027_1	Slc39a4	759	1013.1	1055.6	939.24	2357.8	541.02	1865.5	1013.1	1865.5	3631.1	4293.7	0.88019	13.009	1	5.4279e-39	1.0856e-38	7.0844e-38	-0.0843478
Slc44a1_100434_1	Slc44a1	616	758.76	676.99	710.07	1467.3	436.67	1125.4	710.07	1125.4	1732.2	3009.5	0.6636	7.5701	1	1.8642e-14	3.7284e-14	1.1773e-13	0.0423913
Slc44a1_100434_2	Slc44a1	782	1066.7	1104.1	1023.7	5023.8	1565.2	933.97	1066.7	1565.2	1623.2	4521.1	0.55275	7.4137	1	6.1393e-14	1.2279e-13	3.7823e-13	0.0423913
Slc6a9_14664_1	Slc6a9	512	533.01	593.7	661.57	2905.8	818.9	619.01	593.7	818.9	4144.4	2516.3	0.4633	4.4896	1	3.5685e-06	7.137e-06	1.3819e-05	-0.0465217
Slc6a9_14664_2	Slc6a9	864	1505.7	1564.5	1590.8	3108.5	3779.2	3099.9	1564.5	3108.5	2075.6	6630.8	0.99006	18.961	1	1.7874e-80	3.5748e-80	4.7006e-79	-0.0465217
Slc7a3_11989_2	Slc7a3	75	195.79	156.75	166.44	65.76	413.99	237.43	166.44	237.43	477.58	705.41	0.50994	2.6729	0.99624	0.0037595	0.007519	0.010771	0.0145652
Slc7a3_11989_1	Slc7a3	805	1093.2	1092.7	1237	2112.5	1564.1	2093.3	1093.2	2093.3	10338	4633.3	0.93656	14.692	1	3.6324e-49	7.2648e-49	5.6143e-48	0.0145652
Slc7a7_20540_2	Slc7a7	651	765.03	745.91	785.35	1030.2	1262.4	457.9	765.03	1030.2	389.28	3242.4	0.4289	4.6574	1	1.601e-06	3.2019e-06	6.4404e-06	-0.0215217
Slc7a7_20540_1	Slc7a7	749	989.38	873.13	1083.1	1346.7	2447.6	1545.7	989.38	1545.7	11149	4193.3	0.64315	8.5912	1	4.3037e-18	8.6074e-18	3.0092e-17	-0.0215217
Slc7a8_50934_1	Slc7a8	559	654.25	648.98	672.44	1368.6	1102.5	2331.9	654.25	1368.6	179.36	2772.9	1.0637	13.566	1	3.174e-42	6.3479e-42	4.474e-41	-0.0106522
Slc7a8_50934_2	Slc7a8	599	664	666.39	763.6	1315.2	1722.9	971.52	666.39	1315.2	4727.7	2824.4	0.97976	12.208	1	1.406e-34	2.812e-34	1.6087e-33	-0.0106522
Soat2_223920_1	Soat2	278	368.58	370.3	433.24	287.7	150.85	488.18	370.3	287.7	1981.9	1569.4	-0.36303	2.0851	0.01853	0.98147	0.03706	0.048442	-0.0878261
Soat2_223920_2	Soat2	737	985.2	910.99	942.58	890.49	996.97	889.15	942.58	890.49	1407.3	3994.9	-0.081926	0.82414	0.20493	0.79507	0.40986	0.44057	-0.06
Socs2_216233_1	Socs2	36	118.45	104.5	114.58	184.95	12.476	164.75	114.58	164.75	58.269	485.63	0.52006	2.2764	0.98859	0.011412	0.022824	0.030699	0.0223913
Socs2_216233_2	Socs2	322	408.29	458.14	408.15	1659.1	73.724	1577.2	408.29	1577.2	1242.5	1730.5	1.9471	28.1	1	4.9591e-174	9.9181e-174	3.4952e-172	0.0223913
Spag6_381350_1	Spag6	28	91.274	98.444	124.62	1.37	71.455	190.19	98.444	71.455	368.25	417.24	-0.4568	1.3213	0.093203	0.9068	0.18641	0.21163	0
Spag6_381350_2	Spag6	625	765.03	811.03	614.73	2045.4	1295.3	2043.6	765.03	2043.6	12353	3242.4	1.4163	22.454	1	5.9091e-112	1.1818e-111	2.3663e-110	-0.0529167
Spcs1_69019_1	Spcs1	440	512.11	508.12	549.49	2248.2	1440.5	5074.4	512.11	2248.2	706.67	2170.5	2.132	37.264	1	3.1959e-304	6.3918e-304	5.1193e-302	-0.189556
Spcs1_69019_2	Spcs1	755	887.66	1005.6	1094	2838.6	2371.6	2059.3	1005.6	2371.6	10861	4262.2	1.2369	20.923	1	1.6431e-97	3.2862e-97	5.0792e-96	-0.189556
Spcs2_66624_2	Spcs2	419	479.36	477.83	549.49	0	195.08	2.4227	479.36	2.4227	2460.3	2031.7	-7.1328	10.581	7.9635e-27	1	1.5927e-26	7.5439e-26	-0.620667
Spcs2_66624_1	Spcs2	654	772	788.31	742.69	53.43	284.69	1.2114	772	53.43	562.45	3271.9	-3.828	12.562	1.7045e-36	1	3.409e-36	2.0571e-35	-0.620667
Spcs3_76687_1	Spcs3	836	1303.6	1400.9	1313.1	2.74	47.637	218.05	1313.1	47.637	3903.2	5565.3	-4.7559	16.963	7.7048e-65	1	1.541e-64	1.5427e-63	-0.657333
Spcs3_76687_2	Spcs3	862	1489.6	1531.9	1610	675.41	453.69	1659.6	1531.9	675.41	3941.2	6492.8	-1.1803	10.63	1.0814e-26	1	2.1627e-26	1.0189e-25	-0.657333
Spn_20737_2	Spn	721	965	886.76	867.31	774.05	530.81	1740.7	886.76	774.05	3249.8	3758.3	-0.19588	1.8385	0.032993	0.96701	0.065985	0.081877	0.08
Spn_20737_1	Spn	850	1463.2	1385	1442.7	2472.8	1508.5	1089	1442.7	1508.5	1873.3	6114.7	0.064271	0.8411	0.79986	0.20014	0.40029	0.43165	0.08
Sspn_16651_2	Sspn	137	227.14	252.17	276	513.75	562.57	539.06	252.17	539.06	597.21	1068.8	1.093	8.7756	1	8.5004e-19	1.7001e-18	6.0885e-18	-0.0131111
Sspn_16651_1	Sspn	172	314.93	227.18	312.8	64.39	2343.3	248.33	312.8	248.33	3667.8	1325.7	-0.33179	1.7706	0.038312	0.96169	0.076623	0.093757	-0.02
Ssr2_66256_2	Ssr2	315	499.57	382.42	378.87	1015.2	441.21	463.96	382.42	463.96	6868.4	1620.8	0.27817	2.0253	0.97858	0.021418	0.042836	0.055174	-0.118444
Ssr2_66256_1	Ssr2	753	953.85	1026.1	989.42	1812.5	560.3	616.59	989.42	616.59	1305.1	4193.5	-0.6814	5.7574	4.2703e-09	1	8.5407e-09	2.0119e-08	-0.118444
Ssr3_67437_2	Ssr3	252	397.84	297.6	400.62	765.83	308.51	329.49	397.84	329.49	5027.7	1686.2	-0.2712	1.6645	0.048005	0.952	0.096009	0.11635	-0.11
Ssr3_67437_1	Ssr3	668	830.52	777.71	783.68	1364.5	1183	755.9	783.68	1183	1115.2	3321.4	0.59348	6.9286	1	2.1251e-12	4.2502e-12	1.2358e-11	-0.0602222
Ssr4_20832_1	Ssr4	132	213.9	258.23	270.98	282.22	411.72	394.91	258.23	394.91	1063.7	1094.4	0.61095	4.1315	0.99998	1.8019e-05	3.6039e-05	6.5464e-05	-0.0523913
[truncated: 107 more rows]

## Sheet: TI_MemB_vs_donorBcells
Table S3: Results of the sgRNA screening experiments
[truncated: 882 more rows]
